# Supplementary material for: High levels of RNA-editing site conservation amongst 15 laboratory mouse strains
Source: Genome Biol. 2012 Apr 23;13(4):r26. doi: 10.1186/gb-2012-13-4-r26 (PMC3446300; doi:10.1186/gb-2012-13-4-r26)
Supplement: Additional file 1 — Release-v1.vcf.gz is a VCF file listing the RNA-editing sites and their relative strain distribution patterns. [file gb-2012-13-4-r26-S1.GZ]

Archive with 1 entries (1 files):
- gb-2012-13-4-r26-S1
