# Supplementary material for: High levels of RNA-editing site conservation amongst 15 laboratory mouse strains
Source: Genome Biol. 2012 Apr 23;13(4):r26. doi: 10.1186/gb-2012-13-4-r26 (PMC3446300; doi:10.1186/gb-2012-13-4-r26)
Supplement: Additional file 1 — Release-v1.vcf.gz is a VCF file listing the RNA-editing sites and their relative strain distribution patterns. [file gb-2012-13-4-r26-S1.GZ › gb-2012-13-4-r26-S1]

##fileformat=VCFv4.1
##INFO=<ID=CSQ,Number=1,Type=String,Description="Consequence of the ALT alleles from Ensembl v63">
##INFO=<ID=AEF,Number=1,Type=Integer,Description="Average editing frequency (edited strains only) [%]">
##FORMAT=<ID=EF,Number=1,Type=Integer,Description="Estimated editing frequency [%]">
##FORMAT=<ID=DP,Number=1,Type=Integer,Description="Cumulative depth across all replicates">
#CHROM	POS	ID	REF	ALT	QUAL	FILTER	INFO	FORMAT	129S1_SvImJ	AKR_J	A_J	BALB_cJ	C3H_HeJ	C57BL_6NJ	CAST_EiJ	CBA_J	DBA_2J	LP_J	NOD_ShiLtJ	NZO_HlLtJ	PWK_PhJ	SPRET_EiJ	WSB_EiJ
1	3277130	.	T	C	.	PASS	AEF=22;CSQ=ENSMUST00000070533:Xkr4:INTRONIC	GT:DP:EF	0/1:7:14	./.:0:.	0/1:4:25	0/1:4:25	./.:0:.	0/1:10:20	0/1:1:100	0/1:5:40	0/0:3:0	0/0:1:0	0/1:3:33	0/1:7:28	0/1:11:18	0/1:12:8	0/0:2:0
1	3277131	.	T	C	.	PASS	AEF=56;CSQ=ENSMUST00000070533:Xkr4:INTRONIC	GT:DP:EF	0/1:7:71	./.:0:.	0/1:5:40	0/1:4:50	./.:0:.	0/1:10:40	0/1:1:100	0/1:5:100	0/0:3:0	0/0:1:0	0/1:3:33	0/1:7:71	0/1:11:81	0/1:12:33	0/1:2:100
1	3278051	.	T	C	.	PASS	AEF=40;CSQ=ENSMUST00000070533:Xkr4:INTRONIC	GT:DP:EF	0/1:1:100	0/1:4:25	0/1:4:25	0/1:12:25	./.:0:.	0/1:7:28	0/1:3:66	0/1:3:66	0/1:3:33	./.:0:.	0/1:2:50	0/1:5:40	0/1:8:25	0/1:12:58	0/0:1:0
1	3278054	.	T	C	.	PASS	AEF=19;CSQ=ENSMUST00000070533:Xkr4:INTRONIC	GT:DP:EF	0/1:1:100	0/1:4:25	0/0:3:0	0/1:12:41	./.:0:.	0/1:8:12	0/1:3:33	0/0:3:0	0/0:4:0	./.:0:.	0/0:2:0	0/1:5:20	0/1:8:12	0/1:12:16	0/0:2:0
1	3278079	.	T	C	.	PASS	AEF=9;CSQ=ENSMUST00000070533:Xkr4:INTRONIC	GT:DP:EF	0/0:1:0	0/0:6:0	0/0:4:0	0/1:15:26	0/0:2:0	0/0:11:0	0/0:2:0	0/0:3:0	0/0:9:0	./.:0:.	0/0:3:0	0/1:4:25	0/0:6:0	0/1:12:8	0/1:3:33
1	6250291	.	A	G	.	PASS	AEF=41;CSQ=ENSMUST00000027040:Rb1cc1:INTRONIC+ENSMUST00000159661:Rb1cc1:INTRONIC+ENSMUST00000159661:Rb1cc1:WITHIN_NON_CODING_GENE+ENSMUST00000161327:Rb1cc1:INTRONIC+ENSMUST00000162257:Rb1cc1:INTRONIC+ENSMUST00000162257:Rb1cc1:NMD_TRANSCRIPT+ENSMUST00000167867:Rb1cc1:INTRONIC	GT:DP:EF	0/1:12:50	0/1:4:50	0/1:19:26	0/1:6:33	0/1:3:66	0/1:5:60	0/1:11:27	0/1:10:40	0/1:8:25	0/1:4:25	0/1:11:54	0/1:23:56	0/1:9:55	0/1:11:27	0/1:13:46
1	10021630	.	T	C	.	PASS	AEF=43;CSQ=ENSMUST00000027050:Cops5:INTRONIC+ENSMUST00000139578:Cops5:WITHIN_NON_CODING_GENE	GT:DP:EF	0/1:17:58	0/1:4:50	0/1:4:75	0/1:4:25	0/1:6:33	0/0:1:0	0/1:4:25	0/1:5:20	0/1:12:41	0/1:5:20	0/1:20:50	0/1:9:33	0/1:8:50	./.:0:.	0/1:14:50
1	10021662	.	T	C	.	PASS	AEF=13;CSQ=ENSMUST00000027050:Cops5:INTRONIC+ENSMUST00000139578:Cops5:WITHIN_NON_CODING_GENE	GT:DP:EF	0/1:20:25	0/0:7:0	0/0:4:0	0/0:5:0	0/0:6:0	0/0:2:0	0/1:6:16	0/1:3:66	0/1:8:12	0/1:5:20	0/1:30:6	0/0:5:0	0/1:5:20	0/0:1:0	0/1:8:25
1	10021671	.	T	C	.	PASS	AEF=14;CSQ=ENSMUST00000027050:Cops5:INTRONIC+ENSMUST00000139578:Cops5:WITHIN_NON_CODING_GENE	GT:DP:EF	0/1:22:22	0/1:7:14	0/1:5:20	0/0:5:0	0/0:8:0	0/0:2:0	0/0:5:0	0/1:3:33	0/1:8:12	0/0:6:0	0/1:32:12	0/1:4:25	0/1:6:16	0/0:1:0	0/1:8:37
1	10021686	.	T	C	.	PASS	AEF=25;CSQ=ENSMUST00000027050:Cops5:INTRONIC+ENSMUST00000139578:Cops5:WITHIN_NON_CODING_GENE	GT:DP:EF	0/1:21:33	0/1:8:25	0/1:5:20	0/0:3:0	0/0:7:0	0/0:1:0	0/1:3:66	0/1:3:33	0/1:6:16	0/1:6:33	0/1:26:23	0/1:6:50	0/0:6:0	0/0:2:0	0/1:9:33
1	11587070	.	A	G	.	PASS	AEF=11;CSQ=ENSMUST00000048613:A830018L16Rik:INTRONIC+ENSMUST00000115412:A830018L16Rik:INTRONIC+ENSMUST00000135014:A830018L16Rik:3PRIME_UTR+ENSMUST00000137824:A830018L16Rik:INTRONIC+ENSMUST00000141339:A830018L16Rik:3PRIME_UTR+ENSMUST00000141512:A830018L16Rik:INTRONIC+ENSMUST00000141512:A830018L16Rik:WITHIN_NON_CODING_GENE+ENSMUST00000171690:A830018L16Rik:3PRIME_UTR	GT:DP:EF	0/0:54:0	0/0:22:0	0/0:12:0	0/0:22:0	0/0:36:0	0/1:26:11	0/1:34:29	0/0:28:0	0/1:46:17	0/0:15:0	0/0:102:0	0/0:33:0	0/1:39:25	0/1:29:44	0/1:32:21
1	11587098	.	A	G	.	PASS	AEF=8;CSQ=ENSMUST00000048613:A830018L16Rik:INTRONIC+ENSMUST00000115412:A830018L16Rik:INTRONIC+ENSMUST00000135014:A830018L16Rik:3PRIME_UTR+ENSMUST00000137824:A830018L16Rik:INTRONIC+ENSMUST00000141339:A830018L16Rik:3PRIME_UTR+ENSMUST00000141512:A830018L16Rik:INTRONIC+ENSMUST00000141512:A830018L16Rik:WITHIN_NON_CODING_GENE+ENSMUST00000171690:A830018L16Rik:3PRIME_UTR	GT:DP:EF	0/1:63:12	0/1:21:14	0/0:11:0	0/0:26:0	0/1:34:8	0/1:22:4	0/1:25:20	0/1:28:14	0/1:40:7	0/1:17:5	0/1:85:4	0/1:30:6	0/1:35:5	0/1:30:6	0/1:24:8
1	11587123	.	A	G	.	PASS	AEF=9;CSQ=ENSMUST00000048613:A830018L16Rik:INTRONIC+ENSMUST00000115412:A830018L16Rik:INTRONIC+ENSMUST00000135014:A830018L16Rik:3PRIME_UTR+ENSMUST00000137824:A830018L16Rik:INTRONIC+ENSMUST00000141339:A830018L16Rik:3PRIME_UTR+ENSMUST00000141512:A830018L16Rik:INTRONIC+ENSMUST00000141512:A830018L16Rik:WITHIN_NON_CODING_GENE+ENSMUST00000171690:A830018L16Rik:3PRIME_UTR	GT:DP:EF	0/1:49:18	0/1:11:9	0/1:3:33	0/0:12:0	0/1:30:40	0/1:27:14	0/1:18:27	0/1:24:25	0/1:19:5	0/0:10:0	0/1:43:6	0/1:17:5	0/1:19:15	0/1:21:4	0/1:18:16
1	11587133	.	A	G	.	PASS	AEF=11;CSQ=ENSMUST00000048613:A830018L16Rik:INTRONIC+ENSMUST00000115412:A830018L16Rik:INTRONIC+ENSMUST00000135014:A830018L16Rik:3PRIME_UTR+ENSMUST00000137824:A830018L16Rik:INTRONIC+ENSMUST00000141339:A830018L16Rik:3PRIME_UTR+ENSMUST00000141512:A830018L16Rik:INTRONIC+ENSMUST00000141512:A830018L16Rik:WITHIN_NON_CODING_GENE+ENSMUST00000171690:A830018L16Rik:3PRIME_UTR	GT:DP:EF	0/1:52:7	0/0:7:0	0/1:5:20	0/1:17:17	0/1:42:2	0/1:22:18	0/1:28:17	0/1:30:13	0/1:28:10	0/0:13:0	0/1:64:12	0/1:21:4	0/1:39:7	0/1:23:34	0/1:27:3
1	16551886	.	T	C	.	PASS	AEF=44	GT:DP:EF	0/1:4:50	0/1:5:40	0/1:5:40	./.:0:.	0/1:1:100	0/1:2:50	./.:0:.	0/1:6:66	0/1:3:33	./.:0:.	0/1:15:40	0/0:4:0	0/1:4:100	./.:0:.	0/1:4:100
1	16551910	.	T	C	.	PASS	AEF=28	GT:DP:EF	0/1:8:12	0/1:9:66	0/1:7:28	0/1:3:33	0/0:2:0	0/1:4:25	0/0:2:0	0/1:7:28	0/1:6:33	0/0:1:0	0/1:14:28	0/1:5:20	0/1:6:16	0/0:2:0	0/1:6:33
1	21925330	.	T	C	.	PASS	AEF=30;CSQ=ENSMUST00000029667:Kcnq5:INTRONIC+ENSMUST00000115299:Kcnq5:INTRONIC+ENSMUST00000115300:Kcnq5:INTRONIC+ENSMUST00000166949:Kcnq5:INTRONIC	GT:DP:EF	0/1:4:25	0/1:2:50	0/1:4:25	0/0:3:0	0/1:13:53	0/1:8:50	0/0:2:0	0/1:6:16	0/0:1:0	./.:0:.	0/0:1:0	0/1:5:60	0/0:5:0	0/0:3:0	0/1:5:40
1	21925337	.	T	C	.	PASS	AEF=74;CSQ=ENSMUST00000029667:Kcnq5:INTRONIC+ENSMUST00000115299:Kcnq5:INTRONIC+ENSMUST00000115300:Kcnq5:INTRONIC+ENSMUST00000166949:Kcnq5:INTRONIC	GT:DP:EF	0/1:5:80	0/1:2:100	0/1:4:50	0/1:3:100	0/1:12:75	0/1:6:100	0/0:2:0	0/1:5:80	0/1:1:100	./.:0:.	0/1:1:100	0/1:5:100	0/1:5:40	0/0:3:0	0/1:4:100
1	21925343	.	T	C	.	PASS	AEF=28;CSQ=ENSMUST00000029667:Kcnq5:INTRONIC+ENSMUST00000115299:Kcnq5:INTRONIC+ENSMUST00000115300:Kcnq5:INTRONIC+ENSMUST00000166949:Kcnq5:INTRONIC	GT:DP:EF	0/1:3:33	0/1:2:50	0/0:2:0	0/0:3:0	0/1:11:45	0/1:5:20	0/0:2:0	0/1:5:20	0/0:1:0	./.:0:.	0/1:1:100	0/1:3:33	0/1:5:40	0/0:3:0	0/1:5:20
1	23881970	.	T	C	.	PASS	AEF=26;CSQ=ENSMUST00000027339:Smap1:INTRONIC+ENSMUST00000129254:Smap1:INTRONIC+ENSMUST00000133398:Smap1:INTRONIC+ENSMUST00000133398:Smap1:WITHIN_NON_CODING_GENE+ENSMUST00000141330:Smap1:INTRONIC+ENSMUST00000141330:Smap1:WITHIN_NON_CODING_GENE+ENSMUST00000149737:Smap1:INTRONIC+ENSMUST00000149737:Smap1:WITHIN_NON_CODING_GENE	GT:DP:EF	0/0:2:0	0/1:10:30	0/1:3:66	0/0:4:0	0/1:3:33	0/1:6:33	0/0:3:0	./.:0:.	0/0:1:0	0/1:4:25	0/1:4:50	./.:0:.	0/1:3:33	0/1:4:50	0/0:2:0
1	25792423	.	T	C	.	PASS	AEF=1;CSQ=ENSMUST00000041838:Bai3:INTRONIC+ENSMUST00000135518:Bai3:INTRONIC+ENSMUST00000146592:Bai3:INTRONIC+ENSMUST00000151309:Bai3:INTRONIC	GT:DP:EF	0/0:23:0	0/0:11:0	0/0:15:0	0/0:10:0	0/0:10:0	0/0:38:0	0/1:17:17	0/0:21:0	0/0:21:0	./.:0:.	0/0:4:0	0/0:16:0	0/0:20:0	0/0:13:0	0/0:33:0
1	25792428	.	T	C	.	PASS	AEF=3;CSQ=ENSMUST00000041838:Bai3:INTRONIC+ENSMUST00000135518:Bai3:INTRONIC+ENSMUST00000146592:Bai3:INTRONIC+ENSMUST00000151309:Bai3:INTRONIC	GT:DP:EF	0/0:22:0	0/0:10:0	0/0:17:0	0/0:10:0	0/0:10:0	0/0:31:0	0/1:19:47	0/0:21:0	0/0:20:0	./.:0:.	0/0:4:0	0/0:15:0	0/0:19:0	0/0:11:0	0/0:33:0
1	25792431	.	T	C	.	PASS	AEF=4;CSQ=ENSMUST00000041838:Bai3:INTRONIC+ENSMUST00000135518:Bai3:INTRONIC+ENSMUST00000146592:Bai3:INTRONIC+ENSMUST00000151309:Bai3:INTRONIC	GT:DP:EF	0/0:21:0	0/0:12:0	0/0:16:0	0/0:10:0	0/0:9:0	0/0:25:0	0/1:21:47	0/0:18:0	0/0:17:0	./.:0:.	0/0:1:0	0/0:13:0	0/0:18:0	0/0:6:0	0/0:29:0
1	25829915	.	T	C	.	PASS	AEF=49;CSQ=ENSMUST00000041838:Bai3:INTRONIC+ENSMUST00000135518:Bai3:INTRONIC+ENSMUST00000146592:Bai3:INTRONIC+ENSMUST00000151309:Bai3:INTRONIC	GT:DP:EF	0/1:10:70	0/1:6:66	0/1:7:42	0/1:11:54	0/1:7:57	0/1:14:57	0/1:8:25	0/1:8:50	0/1:3:33	./.:0:.	0/0:2:0	0/1:5:80	0/1:8:12	0/1:3:33	0/1:14:57
1	25829929	.	T	C	.	PASS	AEF=21;CSQ=ENSMUST00000041838:Bai3:INTRONIC+ENSMUST00000135518:Bai3:INTRONIC+ENSMUST00000146592:Bai3:INTRONIC+ENSMUST00000151309:Bai3:INTRONIC	GT:DP:EF	0/1:8:37	0/0:4:0	0/1:7:28	0/1:11:36	0/0:3:0	0/1:10:30	0/1:8:12	0/1:8:25	0/1:4:50	./.:0:.	0/0:2:0	0/1:3:33	0/1:7:14	0/0:3:0	0/0:6:0
1	33826321	.	T	C	.	PASS	AEF=42;CSQ=ENSMUST00000019861:Zfp451:INTRONIC+ENSMUST00000115164:Zfp451:3PRIME_UTR+ENSMUST00000115167:Zfp451:INTRONIC+ENSMUST00000139143:Zfp451:INTRONIC+ENSMUST00000139143:Zfp451:NMD_TRANSCRIPT+ENSMUST00000139143:Zfp451:WITHIN_NON_CODING_GENE	GT:DP:EF	0/1:4:25	0/1:8:37	0/0:2:0	0/1:7:57	0/1:4:75	0/1:4:25	0/1:4:50	0/1:8:12	0/1:10:50	./.:0:.	0/1:13:38	0/1:4:25	0/1:4:100	0/0:4:0	0/1:9:66
1	33852044	.	T	C	.	PASS	AEF=11;CSQ=ENSMUST00000019861:Zfp451:INTRONIC+ENSMUST00000044455:Zfp451:3PRIME_UTR+ENSMUST00000115164:Zfp451:INTRONIC+ENSMUST00000115167:Zfp451:INTRONIC+ENSMUST00000130376:Zfp451:INTRONIC+ENSMUST00000139143:Zfp451:INTRONIC+ENSMUST00000139143:Zfp451:NMD_TRANSCRIPT+ENSMUST00000139143:Zfp451:WITHIN_NON_CODING_GENE+ENSMUST00000140163:Zfp451:INTRONIC+ENSMUST00000140163:Zfp451:WITHIN_NON_CODING_GENE+EN…	GT:DP:EF	0/0:13:0	0/1:21:4	0/0:8:0	0/0:25:0	0/1:15:6	0/1:4:25	0/1:3:100	0/0:10:0	0/1:41:26	0/1:5:20	0/0:18:0	0/1:13:15	0/1:10:10	0/0:6:0	0/1:7:14
1	33852053	.	T	C	.	PASS	AEF=14;CSQ=ENSMUST00000019861:Zfp451:INTRONIC+ENSMUST00000044455:Zfp451:3PRIME_UTR+ENSMUST00000115164:Zfp451:INTRONIC+ENSMUST00000115167:Zfp451:INTRONIC+ENSMUST00000130376:Zfp451:INTRONIC+ENSMUST00000139143:Zfp451:INTRONIC+ENSMUST00000139143:Zfp451:NMD_TRANSCRIPT+ENSMUST00000139143:Zfp451:WITHIN_NON_CODING_GENE+ENSMUST00000140163:Zfp451:INTRONIC+ENSMUST00000140163:Zfp451:WITHIN_NON_CODING_GENE+EN…	GT:DP:EF	0/1:15:13	0/1:20:10	0/0:10:0	0/0:27:0	0/0:14:0	0/1:7:28	0/1:6:50	0/0:13:0	0/1:41:26	0/1:6:50	0/1:22:13	0/1:18:22	0/1:13:7	0/0:8:0	0/0:7:0
1	33945547	.	T	C	.	PASS	AEF=25;CSQ=ENSMUST00000062289:Bend6:INTRONIC+ENSMUST00000115161:Bend6:INTRONIC+ENSMUST00000129464:Bend6:INTRONIC+ENSMUST00000129464:Bend6:WITHIN_NON_CODING_GENE+ENSMUST00000171943:Bend6:INTRONIC	GT:DP:EF	0/1:26:23	0/0:1:0	0/0:4:0	0/1:1:100	0/1:7:42	0/0:2:0	0/1:13:7	0/1:7:14	0/1:6:33	0/1:4:75	0/1:8:50	0/1:10:70	0/1:8:12	0/0:7:0	0/1:15:13
1	33947774	.	T	C	.	PASS	AEF=38;CSQ=ENSMUST00000062289:Bend6:INTRONIC+ENSMUST00000115161:Bend6:INTRONIC+ENSMUST00000129464:Bend6:INTRONIC+ENSMUST00000129464:Bend6:WITHIN_NON_CODING_GENE+ENSMUST00000171943:Bend6:INTRONIC	GT:DP:EF	0/1:12:41	0/1:18:33	0/1:7:28	0/1:7:42	0/0:5:0	0/0:1:0	0/1:1:100	0/1:4:25	0/1:10:10	0/1:8:37	0/1:9:66	0/1:2:50	0/1:11:72	./.:0:.	0/1:4:50
1	36423145	.	T	C	.	PASS	AEF=43;CSQ=ENSMUST00000010597:4632411B12Rik:INTRONIC+ENSMUST00000115018:4632411B12Rik:INTRONIC	GT:DP:EF	0/1:9:77	0/0:5:0	0/1:2:100	0/1:11:36	0/1:15:40	0/1:3:33	0/1:4:25	0/1:7:85	0/1:21:42	0/1:3:66	0/1:9:44	0/1:4:75	0/1:4:50	0/0:3:0	0/1:4:25
1	36489901	.	T	C	.	PASS	AEF=10;CSQ=ENSMUST00000001171:Lman2l:INTRONIC+ENSMUST00000001171:Lman2l:NMD_TRANSCRIPT+ENSMUST00000001171:Lman2l:WITHIN_NON_CODING_GENE+ENSMUST00000115011:Lman2l:INTRONIC+ENSMUST00000123583:Lman2l:INTRONIC+ENSMUST00000123583:Lman2l:NMD_TRANSCRIPT+ENSMUST00000123583:Lman2l:WITHIN_NON_CODING_GENE+ENSMUST00000125304:Lman2l:INTRONIC+ENSMUST00000134594:Lman2l:INTRONIC+ENSMUST00000134594:Lman2l:WITHIN_…	GT:DP:EF	0/1:20:10	0/0:2:0	0/1:11:27	0/0:6:0	0/1:7:14	0/0:4:0	0/1:4:100	0/0:4:0	0/1:6:16	0/1:5:20	0/0:12:0	0/1:9:22	0/1:7:100	0/0:4:0	0/0:12:0
1	36500152	.	T	C	.	PASS	AEF=13;CSQ=ENSMUST00000001171:Lman2l:INTRONIC+ENSMUST00000001171:Lman2l:NMD_TRANSCRIPT+ENSMUST00000001171:Lman2l:WITHIN_NON_CODING_GENE+ENSMUST00000115011:Lman2l:INTRONIC+ENSMUST00000123583:Lman2l:INTRONIC+ENSMUST00000123583:Lman2l:NMD_TRANSCRIPT+ENSMUST00000123583:Lman2l:WITHIN_NON_CODING_GENE+ENSMUST00000125304:Lman2l:INTRONIC	GT:DP:EF	0/1:15:20	0/1:8:12	0/1:9:11	0/1:14:14	0/0:8:0	0/1:6:16	0/1:7:14	0/1:9:11	0/0:12:0	0/1:9:11	0/1:21:19	0/1:10:40	0/0:4:0	0/0:2:0	0/1:9:11
1	36561746	.	A	G	.	PASS	AEF=6;CSQ=ENSMUST00000045383:Cnnm4:INTRONIC+ENSMUST00000153128:Cnnm4:INTRONIC	GT:DP:EF	0/0:14:0	0/0:7:0	0/0:6:0	0/0:2:0	0/1:3:66	0/1:2:50	0/0:5:0	0/0:4:0	0/0:4:0	./.:0:.	0/1:10:10	0/0:9:0	0/0:1:0	0/1:2:50	0/0:11:0
1	36561750	.	A	G	.	PASS	AEF=10;CSQ=ENSMUST00000045383:Cnnm4:INTRONIC+ENSMUST00000153128:Cnnm4:INTRONIC	GT:DP:EF	0/1:13:7	0/0:7:0	0/1:6:16	0/1:3:33	0/1:4:25	0/0:1:0	0/1:7:14	0/0:3:0	0/1:6:33	./.:0:.	0/0:9:0	0/0:8:0	0/0:2:0	0/0:2:0	0/1:12:16
1	36561757	.	A	G	.	PASS	AEF=13;CSQ=ENSMUST00000045383:Cnnm4:INTRONIC+ENSMUST00000153128:Cnnm4:INTRONIC	GT:DP:EF	0/1:14:28	0/1:7:14	0/1:4:25	0/1:2:50	0/0:3:0	0/0:2:0	0/1:7:14	0/0:3:0	0/0:5:0	0/0:1:0	0/0:8:0	0/0:6:0	0/0:1:0	0/0:2:0	0/1:10:20
1	38040850	.	T	C	.	PASS	AEF=8;CSQ=ENSMUST00000162031:Txndc9:3PRIME_UTR	GT:DP:EF	0/1:9:22	0/0:7:0	0/0:3:0	0/0:1:0	0/0:5:0	0/0:2:0	0/1:2:50	0/0:16:0	0/0:10:0	0/1:2:50	0/1:21:4	0/0:7:0	0/1:10:20	0/0:7:0	0/1:13:30
1	38041522	.	T	C	.	PASS	AEF=72;CSQ=ENSMUST00000162031:Txndc9:3PRIME_UTR	GT:DP:EF	0/1:15:80	0/1:17:58	0/1:16:87	0/1:28:89	0/1:17:82	0/1:8:25	0/1:13:84	0/1:39:56	0/1:50:50	0/1:8:87	0/1:34:70	0/1:25:80	0/1:14:78	0/0:1:0	0/1:29:89
1	38135485	.	T	C	.	PASS	AEF=36;CSQ=ENSMUST00000027251:Rev1:INTRONIC	GT:DP:EF	0/1:3:33	0/1:1:100	0/1:3:33	0/0:1:0	0/1:5:20	0/1:4:25	0/0:3:0	0/1:6:50	0/1:3:33	0/1:4:50	0/1:14:35	0/1:13:38	0/1:7:42	0/0:1:0	0/1:6:50
1	39438807	.	T	C	.	PASS	AEF=30;CSQ=ENSMUST00000054462:Tbc1d8:INTRONIC	GT:DP:EF	0/0:7:0	0/0:1:0	./.:0:.	0/1:5:40	0/1:3:33	0/0:3:0	0/0:2:0	0/1:10:70	0/0:1:0	0/0:3:0	0/1:23:26	0/1:7:42	./.:0:.	./.:0:.	0/0:4:0
1	39438813	.	T	C	.	PASS	AEF=17;CSQ=ENSMUST00000054462:Tbc1d8:INTRONIC	GT:DP:EF	0/1:10:10	0/0:1:0	0/0:1:0	0/1:4:25	0/1:4:25	0/1:3:33	0/1:3:33	0/1:9:22	0/0:1:0	0/1:4:25	0/1:25:24	0/0:10:0	./.:0:.	./.:0:.	0/0:5:0
1	39438814	.	T	C	.	PASS	AEF=46;CSQ=ENSMUST00000054462:Tbc1d8:INTRONIC	GT:DP:EF	0/1:9:44	0/0:1:0	0/0:1:0	0/1:4:25	0/1:3:33	0/1:3:66	0/1:3:33	0/1:9:44	0/1:1:100	0/1:4:50	0/1:23:56	0/1:10:50	./.:0:.	./.:0:.	0/1:5:20
1	39438815	.	T	C	.	PASS	AEF=36;CSQ=ENSMUST00000054462:Tbc1d8:INTRONIC	GT:DP:EF	0/1:9:22	0/0:1:0	0/0:1:0	0/1:4:75	0/1:3:66	0/1:3:33	0/1:3:66	0/1:9:66	0/0:1:0	0/1:4:50	0/1:24:25	0/1:10:20	./.:0:.	./.:0:.	0/1:5:40
1	39438827	.	T	C	.	PASS	AEF=4;CSQ=ENSMUST00000054462:Tbc1d8:INTRONIC	GT:DP:EF	0/0:9:0	0/0:1:0	0/0:1:0	0/0:5:0	0/0:3:0	0/0:3:0	0/0:5:0	0/0:9:0	0/0:2:0	0/0:4:0	0/1:17:17	0/0:8:0	./.:0:.	./.:0:.	0/0:6:0
1	39438859	.	T	C	.	PASS	AEF=15;CSQ=ENSMUST00000054462:Tbc1d8:INTRONIC	GT:DP:EF	0/1:15:13	0/0:2:0	0/0:3:0	0/1:8:50	0/1:5:20	0/1:7:14	0/1:10:10	0/1:10:10	0/1:19:15	0/1:8:37	0/1:34:11	0/0:13:0	./.:0:.	./.:0:.	0/1:10:20
1	39438861	.	T	C	.	PASS	AEF=15;CSQ=ENSMUST00000054462:Tbc1d8:INTRONIC	GT:DP:EF	0/1:12:33	0/0:2:0	0/0:3:0	0/1:6:33	0/0:3:0	0/1:4:25	0/1:7:28	0/1:7:14	0/1:11:9	0/1:5:40	0/1:18:27	0/0:10:0	./.:0:.	./.:0:.	0/1:11:9
1	39438865	.	T	C	.	PASS	AEF=45;CSQ=ENSMUST00000054462:Tbc1d8:INTRONIC	GT:DP:EF	0/1:13:38	0/1:2:50	0/1:3:33	0/1:6:66	0/1:5:40	0/1:4:25	0/1:10:30	0/1:6:50	0/1:12:33	0/1:5:40	0/1:19:52	0/1:11:45	./.:0:.	./.:0:.	0/1:12:58
1	39438866	.	T	C	.	PASS	AEF=63;CSQ=ENSMUST00000054462:Tbc1d8:INTRONIC	GT:DP:EF	0/1:13:69	0/1:2:50	0/1:3:66	0/1:6:100	0/1:5:20	0/1:4:50	0/1:10:80	0/1:7:71	0/1:12:58	0/1:6:83	0/1:20:65	0/1:12:66	./.:0:.	./.:0:.	0/1:12:33
1	39438867	.	T	C	.	PASS	AEF=30;CSQ=ENSMUST00000054462:Tbc1d8:INTRONIC	GT:DP:EF	0/1:13:46	0/0:2:0	0/0:3:0	0/1:6:50	0/0:5:0	0/0:4:0	0/1:9:33	0/0:4:0	0/1:12:25	0/1:6:66	0/1:22:45	0/1:12:25	./.:0:.	./.:0:.	0/1:11:9
1	39440957	.	T	C	.	PASS	AEF=45;CSQ=ENSMUST00000054462:Tbc1d8:INTRONIC	GT:DP:EF	0/1:3:100	0/1:2:50	0/1:7:28	0/1:9:33	0/1:10:60	0/1:1:100	0/1:3:33	0/1:8:50	0/1:11:36	0/1:6:83	0/1:26:50	0/1:5:60	0/0:4:0	0/0:2:0	0/0:2:0
1	42807607	.	A	G	.	PASS	AEF=18	GT:DP:EF	0/0:1:0	0/1:3:33	0/1:7:14	0/1:9:55	0/1:13:7	0/1:5:20	0/0:1:0	0/1:12:8	0/1:10:30	0/1:2:50	0/1:10:10	0/0:2:0	./.:0:.	0/0:1:0	0/1:9:11
1	51068764	.	A	G	.	PASS	AEF=16;CSQ=ENSMUST00000081851:Tmeff2:INTRONIC+ENSMUST00000114567:Tmeff2:INTRONIC	GT:DP:EF	0/0:6:0	0/1:8:12	0/1:5:20	0/1:8:12	0/0:3:0	0/0:11:0	0/1:7:14	0/1:11:18	0/1:10:30	0/0:1:0	0/1:6:33	0/1:6:33	0/0:4:0	0/1:3:33	0/1:2:50
1	51523113	.	T	C	.	PASS	AEF=19	GT:DP:EF	0/1:6:16	0/0:6:0	0/0:2:0	0/1:9:22	0/1:4:25	0/0:2:0	0/1:4:25	0/1:2:50	0/0:6:0	0/0:1:0	0/0:12:0	0/1:4:25	0/1:11:63	0/1:6:16	0/1:3:33
1	51523842	.	T	C	.	PASS	AEF=9	GT:DP:EF	0/0:11:0	0/0:9:0	0/0:2:0	0/0:7:0	0/0:4:0	0/0:3:0	0/0:6:0	0/0:1:0	0/0:8:0	0/0:3:0	0/1:16:12	0/1:9:11	0/1:17:29	0/0:9:0	0/1:12:8
1	58443943	.	T	C	.	PASS	AEF=19	GT:DP:EF	0/1:16:18	0/0:1:0	0/0:4:0	0/0:3:0	0/0:10:0	0/0:3:0	0/0:2:0	0/1:4:75	0/1:19:15	0/0:7:0	0/1:44:34	0/1:16:25	0/1:37:21	./.:0:.	0/0:8:0
1	58444020	.	T	C	.	PASS	AEF=29	GT:DP:EF	0/1:10:30	0/1:6:16	0/1:13:30	0/1:15:26	0/0:9:0	0/1:6:16	0/1:6:50	0/1:8:37	0/1:13:30	0/1:2:50	0/1:21:52	0/1:7:42	0/1:15:53	0/0:1:0	0/1:22:13
1	58444029	.	T	C	.	PASS	AEF=8	GT:DP:EF	0/1:10:10	0/0:7:0	0/1:12:25	0/0:15:0	0/1:9:33	0/1:8:12	0/0:6:0	0/0:8:0	0/0:14:0	0/0:2:0	0/1:21:4	0/1:10:20	0/0:12:0	./.:0:.	0/1:24:8
1	58446491	.	T	C	.	PASS	AEF=17	GT:DP:EF	0/1:33:24	0/0:4:0	0/0:1:0	0/0:3:0	0/1:9:11	0/1:4:25	0/1:6:16	0/1:12:41	0/1:12:8	0/1:9:11	0/1:47:19	0/1:19:47	0/1:15:6	0/0:3:0	0/1:14:14
1	58448226	.	T	C	.	PASS	AEF=17	GT:DP:EF	0/1:35:25	0/0:8:0	0/1:6:16	0/0:5:0	0/0:2:0	./.:0:.	0/0:8:0	0/1:7:42	0/1:7:28	0/1:13:23	0/1:36:41	0/1:25:20	0/1:14:50	0/0:1:0	0/0:11:0
1	58472833	.	T	C	.	PASS	AEF=16;CSQ=ENSMUST00000034868:Clk1:INTRONIC+ENSMUST00000109114:Clk1:INTRONIC+ENSMUST00000123580:Clk1:INTRONIC+ENSMUST00000123580:Clk1:WITHIN_NON_CODING_GENE+ENSMUST00000135380:Clk1:INTRONIC+ENSMUST00000135380:Clk1:WITHIN_NON_CODING_GENE+ENSMUST00000148330:Clk1:INTRONIC+ENSMUST00000148330:Clk1:NMD_TRANSCRIPT+ENSMUST00000148330:Clk1:WITHIN_NON_CODING_GENE+ENSMUST00000151338:Clk1:INTRONIC+ENSMUST000…	GT:DP:EF	0/1:42:21	0/1:95:18	0/1:87:21	0/1:78:16	0/1:34:20	0/1:20:10	0/1:29:37	0/1:28:14	0/1:52:15	0/1:15:33	0/1:111:14	0/1:44:20	0/1:41:2	0/0:14:0	0/1:66:9
1	59698690	.	T	C	.	PASS	AEF=10;CSQ=ENSMUST00000091374:Sumo1:INTRONIC	GT:DP:EF	0/1:9:11	0/0:14:0	0/1:6:16	0/0:11:0	0/0:7:0	0/0:5:0	0/1:10:30	0/1:9:22	0/1:18:22	0/0:2:0	0/1:13:15	0/0:9:0	0/1:12:8	0/0:5:0	0/1:10:20
1	59698700	.	T	C	.	PASS	AEF=20;CSQ=ENSMUST00000091374:Sumo1:INTRONIC	GT:DP:EF	0/1:7:14	0/1:14:21	0/1:5:20	0/0:7:0	0/1:8:12	0/0:4:0	0/1:10:20	0/1:6:50	0/1:16:25	0/1:2:50	0/1:10:30	0/1:12:33	0/1:12:16	0/0:5:0	0/1:11:18
1	59698747	.	T	C	.	PASS	AEF=19;CSQ=ENSMUST00000091374:Sumo1:INTRONIC	GT:DP:EF	0/1:7:14	0/1:10:30	0/1:4:25	0/0:7:0	0/1:5:20	0/1:3:33	0/0:6:0	0/1:3:33	0/0:6:0	0/0:1:0	0/1:12:25	0/1:12:8	0/1:12:33	0/1:2:50	0/1:8:12
1	59698750	.	T	C	.	PASS	AEF=10;CSQ=ENSMUST00000091374:Sumo1:INTRONIC	GT:DP:EF	0/0:8:0	0/1:10:20	0/0:4:0	0/0:7:0	0/1:5:20	0/0:3:0	0/0:6:0	0/1:4:50	0/0:6:0	0/0:1:0	0/1:12:8	0/0:13:0	0/1:12:16	0/0:2:0	0/0:7:0
1	59698755	.	T	C	.	PASS	AEF=8;CSQ=ENSMUST00000091374:Sumo1:INTRONIC	GT:DP:EF	0/0:8:0	0/0:10:0	0/0:4:0	0/0:6:0	0/0:6:0	0/0:3:0	0/1:6:33	0/0:4:0	0/0:7:0	0/0:2:0	0/0:10:0	0/1:15:33	0/0:11:0	0/0:2:0	0/1:7:28
1	59698756	.	T	C	.	PASS	AEF=5;CSQ=ENSMUST00000091374:Sumo1:INTRONIC	GT:DP:EF	0/0:8:0	0/0:9:0	0/0:4:0	0/0:5:0	0/0:5:0	0/0:3:0	0/1:4:25	0/0:4:0	0/1:6:16	0/0:2:0	0/1:11:9	0/1:12:25	0/0:11:0	0/0:2:0	0/0:6:0
1	59774306	.	A	G	.	PASS	AEF=9	GT:DP:EF	0/1:45:2	0/0:9:0	0/0:11:0	0/0:26:0	0/0:9:0	0/0:6:0	0/1:24:66	0/0:17:0	0/0:24:0	0/0:6:0	0/0:33:0	0/0:30:0	0/1:21:38	0/1:12:16	0/0:19:0
1	60157761	.	A	G	.	PASS	AEF=27;CSQ=ENSMUST00000124986:Carf:INTRONIC+ENSMUST00000130075:Carf:INTRONIC+ENSMUST00000130075:Carf:NMD_TRANSCRIPT+ENSMUST00000130075:Carf:WITHIN_NON_CODING_GENE+ENSMUST00000150008:Carf:INTRONIC+ENSMUST00000150008:Carf:WITHIN_NON_CODING_GENE	GT:DP:EF	0/0:2:0	0/0:3:0	0/0:1:0	0/1:7:28	0/1:2:50	./.:0:.	./.:0:.	./.:0:.	0/1:5:20	0/0:4:0	0/1:19:47	0/0:2:0	0/0:1:0	./.:0:.	0/0:1:0
1	60157762	.	A	G	.	PASS	AEF=31;CSQ=ENSMUST00000124986:Carf:INTRONIC+ENSMUST00000130075:Carf:INTRONIC+ENSMUST00000130075:Carf:NMD_TRANSCRIPT+ENSMUST00000130075:Carf:WITHIN_NON_CODING_GENE+ENSMUST00000150008:Carf:INTRONIC+ENSMUST00000150008:Carf:WITHIN_NON_CODING_GENE	GT:DP:EF	0/1:2:50	0/0:3:0	0/0:1:0	0/1:5:20	0/1:2:50	./.:0:.	./.:0:.	./.:0:.	0/1:5:40	0/0:4:0	0/1:19:47	0/0:2:0	0/0:1:0	./.:0:.	./.:0:.
1	60208630	.	A	G	.	PASS	AEF=3	GT:DP:EF	0/0:40:0	0/1:15:6	0/0:13:0	0/1:30:3	0/0:32:0	0/0:11:0	0/0:27:0	0/1:20:20	0/1:37:2	0/0:12:0	0/1:75:6	0/1:43:2	0/0:20:0	0/0:23:0	0/1:47:4
1	60393684	.	A	G	.	PASS	AEF=1;CSQ=ENSMUST00000160834:Nbeal1:3PRIME_UTR	GT:DP:EF	0/0:68:0	0/0:17:0	0/0:13:0	0/0:16:0	0/0:43:0	0/0:10:0	0/0:20:0	0/0:32:0	0/0:19:0	0/0:26:0	0/0:240:0	0/0:36:0	0/0:53:0	0/1:22:45	0/0:41:0
1	60502667	.	A	G	.	PASS	AEF=25;CSQ=ENSMUST00000052332:Abi2:INTRONIC+ENSMUST00000087417:Abi2:INTRONIC	GT:DP:EF	0/0:4:0	0/1:3:33	0/1:3:33	0/1:5:20	0/0:5:0	0/1:6:16	0/1:3:33	0/1:4:25	0/1:6:50	0/1:1:100	0/1:21:38	0/1:22:13	0/1:7:14	0/1:10:50	0/1:5:20
1	60546041	.	A	G	.	PASS	AEF=2;CSQ=ENSMUST00000027168:Raph1:INTRONIC	GT:DP:EF	0/1:42:2	0/0:7:0	0/0:5:0	0/0:16:0	0/0:12:0	0/0:6:0	0/0:9:0	0/0:12:0	0/1:14:21	0/0:1:0	0/0:15:0	0/0:19:0	0/0:18:0	0/0:9:0	0/1:17:5
1	63106248	.	T	C	.	PASS	AEF=62;CSQ=ENSMUST00000046020:Ino80d:INTRONIC+ENSMUST00000097718:Ino80d:INTRONIC+ENSMUST00000133236:Ino80d:INTRONIC+ENSMUST00000133236:Ino80d:NMD_TRANSCRIPT+ENSMUST00000165066:Ino80d:INTRONIC+ENSMUST00000172416:Ino80d:INTRONIC	GT:DP:EF	0/1:11:81	0/1:2:100	0/1:2:50	0/1:1:100	0/1:4:75	./.:0:.	0/1:6:16	0/1:5:80	0/1:1:100	0/1:2:50	0/1:3:66	0/1:8:50	0/1:3:66	./.:0:.	0/0:2:0
1	63163577	.	A	G	.	PASS	AEF=75;CSQ=ENSMUST00000138611:Gm11602:INTRONIC+ENSMUST00000138611:Gm11602:WITHIN_NON_CODING_GENE	GT:DP:EF	0/1:6:66	0/1:5:60	0/1:23:86	0/1:16:56	0/1:7:100	0/1:19:73	0/1:6:83	0/1:12:91	0/1:18:61	0/1:11:81	0/1:22:90	0/1:9:88	0/1:5:80	0/1:14:35	0/1:10:70
1	63163621	.	A	G	.	PASS	AEF=19;CSQ=ENSMUST00000138611:Gm11602:INTRONIC+ENSMUST00000138611:Gm11602:WITHIN_NON_CODING_GENE	GT:DP:EF	0/1:14:21	0/1:6:16	0/1:29:17	0/1:10:10	0/1:8:37	0/1:20:15	0/1:7:14	0/1:11:27	0/1:18:22	0/1:11:18	0/1:25:28	0/1:14:21	0/1:9:11	0/1:15:6	0/1:13:15
1	63163626	.	A	G	.	PASS	AEF=16;CSQ=ENSMUST00000138611:Gm11602:INTRONIC+ENSMUST00000138611:Gm11602:WITHIN_NON_CODING_GENE	GT:DP:EF	0/1:19:21	0/1:6:16	0/1:26:19	0/1:13:15	0/1:12:16	0/1:19:26	0/1:9:22	0/1:13:23	0/1:20:15	0/1:12:8	0/1:30:16	0/1:18:11	0/1:15:26	0/0:15:0	0/1:15:6
1	63163858	.	A	G	.	PASS	AEF=37;CSQ=ENSMUST00000138611:Gm11602:INTRONIC+ENSMUST00000138611:Gm11602:WITHIN_NON_CODING_GENE	GT:DP:EF	0/1:19:36	0/1:9:33	0/1:24:29	0/1:19:42	0/1:9:44	0/1:27:44	0/1:10:20	0/1:16:56	0/1:24:41	0/1:4:50	0/1:11:45	0/1:15:13	0/1:10:50	0/1:16:25	0/1:18:33
1	63171969	.	A	G	.	PASS	AEF=19;CSQ=ENSMUST00000138611:Gm11602:INTRONIC+ENSMUST00000138611:Gm11602:WITHIN_NON_CODING_GENE	GT:DP:EF	0/1:8:12	0/0:1:0	0/1:4:50	0/1:6:33	0/0:3:0	0/1:5:20	0/0:1:0	0/1:3:33	0/1:6:33	./.:0:.	0/1:8:12	0/1:10:30	0/0:4:0	0/0:5:0	0/0:3:0
1	63171973	.	A	G	.	PASS	AEF=24;CSQ=ENSMUST00000138611:Gm11602:INTRONIC+ENSMUST00000138611:Gm11602:WITHIN_NON_CODING_GENE	GT:DP:EF	0/1:8:37	0/0:1:0	0/1:4:50	0/1:6:50	0/1:3:33	0/0:5:0	0/0:1:0	0/0:3:0	0/1:6:16	./.:0:.	0/1:8:25	0/1:10:40	0/1:4:25	0/0:5:0	0/0:3:0
1	66718450	.	A	G	.	PASS	AEF=24;CSQ=ENSMUST00000050986:Unc80:INTRONIC+ENSMUST00000061620:Unc80:INTRONIC+ENSMUST00000087318:Unc80:INTRONIC+ENSMUST00000114009:Unc80:3PRIME_UTR	GT:DP:EF	0/1:10:40	0/0:5:0	0/1:9:22	0/1:3:66	0/1:5:40	0/0:2:0	0/1:6:16	0/1:3:33	0/1:14:28	0/1:6:50	0/1:19:26	0/0:7:0	0/0:3:0	0/0:4:0	0/0:7:0
1	66718753	.	A	G	.	PASS	AEF=10;CSQ=ENSMUST00000050986:Unc80:INTRONIC+ENSMUST00000061620:Unc80:INTRONIC+ENSMUST00000087318:Unc80:INTRONIC	GT:DP:EF	0/1:16:6	0/1:12:33	0/1:17:5	0/0:8:0	0/1:8:12	0/1:5:20	0/1:11:18	0/0:17:0	0/1:16:6	0/0:9:0	0/1:25:20	0/0:6:0	0/1:5:20	0/0:9:0	0/1:10:10
1	66718757	.	A	G	.	PASS	AEF=13;CSQ=ENSMUST00000050986:Unc80:INTRONIC+ENSMUST00000061620:Unc80:INTRONIC+ENSMUST00000087318:Unc80:INTRONIC	GT:DP:EF	0/1:20:30	0/1:12:16	0/1:19:15	0/0:8:0	0/1:13:7	0/0:6:0	0/1:15:6	0/1:21:9	0/1:16:6	0/1:13:7	0/1:30:20	0/0:7:0	0/0:7:0	0/1:11:18	0/1:13:23
1	66719288	.	A	G	.	PASS	AEF=37;CSQ=ENSMUST00000050986:Unc80:NON_SYNONYMOUS_CODING:S>G+ENSMUST00000061620:Unc80:NON_SYNONYMOUS_CODING:S>G+ENSMUST00000087318:Unc80:NON_SYNONYMOUS_CODING:S>G	GT:DP:EF	0/1:192:26	0/1:36:25	0/1:50:32	0/1:60:31	0/1:101:33	0/1:59:33	0/1:102:49	0/1:99:28	0/1:79:31	0/1:101:34	0/1:262:49	0/1:114:49	0/1:124:37	0/1:101:19	0/1:153:43
1	68862356	.	T	C	.	PASS	AEF=50;CSQ=ENSMUST00000097703:Erbb4:INTRONIC+ENSMUST00000119142:Erbb4:INTRONIC+ENSMUST00000121473:Erbb4:INTRONIC+ENSMUST00000153432:Erbb4:INTRONIC	GT:DP:EF	0/0:1:0	0/1:1:100	./.:0:.	0/1:1:100	0/1:5:40	0/1:1:100	0/1:2:50	0/1:10:40	0/1:1:100	./.:0:.	./.:0:.	0/1:1:100	0/0:1:0	./.:0:.	./.:0:.
1	68982963	.	T	C	.	PASS	AEF=21;CSQ=ENSMUST00000097703:Erbb4:INTRONIC+ENSMUST00000119142:Erbb4:INTRONIC+ENSMUST00000121473:Erbb4:INTRONIC+ENSMUST00000153432:Erbb4:INTRONIC	GT:DP:EF	0/0:3:0	0/0:1:0	0/0:1:0	./.:0:.	0/0:1:0	0/0:4:0	0/0:2:0	0/1:2:50	0/0:2:0	0/0:1:0	0/0:3:0	0/0:4:0	0/1:11:54	0/1:3:33	./.:0:.
1	68996968	.	T	C	.	PASS	AEF=75;CSQ=ENSMUST00000097703:Erbb4:INTRONIC+ENSMUST00000119142:Erbb4:INTRONIC+ENSMUST00000121473:Erbb4:INTRONIC+ENSMUST00000153432:Erbb4:INTRONIC	GT:DP:EF	0/1:2:100	0/1:2:50	./.:0:.	./.:0:.	0/1:2:100	0/1:2:100	0/1:1:100	0/1:1:100	0/1:2:100	./.:0:.	./.:0:.	./.:0:.	0/0:1:0	0/1:25:68	0/1:2:100
1	74288826	.	A	G	.	PASS	AEF=15;CSQ=ENSMUST00000006467:Arpc2:INTRONIC+ENSMUST00000113819:Arpc2:INTRONIC+ENSMUST00000113820:Arpc2:INTRONIC	GT:DP:EF	0/0:3:0	0/0:3:0	0/0:5:0	0/1:10:30	0/1:9:22	0/1:7:28	0/1:11:27	0/1:2:50	0/1:12:8	./.:0:.	0/0:2:0	0/1:4:25	0/0:8:0	0/1:9:11	0/0:5:0
1	74609955	.	T	C	.	PASS	AEF=12;CSQ=ENSMUST00000027362:Plcd4:INTRONIC+ENSMUST00000067916:Plcd4:INTRONIC+ENSMUST00000113747:Plcd4:INTRONIC+ENSMUST00000113749:Plcd4:INTRONIC+ENSMUST00000113750:Plcd4:INTRONIC+ENSMUST00000141412:Plcd4:INTRONIC+ENSMUST00000141412:Plcd4:NMD_TRANSCRIPT+ENSMUST00000152707:Plcd4:INTRONIC+ENSMUST00000152707:Plcd4:NMD_TRANSCRIPT	GT:DP:EF	0/1:7:28	0/0:3:0	0/1:8:12	0/0:9:0	0/1:7:14	0/0:3:0	0/0:6:0	0/1:10:30	0/1:13:15	0/0:1:0	0/0:11:0	0/0:6:0	0/0:5:0	0/0:1:0	0/1:12:33
1	74627073	.	T	C	.	PASS	AEF=52;CSQ=ENSMUST00000027315:Zfp142:INTRONIC+ENSMUST00000066986:Zfp142:INTRONIC+ENSMUST00000113737:Zfp142:INTRONIC+ENSMUST00000113739:Zfp142:INTRONIC+ENSMUST00000127921:Zfp142:INTRONIC+ENSMUST00000127921:Zfp142:NMD_TRANSCRIPT+ENSMUST00000127921:Zfp142:WITHIN_NON_CODING_GENE+ENSMUST00000156613:Zfp142:INTRONIC+ENSMUST00000156613:Zfp142:NMD_TRANSCRIPT+ENSMUST00000156613:Zfp142:WITHIN_NON_CODING_GEN…	GT:DP:EF	0/1:7:14	0/1:5:60	0/1:2:100	0/1:9:44	0/1:18:61	0/1:5:40	0/1:4:25	0/1:12:50	0/1:9:55	0/1:7:28	0/1:12:75	0/1:5:60	0/1:8:75	0/0:1:0	0/1:8:50
1	74638999	.	A	G	.	PASS	AEF=36;CSQ=ENSMUST00000027358:Bcs1l:3PRIME_UTR	GT:DP:EF	0/1:10:40	0/1:7:14	0/1:5:40	0/1:11:27	0/1:6:66	0/1:3:33	./.:0:.	0/1:7:57	0/1:15:40	0/0:2:0	0/1:14:28	0/1:5:60	0/0:3:0	0/0:2:0	0/1:8:37
1	75135876	.	T	C	.	PASS	AEF=30;CSQ=ENSMUST00000041213:1810031K17Rik:INTRONIC+ENSMUST00000097695:1810031K17Rik:INTRONIC+ENSMUST00000168720:1810031K17Rik:INTRONIC	GT:DP:EF	0/1:12:33	0/1:4:25	0/1:8:37	0/1:6:33	0/0:4:0	0/1:3:33	0/1:6:33	0/0:5:0	0/1:11:27	0/1:8:50	0/1:23:34	0/1:7:28	0/1:5:20	./.:0:.	0/1:8:12
1	75190124	.	A	G	.	PASS	AEF=7;CSQ=ENSMUST00000073236:Ankzf1:INTRONIC+ENSMUST00000073236:Ankzf1:WITHIN_NON_CODING_GENE+ENSMUST00000125384:Ankzf1:INTRONIC+ENSMUST00000125384:Ankzf1:WITHIN_NON_CODING_GENE+ENSMUST00000127625:Ankzf1:INTRONIC+ENSMUST00000127625:Ankzf1:WITHIN_NON_CODING_GENE+ENSMUST00000131788:Ankzf1:INTRONIC+ENSMUST00000131788:Ankzf1:WITHIN_NON_CODING_GENE+ENSMUST00000134233:Ankzf1:INTRONIC+ENSMUST00000134233…	GT:DP:EF	0/0:6:0	0/0:5:0	0/0:3:0	0/1:12:25	0/1:11:27	0/1:6:16	0/0:11:0	0/0:6:0	0/0:11:0	0/1:3:33	0/0:19:0	0/0:7:0	0/0:8:0	0/0:3:0	0/0:9:0
1	75190127	.	A	G	.	PASS	AEF=17;CSQ=ENSMUST00000073236:Ankzf1:INTRONIC+ENSMUST00000073236:Ankzf1:WITHIN_NON_CODING_GENE+ENSMUST00000125384:Ankzf1:INTRONIC+ENSMUST00000125384:Ankzf1:WITHIN_NON_CODING_GENE+ENSMUST00000127625:Ankzf1:INTRONIC+ENSMUST00000127625:Ankzf1:WITHIN_NON_CODING_GENE+ENSMUST00000131788:Ankzf1:INTRONIC+ENSMUST00000131788:Ankzf1:WITHIN_NON_CODING_GENE+ENSMUST00000134233:Ankzf1:INTRONIC+ENSMUST0000013423…	GT:DP:EF	0/1:7:28	0/1:6:16	0/1:3:33	0/1:13:15	0/1:9:22	0/0:6:0	0/1:11:54	0/1:6:16	0/1:10:10	0/1:3:33	0/1:19:5	0/0:7:0	0/0:8:0	0/1:3:66	0/0:9:0
1	75190131	.	A	G	.	PASS	AEF=27;CSQ=ENSMUST00000073236:Ankzf1:INTRONIC+ENSMUST00000073236:Ankzf1:WITHIN_NON_CODING_GENE+ENSMUST00000125384:Ankzf1:INTRONIC+ENSMUST00000125384:Ankzf1:WITHIN_NON_CODING_GENE+ENSMUST00000127625:Ankzf1:INTRONIC+ENSMUST00000127625:Ankzf1:WITHIN_NON_CODING_GENE+ENSMUST00000131788:Ankzf1:INTRONIC+ENSMUST00000131788:Ankzf1:WITHIN_NON_CODING_GENE+ENSMUST00000134233:Ankzf1:INTRONIC+ENSMUST0000013423…	GT:DP:EF	0/1:6:33	0/1:4:50	0/1:3:33	0/1:13:46	0/1:9:33	0/1:6:16	0/1:11:18	0/0:6:0	0/1:11:27	0/1:3:33	0/1:17:41	0/1:7:28	0/0:8:0	0/1:3:33	0/1:8:25
1	75190136	.	A	G	.	PASS	AEF=34;CSQ=ENSMUST00000073236:Ankzf1:INTRONIC+ENSMUST00000073236:Ankzf1:WITHIN_NON_CODING_GENE+ENSMUST00000125384:Ankzf1:INTRONIC+ENSMUST00000125384:Ankzf1:WITHIN_NON_CODING_GENE+ENSMUST00000127625:Ankzf1:INTRONIC+ENSMUST00000127625:Ankzf1:WITHIN_NON_CODING_GENE+ENSMUST00000131788:Ankzf1:INTRONIC+ENSMUST00000131788:Ankzf1:WITHIN_NON_CODING_GENE+ENSMUST00000134233:Ankzf1:INTRONIC+ENSMUST0000013423…	GT:DP:EF	0/1:7:28	0/1:4:25	0/1:3:33	0/1:10:30	0/1:9:44	0/1:6:33	0/1:12:100	0/1:6:33	0/1:12:41	0/1:3:33	0/1:17:35	0/1:6:33	0/1:9:100	0/1:3:100	0/1:8:25
1	75418580	.	A	G	.	PASS	AEF=28;CSQ=ENSMUST00000038230:Speg:3PRIME_UTR+ENSMUST00000087122:Speg:NON_SYNONYMOUS_CODING:E>G+ENSMUST00000137868:Speg:WITHIN_NON_CODING_GENE	GT:DP:EF	0/1:52:28	./.:0:.	0/0:1:0	0/1:7:42	0/1:6:50	0/1:14:21	0/1:6:16	0/1:4:50	0/1:1:100	0/1:10:50	0/1:26:23	0/1:10:10	0/1:10:30	0/1:5:20	0/1:7:28
1	75418639	.	A	G	.	PASS	AEF=87;CSQ=ENSMUST00000038230:Speg:3PRIME_UTR+ENSMUST00000087122:Speg:NON_SYNONYMOUS_CODING:S>G+ENSMUST00000137868:Speg:WITHIN_NON_CODING_GENE	GT:DP:EF	0/1:29:89	./.:0:.	./.:0:.	0/1:3:100	0/1:1:100	0/1:9:88	0/1:6:100	0/1:4:100	./.:0:.	0/1:15:86	0/1:19:89	0/1:10:70	0/1:13:30	0/1:6:100	0/1:9:77
1	79698206	.	T	C	.	PASS	AEF=24	GT:DP:EF	0/1:10:30	0/1:4:25	0/1:1:100	0/1:4:25	0/1:6:16	0/1:6:33	0/0:5:0	0/0:4:0	0/1:11:36	0/0:1:0	0/1:16:56	0/1:7:14	0/0:3:0	0/0:8:0	0/1:6:66
1	84772109	.	T	C	.	PASS	AEF=12;CSQ=ENSMUST00000027421:Trip12:INTRONIC	GT:DP:EF	0/0:3:0	0/1:6:16	0/0:4:0	0/1:6:16	0/1:5:40	0/0:3:0	./.:0:.	0/1:9:11	0/1:14:21	0/0:1:0	0/1:15:13	0/0:5:0	./.:0:.	0/0:8:0	0/1:6:16
1	84900759	.	T	C	.	PASS	AEF=10	GT:DP:EF	0/1:22:9	0/0:4:0	0/0:6:0	0/1:17:17	0/0:10:0	0/0:10:0	0/0:12:0	0/1:5:20	0/1:19:10	0/1:8:12	0/1:30:13	0/1:23:21	0/1:32:9	0/1:7:14	0/1:20:5
1	84900764	.	T	C	.	PASS	AEF=10	GT:DP:EF	0/1:21:4	0/1:4:25	0/0:6:0	0/1:14:28	0/0:10:0	0/0:11:0	0/0:12:0	0/1:5:40	0/1:14:28	0/1:8:25	0/1:31:6	0/1:24:12	0/1:35:2	0/1:7:28	0/1:19:5
1	88023527	.	A	G	.	PASS	AEF=55;CSQ=ENSMUST00000027432:Psmd1:INTRONIC+ENSMUST00000139715:Psmd1:INTRONIC+ENSMUST00000139715:Psmd1:NMD_TRANSCRIPT+ENSMUST00000152184:Psmd1:INTRONIC+ENSMUST00000152184:Psmd1:WITHIN_NON_CODING_GENE	GT:DP:EF	0/1:6:66	./.:0:.	0/1:1:100	0/1:2:50	0/1:3:33	0/1:4:50	0/1:2:50	0/1:3:33	./.:0:.	0/1:2:50	0/1:11:45	0/1:1:100	0/1:2:100	0/0:2:0	0/1:12:66
1	88174275	.	A	G	.	PASS	AEF=32;CSQ=ENSMUST00000027434:Armc9:3PRIME_UTR+ENSMUST00000126385:Gm16341:INTRONIC+ENSMUST00000126385:Gm16341:WITHIN_NON_CODING_GENE	GT:DP:EF	0/1:12:33	0/1:5:20	0/1:9:22	0/1:19:36	0/1:11:9	0/1:7:28	0/1:3:66	0/1:7:28	0/1:20:30	0/0:6:0	0/1:27:48	0/1:19:42	0/1:3:33	0/0:2:0	0/1:11:36
1	88174295	.	A	G	.	PASS	AEF=8;CSQ=ENSMUST00000027434:Armc9:3PRIME_UTR+ENSMUST00000126385:Gm16341:INTRONIC+ENSMUST00000126385:Gm16341:WITHIN_NON_CODING_GENE	GT:DP:EF	0/1:15:13	0/0:5:0	0/0:8:0	0/1:20:25	0/0:10:0	0/0:3:0	0/0:3:0	0/1:8:12	0/0:19:0	0/1:7:14	0/0:32:0	0/0:22:0	0/0:4:0	0/0:7:0	0/1:9:33
1	88174296	.	A	G	.	PASS	AEF=18;CSQ=ENSMUST00000027434:Armc9:3PRIME_UTR+ENSMUST00000126385:Gm16341:INTRONIC+ENSMUST00000126385:Gm16341:WITHIN_NON_CODING_GENE	GT:DP:EF	0/1:15:40	0/0:5:0	0/0:8:0	0/1:20:5	0/0:10:0	0/0:3:0	0/1:3:33	0/1:8:25	0/1:20:25	0/1:7:14	0/1:32:18	0/1:22:22	0/0:4:0	0/1:7:14	0/1:8:25
1	88242486	.	T	C	.	PASS	AEF=55;CSQ=ENSMUST00000027438:Ncl:3PRIME_UTR	GT:DP:EF	0/1:64:54	0/1:16:62	0/1:13:46	0/1:14:57	0/1:24:58	0/1:15:60	0/1:30:56	0/1:31:64	0/1:22:68	0/1:9:33	0/1:55:58	0/1:42:52	0/1:40:47	0/1:6:33	0/1:47:51
1	88242491	.	T	C	.	PASS	AEF=38;CSQ=ENSMUST00000027438:Ncl:3PRIME_UTR	GT:DP:EF	0/1:67:35	0/1:16:43	0/1:16:37	0/1:11:45	0/1:30:36	0/1:14:21	0/1:28:42	0/1:34:35	0/1:22:31	0/1:11:54	0/1:54:44	0/1:45:42	0/1:47:29	0/1:8:37	0/1:53:45
1	88242505	.	T	C	.	PASS	AEF=13;CSQ=ENSMUST00000027438:Ncl:3PRIME_UTR	GT:DP:EF	0/1:69:15	0/1:15:13	0/1:19:21	0/1:16:18	0/1:29:13	0/1:16:12	0/1:29:10	0/1:36:2	0/1:20:15	0/1:11:18	0/1:53:7	0/1:48:12	0/1:47:8	./.:0:.	0/1:52:17
1	88244311	.	T	C	.	PASS	AEF=13;CSQ=ENSMUST00000027438:Ncl:3PRIME_UTR	GT:DP:EF	0/1:71:19	0/1:76:5	0/1:69:13	0/1:85:17	0/1:43:4	0/1:34:5	0/1:29:31	0/1:33:15	0/1:69:11	0/0:6:0	0/1:58:22	0/1:33:6	0/1:28:10	0/0:4:0	0/1:39:10
1	88244312	.	T	C	.	PASS	AEF=12;CSQ=ENSMUST00000027438:Ncl:3PRIME_UTR	GT:DP:EF	0/1:71:19	0/1:75:13	0/1:69:15	0/1:84:14	0/1:42:2	0/1:34:8	0/1:30:13	0/1:33:9	0/1:69:4	0/1:6:16	0/1:60:20	0/1:33:15	0/1:28:7	0/0:4:0	0/1:38:13
1	88244542	.	T	C	.	PASS	AEF=16;CSQ=ENSMUST00000027438:Ncl:3PRIME_UTR	GT:DP:EF	0/1:45:24	0/1:56:21	0/1:54:16	0/1:91:13	0/1:44:15	0/1:25:12	0/1:27:18	0/1:42:16	0/1:92:17	0/1:9:33	0/1:58:15	0/1:42:23	0/1:47:17	0/0:8:0	0/1:57:7
1	88245381	.	T	C	.	PASS	AEF=34;CSQ=ENSMUST00000027438:Ncl:3PRIME_UTR	GT:DP:EF	0/1:22:36	0/1:10:50	0/1:11:54	0/1:15:26	0/1:20:55	0/1:13:7	0/1:20:30	0/1:27:40	0/1:26:46	0/1:6:83	0/1:42:28	0/1:39:46	0/1:46:32	0/1:18:5	0/1:58:20
1	88245389	.	T	C	.	PASS	AEF=2;CSQ=ENSMUST00000027438:Ncl:3PRIME_UTR	GT:DP:EF	0/1:22:4	0/1:9:11	0/1:12:16	0/1:13:7	0/0:17:0	0/0:11:0	0/0:20:0	0/1:26:3	0/0:25:0	0/0:7:0	0/1:48:4	0/1:38:2	0/0:46:0	0/0:22:0	0/1:57:1
1	88246680	.	T	C	.	PASS	AEF=9;CSQ=ENSMUST00000027438:Ncl:3PRIME_UTR	GT:DP:EF	0/1:72:9	0/1:62:8	0/1:71:18	0/1:62:11	0/1:56:10	0/1:42:14	0/1:74:13	0/1:55:5	0/1:77:6	0/1:35:8	0/1:165:4	0/1:93:5	0/1:92:9	0/1:46:6	0/1:97:10
1	90168733	.	T	C	.	PASS	AEF=9;CSQ=ENSMUST00000054674:Hjurp:INTRONIC+ENSMUST00000065420:Hjurp:INTRONIC+ENSMUST00000100097:Hjurp:INTRONIC+ENSMUST00000128532:Hjurp:INTRONIC+ENSMUST00000128532:Hjurp:WITHIN_NON_CODING_GENE+ENSMUST00000147393:Hjurp:INTRONIC+ENSMUST00000168927:Hjurp:INTRONIC	GT:DP:EF	0/1:10:10	0/0:3:0	0/0:15:0	0/0:20:0	0/1:9:11	0/1:7:14	0/1:33:21	0/0:8:0	0/1:10:10	0/0:6:0	0/1:18:22	0/1:50:16	0/1:64:7	0/0:3:0	0/1:49:8
1	93289358	.	T	C	.	PASS	AEF=29;CSQ=ENSMUST00000027534:Ilkap:INTRONIC+ENSMUST00000113031:Ilkap:INTRONIC	GT:DP:EF	0/0:2:0	0/0:1:0	0/1:4:25	0/0:5:0	0/1:4:25	0/0:3:0	0/1:5:40	0/0:1:0	0/1:4:25	./.:0:.	0/1:2:50	0/1:4:50	0/0:7:0	0/0:2:0	0/1:10:50
1	93289366	.	T	C	.	PASS	AEF=50;CSQ=ENSMUST00000027534:Ilkap:INTRONIC+ENSMUST00000113031:Ilkap:INTRONIC	GT:DP:EF	0/1:3:66	0/0:1:0	0/1:4:25	0/1:6:33	0/1:5:60	0/1:3:33	0/1:5:40	0/1:2:50	0/1:4:75	./.:0:.	0/1:4:50	0/1:5:80	0/1:7:57	0/1:2:50	0/1:8:50
1	93291206	.	T	C	.	PASS	AEF=20;CSQ=ENSMUST00000027534:Ilkap:INTRONIC+ENSMUST00000113031:Ilkap:INTRONIC	GT:DP:EF	0/0:5:0	0/0:2:0	0/0:5:0	0/0:7:0	0/0:2:0	0/0:5:0	0/1:6:66	0/1:9:33	0/0:5:0	0/0:1:0	0/1:14:50	0/1:4:50	0/0:5:0	0/0:1:0	0/1:4:25
1	95249824	.	A	G	.	PASS	AEF=20;CSQ=ENSMUST00000027494:Ppp1r7:INTRONIC	GT:DP:EF	0/0:2:0	0/0:3:0	0/1:2:50	0/0:2:0	0/1:2:50	0/0:3:0	0/1:4:50	0/1:4:50	0/1:4:25	./.:0:.	0/1:14:7	0/0:4:0	0/1:6:16	0/0:1:0	0/1:3:33
1	95249825	.	A	G	.	PASS	AEF=48;CSQ=ENSMUST00000027494:Ppp1r7:INTRONIC	GT:DP:EF	0/0:2:0	0/1:3:66	0/0:2:0	0/0:2:0	0/1:2:100	0/1:2:50	0/1:4:100	0/1:4:100	0/1:4:25	./.:0:.	0/1:14:42	0/1:4:50	0/1:6:100	0/1:1:100	0/1:2:50
1	95268145	.	A	G	.	PASS	AEF=7;CSQ=ENSMUST00000027494:Ppp1r7:3PRIME_UTR	GT:DP:EF	0/1:54:7	0/1:17:5	0/1:22:9	0/1:33:12	0/1:23:13	0/1:11:9	0/1:27:7	0/1:21:4	0/1:49:6	0/0:10:0	0/1:45:20	0/1:30:3	0/0:40:0	0/0:3:0	0/1:37:5
1	95268149	.	A	G	.	PASS	AEF=1;CSQ=ENSMUST00000027494:Ppp1r7:3PRIME_UTR	GT:DP:EF	0/1:53:1	0/1:17:5	0/0:24:0	0/0:34:0	0/0:23:0	0/0:13:0	0/1:27:3	0/0:21:0	0/1:45:2	0/0:10:0	0/0:47:0	0/0:31:0	0/1:44:27	0/0:3:0	0/0:37:0
1	95268162	.	A	G	.	PASS	AEF=19;CSQ=ENSMUST00000027494:Ppp1r7:3PRIME_UTR	GT:DP:EF	0/1:50:18	0/1:14:14	0/1:21:28	0/1:34:23	0/1:23:21	0/1:11:9	0/1:21:19	0/1:24:25	0/1:45:15	0/1:12:25	0/1:54:29	0/1:29:20	0/1:48:12	0/0:3:0	0/1:34:26
1	95268206	.	A	G	.	PASS	AEF=43;CSQ=ENSMUST00000027494:Ppp1r7:3PRIME_UTR	GT:DP:EF	0/1:14:28	0/1:4:25	0/1:11:45	0/1:12:25	0/1:12:33	0/1:10:40	0/1:5:40	0/1:8:50	0/1:10:30	0/1:13:30	0/1:30:56	0/1:19:36	0/1:24:58	0/0:1:0	0/1:11:45
1	95268217	.	A	G	.	PASS	AEF=28;CSQ=ENSMUST00000027494:Ppp1r7:3PRIME_UTR	GT:DP:EF	0/1:23:30	0/0:5:0	0/1:19:21	0/1:10:20	0/1:11:36	0/1:7:14	0/1:11:27	0/1:8:25	0/1:11:36	0/1:12:41	0/1:27:29	0/1:18:33	0/1:19:31	0/0:2:0	0/1:13:30
1	95268222	.	A	G	.	PASS	AEF=80;CSQ=ENSMUST00000027494:Ppp1r7:3PRIME_UTR	GT:DP:EF	0/1:25:92	0/1:5:40	0/1:19:73	0/1:10:60	0/1:12:83	0/1:4:100	0/1:12:83	0/1:8:87	0/1:13:92	0/1:13:76	0/1:26:84	0/1:16:81	0/1:15:60	0/1:2:100	0/1:13:92
1	95268223	.	A	G	.	PASS	AEF=60;CSQ=ENSMUST00000027494:Ppp1r7:3PRIME_UTR	GT:DP:EF	0/1:26:73	0/0:5:0	0/1:18:55	0/1:10:40	0/1:12:66	0/1:5:20	0/1:12:50	0/1:8:75	0/1:13:53	0/1:13:46	0/1:27:66	0/1:18:66	0/1:16:87	0/1:2:100	0/1:13:61
1	95268229	.	A	G	.	PASS	AEF=13;CSQ=ENSMUST00000027494:Ppp1r7:3PRIME_UTR	GT:DP:EF	0/1:28:10	0/0:5:0	0/1:22:9	0/1:9:11	0/1:10:10	0/1:7:14	0/1:16:6	0/1:7:28	0/1:16:31	0/1:11:18	0/1:29:10	0/1:22:13	0/1:11:27	0/0:3:0	0/1:30:13
1	95268234	.	A	G	.	PASS	AEF=14;CSQ=ENSMUST00000027494:Ppp1r7:3PRIME_UTR	GT:DP:EF	0/1:31:22	0/1:6:16	0/1:22:9	0/0:10:0	0/1:12:16	0/1:9:33	0/1:17:11	0/1:6:33	0/1:19:5	0/0:11:0	0/1:32:12	0/1:21:23	0/1:11:9	0/0:3:0	0/1:30:20
1	95268248	.	A	G	.	PASS	AEF=11;CSQ=ENSMUST00000027494:Ppp1r7:3PRIME_UTR	GT:DP:EF	0/1:35:5	0/1:10:20	0/1:24:12	0/1:11:9	0/1:12:16	0/1:7:14	0/1:18:5	0/1:9:33	0/1:20:10	0/1:11:18	0/1:46:6	0/1:20:15	0/1:15:13	0/0:3:0	0/1:32:15
1	95306397	.	T	C	.	PASS	AEF=46;CSQ=ENSMUST00000042498:Hdlbp:INTRONIC+ENSMUST00000170883:Hdlbp:INTRONIC	GT:DP:EF	0/1:5:40	0/1:2:50	0/1:2:100	0/1:4:75	0/0:2:0	0/1:2:50	0/0:1:0	0/0:4:0	0/0:1:0	./.:0:.	0/1:12:58	0/1:10:50	0/1:3:66	0/0:1:0	0/1:5:40
1	95308802	.	T	C	.	PASS	AEF=29;CSQ=ENSMUST00000042498:Hdlbp:INTRONIC+ENSMUST00000170883:Hdlbp:INTRONIC	GT:DP:EF	0/1:3:66	0/1:4:50	0/1:2:50	0/0:2:0	0/0:6:0	./.:0:.	0/0:2:0	0/1:3:33	0/1:10:50	0/0:1:0	0/1:6:33	0/1:5:20	0/0:2:0	./.:0:.	./.:0:.
1	106678307	.	A	G	.	PASS	AEF=10;CSQ=ENSMUST00000062528:Cdh20:INTRONIC	GT:DP:EF	0/0:3:0	0/0:2:0	./.:0:.	0/1:3:33	0/1:6:16	0/1:21:14	0/0:4:0	0/0:5:0	0/0:1:0	./.:0:.	0/1:2:50	0/0:4:0	0/0:2:0	0/0:1:0	0/0:4:0
1	106678309	.	A	G	.	PASS	AEF=44;CSQ=ENSMUST00000062528:Cdh20:INTRONIC	GT:DP:EF	0/1:3:33	0/1:2:50	./.:0:.	0/1:3:66	0/1:6:66	0/1:21:47	0/1:4:25	0/1:5:20	0/1:1:100	./.:0:.	0/1:2:50	0/1:4:75	0/0:2:0	0/1:1:100	0/0:4:0
1	106678545	.	A	G	.	PASS	AEF=28;CSQ=ENSMUST00000062528:Cdh20:INTRONIC	GT:DP:EF	0/1:2:50	0/0:2:0	0/1:5:20	0/1:5:60	0/1:5:20	0/1:16:43	0/1:2:50	0/0:1:0	0/0:3:0	./.:0:.	0/0:2:0	0/1:8:12	0/1:5:20	./.:0:.	0/1:7:28
1	107636579	.	A	G	.	PASS	AEF=29;CSQ=ENSMUST00000039173:2310035C23Rik:INTRONIC+ENSMUST00000086721:2310035C23Rik:INTRONIC	GT:DP:EF	0/1:25:32	0/1:6:50	0/1:11:27	0/1:6:16	0/1:5:20	0/1:5:20	0/1:7:14	0/1:2:100	0/1:9:33	0/1:11:45	0/1:17:29	0/0:12:0	0/1:12:41	0/0:4:0	0/1:13:30
1	107636606	.	A	G	.	PASS	AEF=17;CSQ=ENSMUST00000039173:2310035C23Rik:INTRONIC+ENSMUST00000086721:2310035C23Rik:INTRONIC	GT:DP:EF	0/1:18:11	0/1:9:22	0/1:10:10	0/1:8:12	0/1:2:50	0/0:4:0	0/0:3:0	0/0:3:0	0/1:14:42	0/1:10:30	0/1:15:20	0/0:8:0	0/1:11:27	0/0:3:0	0/1:7:14
1	107636640	.	A	G	.	PASS	AEF=23;CSQ=ENSMUST00000039173:2310035C23Rik:INTRONIC+ENSMUST00000086721:2310035C23Rik:INTRONIC	GT:DP:EF	0/0:10:0	0/1:16:12	0/1:20:30	0/1:22:22	0/1:12:16	0/0:4:0	0/1:7:14	0/1:11:27	0/1:38:42	0/1:8:25	0/0:16:0	0/0:7:0	0/1:15:40	0/0:4:0	0/0:8:0
1	126662933	.	T	C	.	PASS	AEF=27	GT:DP:EF	0/0:1:0	0/0:2:0	0/0:3:0	./.:0:.	0/1:9:55	0/1:20:40	0/0:9:0	0/0:5:0	0/1:4:25	./.:0:.	0/1:2:50	./.:0:.	0/1:3:33	0/1:5:20	0/1:5:40
1	130086648	.	A	G	.	PASS	AEF=2;CSQ=ENSMUST00000036288:R3hdm1:INTRONIC+ENSMUST00000097596:R3hdm1:INTRONIC	GT:DP:EF	0/1:105:1	0/1:56:3	0/1:55:1	0/1:34:2	0/1:147:1	0/0:54:0	0/0:126:0	0/1:182:1	0/1:54:3	0/0:23:0	0/1:160:2	0/1:115:4	0/1:44:6	0/1:25:20	0/1:80:2
1	130086655	.	A	G	.	PASS	AEF=20;CSQ=ENSMUST00000036288:R3hdm1:INTRONIC+ENSMUST00000097596:R3hdm1:INTRONIC	GT:DP:EF	0/1:121:23	0/1:57:28	0/1:54:7	0/1:34:17	0/1:200:17	0/1:58:24	0/1:149:16	0/1:222:18	0/1:63:14	0/1:23:30	0/1:184:19	0/1:130:23	0/1:50:38	0/1:29:37	0/1:98:26
1	130088757	.	A	G	.	PASS	AEF=26;CSQ=ENSMUST00000036288:R3hdm1:INTRONIC+ENSMUST00000097596:R3hdm1:INTRONIC	GT:DP:EF	0/1:22:50	0/1:6:16	0/1:6:16	0/1:15:33	0/1:22:22	0/1:8:25	0/1:26:23	0/1:20:20	0/1:18:27	0/1:8:25	0/1:28:28	0/1:30:20	0/1:17:23	0/1:10:10	0/1:24:29
1	130088758	.	A	G	.	PASS	AEF=25;CSQ=ENSMUST00000036288:R3hdm1:INTRONIC+ENSMUST00000097596:R3hdm1:INTRONIC	GT:DP:EF	0/1:25:40	0/1:6:16	0/1:6:16	0/1:15:26	0/1:21:19	0/1:8:25	0/1:25:12	0/1:20:20	0/1:18:27	0/1:8:37	0/1:28:28	0/1:31:29	0/1:16:18	0/1:10:10	0/1:23:26
1	130088766	.	A	G	.	PASS	AEF=49;CSQ=ENSMUST00000036288:R3hdm1:INTRONIC+ENSMUST00000097596:R3hdm1:INTRONIC	GT:DP:EF	0/1:27:77	0/1:6:33	0/1:6:66	0/1:15:53	0/1:21:47	0/1:8:37	0/1:25:48	0/1:22:54	0/1:19:42	0/1:7:28	0/1:34:52	0/1:30:50	0/1:16:31	0/1:8:12	0/1:23:47
1	130088792	.	A	G	.	PASS	AEF=19;CSQ=ENSMUST00000036288:R3hdm1:INTRONIC+ENSMUST00000097596:R3hdm1:INTRONIC	GT:DP:EF	0/1:54:22	0/1:6:16	0/0:6:0	0/0:20:0	0/1:30:10	0/1:15:26	0/1:34:17	0/1:24:25	0/1:26:11	0/1:9:33	0/1:48:18	0/1:50:24	0/1:26:53	0/1:12:8	0/1:34:8
1	130088799	.	A	G	.	PASS	AEF=11;CSQ=ENSMUST00000036288:R3hdm1:INTRONIC+ENSMUST00000097596:R3hdm1:INTRONIC	GT:DP:EF	0/1:54:12	0/1:7:28	0/0:5:0	0/0:17:0	0/1:30:13	0/1:13:23	0/1:30:10	0/1:24:8	0/1:25:8	0/0:8:0	0/1:47:12	0/1:44:11	0/1:25:28	0/0:11:0	0/1:29:3
1	130169888	.	A	G	.	PASS	AEF=23;CSQ=ENSMUST00000027592:Ubxn4:INTRONIC	GT:DP:EF	0/1:14:7	0/1:4:50	0/0:4:0	0/1:12:16	0/1:13:15	./.:0:.	0/1:13:30	0/1:11:18	0/1:24:29	0/1:5:40	0/1:32:31	0/1:10:20	0/0:13:0	0/1:6:16	0/1:16:18
1	130169907	.	A	G	.	PASS	AEF=26;CSQ=ENSMUST00000027592:Ubxn4:INTRONIC	GT:DP:EF	0/1:14:35	0/1:4:25	0/0:3:0	0/1:14:35	0/1:13:15	0/1:1:100	0/1:14:14	0/1:15:33	0/1:21:33	0/1:5:20	0/1:32:18	0/1:14:7	0/1:13:38	0/1:6:33	0/1:15:26
1	130169921	.	A	G	.	PASS	AEF=5;CSQ=ENSMUST00000027592:Ubxn4:INTRONIC	GT:DP:EF	0/1:23:4	0/0:3:0	0/0:4:0	0/1:12:8	0/0:13:0	0/0:2:0	0/1:12:33	0/0:17:0	0/0:11:0	0/0:5:0	0/0:39:0	0/0:16:0	0/1:13:15	0/0:7:0	0/1:12:25
1	130170481	.	A	G	.	PASS	AEF=24;CSQ=ENSMUST00000027592:Ubxn4:INTRONIC	GT:DP:EF	0/1:19:15	0/1:3:33	0/1:7:14	0/1:7:14	0/1:13:46	0/1:5:60	0/1:10:10	0/0:8:0	0/0:3:0	0/1:6:33	0/1:48:22	0/1:17:29	0/1:13:7	0/1:4:25	0/1:14:50
1	130170484	.	A	G	.	PASS	AEF=10;CSQ=ENSMUST00000027592:Ubxn4:INTRONIC	GT:DP:EF	0/1:19:5	0/1:3:33	0/1:8:12	0/1:8:12	0/1:13:15	0/1:4:25	0/0:9:0	0/1:9:11	0/0:3:0	0/1:4:50	0/1:49:12	0/1:17:5	0/0:15:0	0/0:4:0	0/1:14:21
1	133072178	.	A	G	.	PASS	AEF=42;CSQ=ENSMUST00000068791:Eif2d:INTRONIC+ENSMUST00000086578:Eif2d:INTRONIC+ENSMUST00000131855:Eif2d:INTRONIC+ENSMUST00000131855:Eif2d:NMD_TRANSCRIPT+ENSMUST00000131855:Eif2d:WITHIN_NON_CODING_GENE+ENSMUST00000151874:Eif2d:INTRONIC+ENSMUST00000151874:Eif2d:NMD_TRANSCRIPT+ENSMUST00000151874:Eif2d:WITHIN_NON_CODING_GENE	GT:DP:EF	0/1:17:41	0/0:6:0	0/1:17:23	0/1:13:15	0/1:6:16	0/1:2:100	0/1:7:42	0/1:11:36	0/1:13:46	0/1:8:50	0/1:20:35	0/1:11:9	0/1:5:40	./.:0:.	0/1:12:41
1	133922250	.	T	C	.	PASS	AEF=14;CSQ=ENSMUST00000126927:Mfsd4:INTRONIC+ENSMUST00000131159:Elk4:INTRONIC+ENSMUST00000131159:Elk4:WITHIN_NON_CODING_GENE+ENSMUST00000147218:Elk4:INTRONIC+ENSMUST00000147218:Elk4:NMD_TRANSCRIPT+ENSMUST00000163016:Mfsd4:INTRONIC+ENSMUST00000163016:Mfsd4:WITHIN_NON_CODING_GENE	GT:DP:EF	0/1:43:11	0/1:25:8	0/1:55:18	0/1:74:12	0/1:54:16	0/1:43:16	0/1:35:17	0/1:42:7	0/1:77:11	0/1:12:25	0/1:82:17	0/1:56:10	0/0:26:0	0/1:27:7	0/1:79:20
1	133922278	.	T	C	.	PASS	AEF=45;CSQ=ENSMUST00000126927:Mfsd4:INTRONIC+ENSMUST00000131159:Elk4:INTRONIC+ENSMUST00000131159:Elk4:WITHIN_NON_CODING_GENE+ENSMUST00000147218:Elk4:INTRONIC+ENSMUST00000147218:Elk4:NMD_TRANSCRIPT+ENSMUST00000163016:Mfsd4:INTRONIC+ENSMUST00000163016:Mfsd4:WITHIN_NON_CODING_GENE	GT:DP:EF	0/1:55:36	0/1:33:27	0/1:47:46	0/1:58:41	0/1:39:53	0/1:32:62	0/1:19:21	0/1:36:55	0/1:77:33	0/1:13:46	0/1:82:59	0/1:31:48	0/1:17:5	0/1:17:11	0/1:36:69
1	133922283	.	T	C	.	PASS	AEF=7;CSQ=ENSMUST00000126927:Mfsd4:INTRONIC+ENSMUST00000131159:Elk4:INTRONIC+ENSMUST00000131159:Elk4:WITHIN_NON_CODING_GENE+ENSMUST00000147218:Elk4:INTRONIC+ENSMUST00000147218:Elk4:NMD_TRANSCRIPT+ENSMUST00000163016:Mfsd4:INTRONIC+ENSMUST00000163016:Mfsd4:WITHIN_NON_CODING_GENE	GT:DP:EF	0/1:55:1	0/1:32:3	0/1:44:15	0/1:60:5	0/1:41:17	0/1:30:10	0/0:19:0	0/1:38:2	0/1:75:8	0/1:12:16	0/1:80:7	0/1:29:3	0/0:18:0	0/0:17:0	0/1:35:17
1	133922292	.	T	C	.	PASS	AEF=5;CSQ=ENSMUST00000126927:Mfsd4:INTRONIC+ENSMUST00000131159:Elk4:INTRONIC+ENSMUST00000131159:Elk4:WITHIN_NON_CODING_GENE+ENSMUST00000147218:Elk4:INTRONIC+ENSMUST00000147218:Elk4:NMD_TRANSCRIPT+ENSMUST00000163016:Mfsd4:INTRONIC+ENSMUST00000163016:Mfsd4:WITHIN_NON_CODING_GENE	GT:DP:EF	0/1:56:1	0/1:36:2	0/1:47:6	0/1:64:6	0/1:39:2	0/1:28:3	0/0:26:0	0/1:42:2	0/1:88:3	0/0:13:0	0/1:76:13	0/1:29:3	0/0:18:0	0/1:16:6	0/1:33:3
1	133922299	.	T	C	.	PASS	AEF=2;CSQ=ENSMUST00000126927:Mfsd4:INTRONIC+ENSMUST00000131159:Elk4:INTRONIC+ENSMUST00000131159:Elk4:WITHIN_NON_CODING_GENE+ENSMUST00000147218:Elk4:INTRONIC+ENSMUST00000147218:Elk4:NMD_TRANSCRIPT+ENSMUST00000163016:Mfsd4:INTRONIC+ENSMUST00000163016:Mfsd4:WITHIN_NON_CODING_GENE	GT:DP:EF	0/0:63:0	0/0:32:0	0/0:36:0	0/0:56:0	0/0:43:0	0/1:26:7	0/0:27:0	0/1:46:8	0/1:86:1	0/0:12:0	0/1:75:2	0/1:34:2	0/0:24:0	0/0:15:0	0/1:50:4
1	133922311	.	T	C	.	PASS	AEF=5;CSQ=ENSMUST00000126927:Mfsd4:INTRONIC+ENSMUST00000131159:Elk4:INTRONIC+ENSMUST00000131159:Elk4:WITHIN_NON_CODING_GENE+ENSMUST00000147218:Elk4:INTRONIC+ENSMUST00000147218:Elk4:NMD_TRANSCRIPT+ENSMUST00000163016:Mfsd4:INTRONIC+ENSMUST00000163016:Mfsd4:WITHIN_NON_CODING_GENE	GT:DP:EF	0/1:64:4	0/1:31:6	0/1:29:3	0/1:47:10	0/1:47:4	0/1:30:3	0/0:32:0	0/1:51:5	0/1:82:3	0/1:17:17	0/1:73:10	0/1:43:4	0/1:31:3	0/1:18:5	0/1:58:5
1	134467718	.	T	C	.	PASS	AEF=24;CSQ=ENSMUST00000043189:Nfasc:INTRONIC+ENSMUST00000094569:Nfasc:INTRONIC+ENSMUST00000163770:Nfasc:INTRONIC	GT:DP:EF	0/1:11:9	0/1:1:100	0/1:7:42	0/1:5:20	0/1:9:11	0/0:3:0	0/1:10:40	0/1:9:33	0/1:9:33	0/0:5:0	0/1:16:18	0/1:7:42	0/1:5:20	0/1:5:20	0/1:12:25
1	134467723	.	T	C	.	PASS	AEF=16;CSQ=ENSMUST00000043189:Nfasc:INTRONIC+ENSMUST00000094569:Nfasc:INTRONIC+ENSMUST00000163770:Nfasc:INTRONIC	GT:DP:EF	0/1:10:10	./.:0:.	0/1:5:20	0/1:6:66	0/1:7:14	0/1:2:50	0/1:10:10	0/1:9:33	0/1:10:20	0/1:8:12	0/1:16:6	0/1:6:16	0/1:5:20	0/0:4:0	0/0:11:0
1	134467744	.	T	C	.	PASS	AEF=43;CSQ=ENSMUST00000043189:Nfasc:INTRONIC+ENSMUST00000094569:Nfasc:INTRONIC+ENSMUST00000163770:Nfasc:INTRONIC	GT:DP:EF	0/1:10:40	./.:0:.	0/1:7:28	0/1:6:33	0/1:6:50	0/1:1:100	0/1:10:20	0/1:10:60	0/1:9:33	0/1:6:33	0/1:16:37	0/1:5:80	0/1:6:33	0/1:5:60	0/1:7:57
1	134792230	.	A	G	.	PASS	AEF=18;CSQ=ENSMUST00000027706:Lrrn2:INTRONIC+ENSMUST00000159088:Lrrn2:INTRONIC+ENSMUST00000159088:Lrrn2:WITHIN_NON_CODING_GENE	GT:DP:EF	0/1:2:100	0/1:3:33	0/0:3:0	0/0:1:0	0/1:8:25	0/1:3:33	0/1:10:10	0/0:1:0	0/1:3:33	0/0:1:0	0/0:5:0	0/1:3:33	0/0:1:0	0/1:8:12	0/0:1:0
1	134792233	.	A	G	.	PASS	AEF=53;CSQ=ENSMUST00000027706:Lrrn2:INTRONIC+ENSMUST00000159088:Lrrn2:INTRONIC+ENSMUST00000159088:Lrrn2:WITHIN_NON_CODING_GENE	GT:DP:EF	0/1:2:50	0/1:3:66	0/1:3:66	0/0:1:0	0/1:7:28	0/1:3:33	0/1:10:60	0/0:1:0	0/1:3:66	0/1:1:100	0/1:5:80	0/1:3:33	0/1:1:100	0/1:7:100	0/1:1:100
1	134792240	.	A	G	.	PASS	AEF=31;CSQ=ENSMUST00000027706:Lrrn2:INTRONIC+ENSMUST00000159088:Lrrn2:INTRONIC+ENSMUST00000159088:Lrrn2:WITHIN_NON_CODING_GENE	GT:DP:EF	0/1:2:100	0/1:2:50	0/1:2:50	./.:0:.	0/1:8:25	0/1:3:66	0/1:10:30	0/1:1:100	0/1:2:50	0/0:1:0	0/1:5:40	0/1:4:25	0/0:1:0	0/0:7:0	0/0:1:0
1	134820347	.	A	G	.	PASS	AEF=26;CSQ=ENSMUST00000027706:Lrrn2:INTRONIC+ENSMUST00000159088:Lrrn2:INTRONIC+ENSMUST00000159088:Lrrn2:WITHIN_NON_CODING_GENE	GT:DP:EF	0/0:2:0	0/1:6:16	0/1:2:50	0/1:6:50	0/1:5:40	0/0:3:0	0/1:8:37	0/0:3:0	0/1:11:36	0/0:1:0	0/1:3:66	0/1:4:25	0/0:1:0	0/0:2:0	0/0:2:0
1	134882414	.	T	C	.	PASS	AEF=23	GT:DP:EF	0/1:34:11	0/1:18:16	0/1:11:36	0/1:16:25	0/1:28:17	0/1:16:25	0/1:20:60	0/1:29:24	0/1:26:15	0/1:26:19	0/1:57:21	0/1:32:21	0/1:29:17	0/1:18:27	0/1:36:22
1	134896142	.	T	C	.	PASS	AEF=41;CSQ=ENSMUST00000067398:Mdm4:INTRONIC+ENSMUST00000067429:Mdm4:INTRONIC+ENSMUST00000112313:Mdm4:INTRONIC	GT:DP:EF	0/1:29:20	0/1:8:37	0/1:8:50	0/1:15:66	0/1:15:40	0/0:6:0	0/1:19:26	0/1:12:16	0/1:14:42	0/1:6:16	0/1:39:69	0/1:14:35	0/1:11:63	0/0:1:0	0/1:36:41
1	134896204	.	T	C	.	PASS	AEF=14;CSQ=ENSMUST00000067398:Mdm4:INTRONIC+ENSMUST00000067429:Mdm4:INTRONIC+ENSMUST00000112313:Mdm4:INTRONIC	GT:DP:EF	0/1:24:4	0/1:6:16	0/0:7:0	0/0:10:0	0/1:10:10	0/0:3:0	0/1:12:8	0/1:8:37	0/0:8:0	0/0:5:0	0/1:27:33	0/0:12:0	0/1:10:40	0/1:3:33	0/0:12:0
1	135034587	.	A	G	.	PASS	AEF=18;CSQ=ENSMUST00000052529:Ppp1r15b:3PRIME_UTR+ENSMUST00000122956:Ppp1r15b:WITHIN_NON_CODING_GENE+ENSMUST00000165011:Ppp1r15b:3PRIME_UTR	GT:DP:EF	0/1:2:50	0/1:36:27	0/1:58:13	0/1:46:8	0/0:2:0	0/0:2:0	0/1:1:100	0/0:1:0	0/1:54:9	0/1:19:15	0/1:84:23	0/1:16:25	0/1:2:100	0/1:3:100	./.:0:.
1	135194834	.	A	G	.	PASS	AEF=16;CSQ=ENSMUST00000038295:Plekha6:INTRONIC+ENSMUST00000086504:Plekha6:INTRONIC+ENSMUST00000086505:Plekha6:INTRONIC+ENSMUST00000105082:Plekha6:INTRONIC	GT:DP:EF	0/1:22:4	0/0:1:0	0/1:7:14	0/0:4:0	0/1:16:25	0/1:3:33	0/1:5:20	0/1:11:27	0/0:5:0	0/0:7:0	0/1:25:20	0/1:14:28	0/1:11:9	0/1:4:25	0/1:15:13
1	136122810	.	T	C	.	PASS	AEF=20;CSQ=ENSMUST00000038191:Adora1:INTRONIC+ENSMUST00000086465:Adora1:INTRONIC+ENSMUST00000169927:Adora1:INTRONIC	GT:DP:EF	0/0:4:0	0/0:1:0	./.:0:.	./.:0:.	0/0:1:0	0/0:2:0	0/0:3:0	./.:0:.	./.:0:.	./.:0:.	./.:0:.	0/0:1:0	0/0:1:0	0/1:11:36	0/1:1:100
1	136676115	.	T	C	.	PASS	AEF=86;CSQ=ENSMUST00000045665:Ppp1r12b:INTRONIC+ENSMUST00000086444:Ppp1r12b:INTRONIC+ENSMUST00000141419:Ppp1r12b:WITHIN_NON_CODING_GENE+ENSMUST00000156348:Ppp1r12b:INTRONIC+ENSMUST00000168381:Ppp1r12b:INTRONIC	GT:DP:EF	0/1:2:100	0/1:1:100	0/1:8:87	0/1:6:33	0/1:4:100	0/1:2:50	0/1:2:100	0/1:2:100	0/1:7:85	0/1:2:100	0/1:14:100	0/1:4:100	0/1:3:66	./.:0:.	0/1:2:100
1	137493974	.	A	G	.	PASS	AEF=16;CSQ=ENSMUST00000067468:Gm4793:3PRIME_UTR	GT:DP:EF	0/0:5:0	./.:0:.	0/1:5:40	0/0:9:0	0/1:8:37	0/0:3:0	0/0:3:0	0/0:10:0	0/0:3:0	0/0:2:0	0/1:21:23	0/0:4:0	0/0:11:0	./.:0:.	0/1:16:31
1	145602494	.	T	C	.	PASS	AEF=16;CSQ=ENSMUST00000159879:Trove2:3PRIME_UTR	GT:DP:EF	0/1:75:18	0/1:31:9	0/1:44:29	0/1:50:8	0/1:17:17	0/1:26:26	0/0:15:0	0/1:21:23	0/1:51:19	0/1:18:27	0/1:83:10	0/1:64:7	0/1:31:9	0/0:13:0	0/1:34:17
1	145602501	.	T	C	.	PASS	AEF=6;CSQ=ENSMUST00000159879:Trove2:3PRIME_UTR	GT:DP:EF	0/1:82:6	0/1:33:6	0/1:46:2	0/1:51:9	0/1:16:6	0/1:26:11	0/0:15:0	0/0:21:0	0/1:53:1	0/1:18:5	0/1:90:5	0/1:72:9	0/1:28:3	0/1:11:9	0/1:34:11
1	145602508	.	T	C	.	PASS	AEF=92;CSQ=ENSMUST00000159879:Trove2:3PRIME_UTR	GT:DP:EF	0/1:81:95	0/1:32:90	0/1:44:86	0/1:54:87	0/1:16:87	0/1:32:90	0/1:18:94	0/1:22:95	0/1:59:91	0/1:19:100	0/1:100:97	0/1:73:89	0/1:29:75	0/1:10:100	0/1:38:92
1	145602513	.	T	C	.	PASS	AEF=30;CSQ=ENSMUST00000159879:Trove2:3PRIME_UTR	GT:DP:EF	0/1:75:36	0/1:30:20	0/1:45:46	0/1:52:26	0/1:14:14	0/1:31:38	0/1:17:11	0/1:21:28	0/1:57:33	0/1:18:16	0/1:96:34	0/1:71:23	0/1:28:21	0/1:11:27	0/1:33:36
1	152230864	.	T	C	.	PASS	AEF=42;CSQ=ENSMUST00000006167:BC003331:INTRONIC+ENSMUST00000094477:BC003331:INTRONIC+ENSMUST00000097546:BC003331:INTRONIC+ENSMUST00000097547:BC003331:INTRONIC+ENSMUST00000111913:BC003331:INTRONIC+ENSMUST00000148389:BC003331:INTRONIC+ENSMUST00000148389:BC003331:WITHIN_NON_CODING_GENE	GT:DP:EF	0/1:4:100	./.:0:.	0/0:1:0	0/1:1:100	0/1:4:25	./.:0:.	0/0:5:0	0/0:1:0	0/1:1:100	0/1:4:25	0/1:20:40	0/1:2:100	0/1:2:50	./.:0:.	0/1:3:33
1	152231184	.	T	C	.	PASS	AEF=26;CSQ=ENSMUST00000006167:BC003331:INTRONIC+ENSMUST00000094477:BC003331:INTRONIC+ENSMUST00000097546:BC003331:INTRONIC+ENSMUST00000097547:BC003331:INTRONIC+ENSMUST00000111913:BC003331:INTRONIC+ENSMUST00000148389:BC003331:INTRONIC+ENSMUST00000148389:BC003331:WITHIN_NON_CODING_GENE	GT:DP:EF	0/1:11:45	0/1:10:10	0/1:11:27	0/1:10:30	0/1:5:60	0/0:1:0	0/1:7:14	0/0:5:0	0/1:4:25	0/1:6:16	0/1:16:37	0/1:7:28	0/1:11:18	0/0:2:0	0/1:4:25
1	153286421	.	A	G	.	PASS	AEF=15;CSQ=ENSMUST00000065625:1190005F20Rik:INTRONIC	GT:DP:EF	0/1:10:10	0/0:15:0	0/1:12:8	0/0:1:0	0/0:9:0	0/0:1:0	0/1:5:20	0/1:3:66	0/1:14:14	0/0:2:0	0/1:8:12	0/1:11:45	0/0:9:0	0/1:5:60	0/1:6:16
1	153286423	.	A	G	.	PASS	AEF=14;CSQ=ENSMUST00000065625:1190005F20Rik:INTRONIC	GT:DP:EF	0/1:10:10	0/0:15:0	0/1:12:8	0/0:1:0	0/0:9:0	0/0:1:0	0/1:6:16	0/1:3:33	0/1:15:13	0/0:3:0	0/1:9:11	0/1:11:45	0/0:9:0	0/1:6:66	0/1:7:14
1	153292086	.	A	G	.	PASS	AEF=32;CSQ=ENSMUST00000065625:1190005F20Rik:INTRONIC	GT:DP:EF	0/1:14:42	0/0:4:0	0/1:4:50	0/1:5:80	0/1:14:57	0/1:15:33	0/1:14:28	0/1:7:14	0/1:6:16	0/1:2:50	0/1:26:30	0/1:19:42	0/0:11:0	0/1:8:12	0/1:23:34
1	157855111	.	T	C	.	PASS	AEF=7;CSQ=ENSMUST00000027738:Tor1aip1:INTRONIC+ENSMUST00000097527:Tor1aip1:INTRONIC+ENSMUST00000097528:Tor1aip1:INTRONIC+ENSMUST00000126448:Tor1aip1:INTRONIC+ENSMUST00000130995:Tor1aip1:INTRONIC+ENSMUST00000130995:Tor1aip1:WITHIN_NON_CODING_GENE+ENSMUST00000136331:Tor1aip1:INTRONIC+ENSMUST00000136331:Tor1aip1:NMD_TRANSCRIPT+ENSMUST00000136331:Tor1aip1:WITHIN_NON_CODING_GENE+ENSMUST00000136397:Tor…	GT:DP:EF	0/1:20:20	0/0:1:0	0/0:4:0	0/0:8:0	0/1:11:9	./.:0:.	0/0:3:0	0/0:1:0	0/0:3:0	0/0:4:0	0/1:15:6	0/1:8:12	0/0:7:0	0/0:2:0	0/0:7:0
1	158357743	.	T	C	.	PASS	AEF=60	GT:DP:EF	0/1:42:57	0/1:12:58	0/1:11:54	0/1:12:50	0/1:10:60	0/1:8:87	0/1:19:52	0/1:9:66	0/1:25:52	0/1:5:100	0/1:45:57	0/1:41:73	0/1:18:44	0/1:2:100	0/1:36:66
1	158358162	.	T	C	.	PASS	AEF=22	GT:DP:EF	0/1:29:34	0/1:15:6	0/1:22:9	0/1:27:11	0/1:16:37	0/1:8:12	0/1:13:30	0/1:16:18	0/1:48:8	0/1:5:60	0/1:42:35	0/1:25:40	0/1:15:20	0/1:8:12	0/1:34:23
1	162251260	.	T	C	.	PASS	AEF=27;CSQ=ENSMUST00000028049:Rabgap1l:INTRONIC+ENSMUST00000028052:Rabgap1l:INTRONIC	GT:DP:EF	0/1:2:50	0/0:3:0	0/1:2:50	0/1:4:75	./.:0:.	0/0:3:0	0/1:3:33	0/1:3:33	0/1:2:100	./.:0:.	./.:0:.	0/1:10:40	0/1:1:100	0/0:2:0	0/1:5:20
1	162251275	.	T	C	.	PASS	AEF=18;CSQ=ENSMUST00000028049:Rabgap1l:INTRONIC+ENSMUST00000028052:Rabgap1l:INTRONIC	GT:DP:EF	0/1:2:50	0/0:2:0	0/1:2:50	0/0:4:0	./.:0:.	0/0:3:0	0/0:2:0	0/0:2:0	0/0:2:0	./.:0:.	./.:0:.	0/1:10:40	0/0:2:0	0/0:1:0	0/1:4:25
1	164526141	.	A	G	.	PASS	AEF=3;CSQ=ENSMUST00000050010:Vamp4:INTRONIC+ENSMUST00000132158:Vamp4:INTRONIC	GT:DP:EF	0/1:34:2	0/0:32:0	0/1:45:2	0/1:31:16	0/1:54:1	0/0:63:0	0/1:57:3	0/1:42:2	0/1:33:3	0/1:38:2	0/0:174:0	0/1:113:6	0/1:112:5	0/0:32:0	0/1:74:5
1	164528329	.	A	G	.	PASS	AEF=19;CSQ=ENSMUST00000050010:Vamp4:3PRIME_UTR+ENSMUST00000132158:Vamp4:3PRIME_UTR	GT:DP:EF	0/1:195:23	0/1:111:16	0/1:165:13	0/1:127:23	0/1:86:15	0/1:57:7	0/1:99:21	0/1:99:14	0/1:169:23	0/1:78:20	0/1:299:13	0/1:193:24	0/1:144:31	0/1:56:17	0/1:193:15
1	164528335	.	A	G	.	PASS	AEF=5;CSQ=ENSMUST00000050010:Vamp4:3PRIME_UTR+ENSMUST00000132158:Vamp4:3PRIME_UTR	GT:DP:EF	0/1:176:3	0/1:87:2	0/1:140:2	0/1:118:11	0/1:85:3	0/1:53:1	0/1:87:6	0/1:93:5	0/1:150:10	0/1:76:6	0/1:282:4	0/1:178:6	0/1:136:13	0/1:50:4	0/1:176:5
1	166375088	.	T	C	.	PASS	AEF=37;CSQ=ENSMUST00000027863:Atp1b1:INTRONIC	GT:DP:EF	0/1:16:50	0/1:1:100	./.:0:.	0/1:1:100	0/0:6:0	0/0:7:0	0/1:3:66	0/1:8:50	0/0:1:0	0/1:3:100	0/1:17:23	0/0:3:0	0/1:8:75	0/1:8:37	0/1:5:60
1	166375089	.	T	C	.	PASS	AEF=50;CSQ=ENSMUST00000027863:Atp1b1:INTRONIC	GT:DP:EF	0/1:16:50	0/1:1:100	./.:0:.	0/1:1:100	0/1:7:28	0/1:8:50	0/1:4:75	0/1:8:62	0/0:1:0	0/1:4:75	0/1:15:40	0/0:3:0	0/1:9:77	0/1:8:37	0/1:5:40
1	167161333	.	T	C	.	PASS	AEF=18;CSQ=ENSMUST00000043235:Tiprl:INTRONIC+ENSMUST00000142191:Tiprl:INTRONIC+ENSMUST00000142191:Tiprl:WITHIN_NON_CODING_GENE+ENSMUST00000156102:Tiprl:INTRONIC+ENSMUST00000156102:Tiprl:WITHIN_NON_CODING_GENE	GT:DP:EF	0/1:14:7	0/1:12:16	0/0:8:0	0/1:9:11	0/1:14:21	0/1:6:16	0/1:4:25	0/1:6:33	0/1:27:33	0/0:3:0	0/1:21:19	0/1:18:11	0/0:8:0	0/1:3:33	0/1:9:22
1	167161344	.	T	C	.	PASS	AEF=31;CSQ=ENSMUST00000043235:Tiprl:INTRONIC+ENSMUST00000142191:Tiprl:INTRONIC+ENSMUST00000142191:Tiprl:WITHIN_NON_CODING_GENE+ENSMUST00000156102:Tiprl:INTRONIC+ENSMUST00000156102:Tiprl:WITHIN_NON_CODING_GENE	GT:DP:EF	0/1:17:35	0/1:13:23	0/1:8:25	0/1:9:22	0/1:14:28	0/1:4:25	0/0:4:0	0/1:7:42	0/1:21:47	0/1:2:50	0/1:22:22	0/1:17:23	0/1:4:25	0/0:2:0	0/1:11:27
1	167161347	.	T	C	.	PASS	AEF=63;CSQ=ENSMUST00000043235:Tiprl:INTRONIC+ENSMUST00000142191:Tiprl:INTRONIC+ENSMUST00000142191:Tiprl:WITHIN_NON_CODING_GENE+ENSMUST00000156102:Tiprl:INTRONIC+ENSMUST00000156102:Tiprl:WITHIN_NON_CODING_GENE	GT:DP:EF	0/1:17:88	0/1:16:62	0/1:8:62	0/1:10:100	0/1:15:60	0/1:4:50	0/1:5:40	0/1:7:71	0/1:22:63	0/1:2:50	0/1:23:56	0/1:17:58	0/1:4:50	0/1:2:50	0/1:11:36
1	167161351	.	T	C	.	PASS	AEF=4;CSQ=ENSMUST00000043235:Tiprl:INTRONIC+ENSMUST00000142191:Tiprl:INTRONIC+ENSMUST00000142191:Tiprl:WITHIN_NON_CODING_GENE+ENSMUST00000156102:Tiprl:INTRONIC+ENSMUST00000156102:Tiprl:WITHIN_NON_CODING_GENE	GT:DP:EF	0/1:18:5	0/0:16:0	0/0:6:0	0/1:10:10	0/0:14:0	0/0:4:0	0/0:7:0	0/0:7:0	0/1:22:18	0/0:1:0	0/1:22:4	0/0:16:0	0/0:6:0	0/0:2:0	0/0:8:0
1	167260377	.	T	C	.	PASS	AEF=37;CSQ=ENSMUST00000027856:Dcaf6:INTRONIC	GT:DP:EF	0/1:4:75	0/0:2:0	0/0:3:0	0/1:9:44	0/1:6:33	./.:0:.	0/1:2:100	0/1:6:33	0/1:10:40	0/0:2:0	0/1:8:37	0/1:9:22	0/1:14:42	0/1:3:33	0/1:8:50
1	172251204	.	T	C	.	PASS	AEF=36;CSQ=ENSMUST00000160456:Nos1ap:INTRONIC+ENSMUST00000161221:Nos1ap:INTRONIC+ENSMUST00000161221:Nos1ap:WITHIN_NON_CODING_GENE+ENSMUST00000162090:Nos1ap:INTRONIC+ENSMUST00000162090:Nos1ap:WITHIN_NON_CODING_GENE	GT:DP:EF	0/1:22:22	0/1:10:30	0/1:11:18	0/1:5:20	0/1:14:42	0/1:9:22	0/1:10:30	0/1:8:50	0/1:4:50	0/1:10:40	0/1:21:61	0/1:4:75	0/0:7:0	0/1:5:80	0/1:4:25
1	172814737	.	T	C	.	PASS	AEF=34;CSQ=ENSMUST00000027970:Dusp12:INTRONIC+ENSMUST00000046476:Dusp12:INTRONIC+ENSMUST00000046476:Dusp12:NMD_TRANSCRIPT+ENSMUST00000163252:Dusp12:INTRONIC+ENSMUST00000163252:Dusp12:NMD_TRANSCRIPT+ENSMUST00000166393:Dusp12:INTRONIC+ENSMUST00000166393:Dusp12:NMD_TRANSCRIPT+ENSMUST00000170420:Dusp12:INTRONIC+ENSMUST00000170420:Dusp12:NMD_TRANSCRIPT+ENSMUST00000171447:Dusp12:INTRONIC+ENSMUST0000017…	GT:DP:EF	0/1:14:35	0/1:4:75	0/1:7:28	0/1:4:25	0/1:3:33	0/1:4:25	0/0:4:0	0/1:6:83	0/1:5:80	0/1:2:50	0/1:16:12	0/1:4:75	0/1:4:50	./.:0:.	0/1:15:13
1	173068425	.	T	C	.	PASS	AEF=40;CSQ=ENSMUST00000081560:Sdhc:INTRONIC+ENSMUST00000111336:Sdhc:INTRONIC	GT:DP:EF	0/1:12:50	0/0:1:0	0/1:3:33	0/0:1:0	0/1:3:33	0/0:4:0	0/1:3:66	0/1:8:50	0/0:4:0	0/1:12:33	0/1:36:52	0/1:6:16	0/1:5:20	./.:0:.	0/1:18:44
1	173254460	.	T	C	.	PASS	AEF=36	GT:DP:EF	0/1:20:75	0/1:8:37	0/1:12:16	0/1:9:44	0/1:5:20	0/0:4:0	0/0:6:0	0/1:14:50	0/1:19:26	0/1:7:14	0/1:36:41	0/1:10:50	0/1:10:30	0/1:8:12	0/1:14:14
1	173254470	.	T	C	.	PASS	AEF=15	GT:DP:EF	0/1:20:25	0/1:7:14	0/1:13:23	0/1:10:10	0/1:6:33	0/0:6:0	0/0:7:0	0/1:13:30	0/1:22:13	0/0:6:0	0/1:29:17	0/1:9:22	0/1:9:22	0/0:9:0	0/1:13:7
1	178971452	.	T	C	.	PASS	AEF=26;CSQ=ENSMUST00000019843:Akt3:INTRONIC+ENSMUST00000111159:Akt3:INTRONIC+ENSMUST00000111160:Akt3:INTRONIC	GT:DP:EF	0/1:28:21	0/1:5:60	0/1:4:50	0/0:1:0	0/1:15:20	0/0:5:0	0/0:4:0	0/1:14:28	0/1:11:63	0/0:1:0	0/1:7:57	0/1:17:29	0/1:12:25	0/1:4:25	0/1:19:5
1	179138538	.	T	C	.	PASS	AEF=36;CSQ=ENSMUST00000019843:Akt3:INTRONIC+ENSMUST00000111159:Akt3:INTRONIC+ENSMUST00000111160:Akt3:INTRONIC	GT:DP:EF	0/1:3:33	0/1:1:100	0/1:6:33	0/1:10:40	./.:0:.	0/1:2:50	0/0:1:0	0/1:6:16	0/1:5:60	0/0:1:0	0/0:3:0	0/1:2:50	0/1:5:60	0/0:3:0	0/1:2:50
1	179687440	.	T	C	.	PASS	AEF=15	GT:DP:EF	0/0:3:0	0/1:18:33	0/1:16:25	./.:0:.	0/0:3:0	0/0:1:0	0/0:3:0	./.:0:.	0/0:2:0	0/0:1:0	0/0:1:0	./.:0:.	0/0:2:0	0/0:11:0	0/0:4:0
1	179691214	.	T	C	.	PASS	AEF=40	GT:DP:EF	0/0:1:0	0/1:7:14	0/0:2:0	./.:0:.	./.:0:.	./.:0:.	0/1:8:50	./.:0:.	0/1:4:25	./.:0:.	0/1:2:50	./.:0:.	0/0:3:0	0/1:8:100	0/1:15:33
1	180241287	.	T	C	.	PASS	AEF=7	GT:DP:EF	0/1:7:14	0/0:6:0	0/0:3:0	0/0:5:0	0/0:1:0	0/1:6:16	0/0:22:0	0/0:9:0	0/1:6:16	0/0:2:0	0/0:13:0	0/1:10:30	0/0:6:0	0/0:4:0	0/1:10:20
1	180882341	.	T	C	.	PASS	AEF=2;CSQ=ENSMUST00000128302:Smyd3:3PRIME_UTR	GT:DP:EF	0/0:24:0	0/0:16:0	0/1:17:5	0/0:47:0	0/0:29:0	0/1:8:12	0/0:14:0	0/1:23:8	0/0:52:0	0/0:9:0	0/1:48:4	0/0:24:0	0/0:15:0	0/1:12:33	0/0:12:0
1	180882342	.	T	C	.	PASS	AEF=6;CSQ=ENSMUST00000128302:Smyd3:3PRIME_UTR	GT:DP:EF	0/1:25:8	0/0:15:0	0/1:15:20	0/0:45:0	0/1:28:3	0/1:8:25	0/1:14:7	0/1:22:4	0/1:50:2	0/0:9:0	0/1:48:6	0/0:23:0	0/0:14:0	0/1:12:50	0/1:13:7
1	180882378	.	T	C	.	PASS	AEF=14;CSQ=ENSMUST00000128302:Smyd3:3PRIME_UTR	GT:DP:EF	0/1:15:20	0/0:3:0	0/1:7:28	0/1:31:16	0/1:20:15	0/1:7:14	0/1:6:33	0/1:15:20	0/1:42:4	0/1:8:12	0/1:45:22	0/1:21:14	0/0:12:0	0/0:11:0	0/1:8:12
1	181696728	.	T	C	.	PASS	AEF=39;CSQ=ENSMUST00000027768:Ahctf1:INTRONIC	GT:DP:EF	0/1:11:63	0/1:4:50	0/1:3:33	0/0:2:0	./.:0:.	0/1:3:33	0/1:3:33	0/1:1:100	0/1:7:28	./.:0:.	0/1:4:75	0/1:7:42	0/1:8:25	0/0:5:0	0/1:3:33
1	182020405	.	A	G	.	PASS	AEF=25;CSQ=ENSMUST00000076687:Cdc42bpa:INTRONIC+ENSMUST00000097450:Cdc42bpa:INTRONIC+ENSMUST00000097452:Cdc42bpa:INTRONIC+ENSMUST00000097453:Cdc42bpa:INTRONIC+ENSMUST00000111117:Cdc42bpa:INTRONIC+ENSMUST00000134959:Cdc42bpa:INTRONIC+ENSMUST00000134959:Cdc42bpa:WITHIN_NON_CODING_GENE+ENSMUST00000139002:Cdc42bpa:INTRONIC+ENSMUST00000139002:Cdc42bpa:WITHIN_NON_CODING_GENE	GT:DP:EF	0/1:16:6	0/1:17:23	0/1:7:14	0/1:7:14	0/1:10:40	0/1:3:33	0/0:1:0	0/1:9:22	0/1:20:30	0/0:1:0	0/1:17:29	0/1:17:47	0/1:14:14	0/0:7:0	0/1:8:50
1	183026586	.	T	C	.	PASS	AEF=32;CSQ=ENSMUST00000027797:Nvl:INTRONIC	GT:DP:EF	0/1:64:34	./.:0:.	0/0:1:0	0/1:28:28	0/1:55:36	0/1:15:20	0/0:3:0	0/1:54:18	0/1:36:38	0/1:41:21	0/1:135:34	0/0:2:0	./.:0:.	./.:0:.	0/0:1:0
1	183077096	.	A	G	.	PASS	AEF=39	GT:DP:EF	./.:0:.	0/1:10:50	0/1:12:25	0/1:4:50	0/1:6:33	0/1:1:100	0/0:1:0	0/0:3:0	0/0:3:0	./.:0:.	0/1:5:60	0/1:3:66	0/1:5:40	./.:0:.	0/1:4:50
1	184228493	.	A	G	.	PASS	AEF=47	GT:DP:EF	0/1:18:33	0/1:20:55	0/1:18:72	0/1:38:52	0/1:20:30	0/1:2:50	0/0:7:0	0/1:9:55	0/1:51:23	0/1:17:82	0/1:50:58	0/1:12:58	0/1:14:71	0/1:2:100	0/1:31:64
1	184251782	.	T	C	.	PASS	AEF=11;CSQ=ENSMUST00000051431:Fbxo28:INTRONIC	GT:DP:EF	0/0:7:0	0/1:1:100	./.:0:.	0/0:3:0	0/1:5:40	0/0:4:0	0/0:7:0	0/0:6:0	0/0:6:0	0/0:3:0	0/0:8:0	0/1:9:11	0/0:4:0	0/0:2:0	0/1:14:28
1	184808692	.	A	G	.	PASS	AEF=47;CSQ=ENSMUST00000048739:Susd4:INTRONIC+ENSMUST00000085724:Susd4:INTRONIC+ENSMUST00000153348:Susd4:INTRONIC	GT:DP:EF	0/1:12:50	0/1:2:50	0/1:2:50	0/1:5:80	0/1:9:55	0/1:6:16	0/1:8:12	0/1:5:40	0/1:4:100	0/1:4:75	0/1:9:66	0/1:11:45	0/1:10:20	0/0:1:0	0/1:8:50
1	184808714	.	A	G	.	PASS	AEF=0;CSQ=ENSMUST00000048739:Susd4:INTRONIC+ENSMUST00000085724:Susd4:INTRONIC+ENSMUST00000153348:Susd4:INTRONIC	GT:DP:EF	0/0:7:0	0/0:4:0	0/0:2:0	0/0:3:0	0/1:6:16	0/0:6:0	0/0:1:0	0/0:5:0	0/0:7:0	0/0:6:0	0/0:17:0	0/0:5:0	0/0:8:0	0/0:2:0	0/0:4:0
1	184808716	.	A	G	.	PASS	AEF=12;CSQ=ENSMUST00000048739:Susd4:INTRONIC+ENSMUST00000085724:Susd4:INTRONIC+ENSMUST00000153348:Susd4:INTRONIC	GT:DP:EF	0/1:17:11	0/0:4:0	0/0:2:0	0/0:6:0	0/1:7:14	0/1:10:20	0/0:4:0	0/1:8:37	0/0:5:0	0/0:7:0	0/1:22:13	0/1:12:25	0/0:9:0	0/1:3:33	0/1:10:10
1	184808717	.	A	G	.	PASS	AEF=71;CSQ=ENSMUST00000048739:Susd4:INTRONIC+ENSMUST00000085724:Susd4:INTRONIC+ENSMUST00000153348:Susd4:INTRONIC	GT:DP:EF	0/1:9:33	0/1:4:75	0/1:3:33	0/1:3:66	0/1:6:83	0/1:6:83	0/1:3:100	0/1:7:42	0/1:7:100	0/1:6:50	0/1:16:75	0/1:6:83	0/1:8:62	0/1:2:100	0/1:6:66
1	184808722	.	A	G	.	PASS	AEF=17;CSQ=ENSMUST00000048739:Susd4:INTRONIC+ENSMUST00000085724:Susd4:INTRONIC+ENSMUST00000153348:Susd4:INTRONIC	GT:DP:EF	0/1:10:10	0/0:4:0	0/0:3:0	0/1:5:20	0/1:7:28	0/0:5:0	0/1:2:100	0/0:7:0	0/1:8:25	0/1:5:40	0/1:17:23	0/1:5:40	0/1:9:11	0/0:3:0	0/1:7:14
1	184808726	.	A	G	.	PASS	AEF=8;CSQ=ENSMUST00000048739:Susd4:INTRONIC+ENSMUST00000085724:Susd4:INTRONIC+ENSMUST00000153348:Susd4:INTRONIC	GT:DP:EF	0/0:9:0	0/0:4:0	0/0:3:0	0/0:5:0	0/1:8:12	0/1:5:20	0/0:2:0	0/1:8:12	0/1:8:12	0/0:5:0	0/1:19:15	0/1:4:25	0/1:10:10	0/0:3:0	0/0:7:0
1	184808732	.	A	G	.	PASS	AEF=10;CSQ=ENSMUST00000048739:Susd4:INTRONIC+ENSMUST00000085724:Susd4:INTRONIC+ENSMUST00000153348:Susd4:INTRONIC	GT:DP:EF	0/1:16:25	0/0:5:0	0/0:3:0	0/1:9:11	0/0:11:0	0/1:10:20	0/0:4:0	0/0:8:0	0/0:6:0	0/0:6:0	0/1:28:14	0/0:9:0	0/0:12:0	0/0:3:0	0/1:11:18
1	184808734	.	A	G	.	PASS	AEF=79;CSQ=ENSMUST00000048739:Susd4:INTRONIC+ENSMUST00000085724:Susd4:INTRONIC+ENSMUST00000153348:Susd4:INTRONIC	GT:DP:EF	0/1:9:44	0/1:6:66	0/1:3:66	0/1:8:75	0/1:9:88	0/1:6:83	0/1:3:33	0/1:9:77	0/1:8:100	0/1:5:60	0/1:25:84	0/1:4:100	0/1:12:66	0/1:3:33	0/1:6:100
1	184808744	.	A	G	.	PASS	AEF=12;CSQ=ENSMUST00000048739:Susd4:INTRONIC+ENSMUST00000085724:Susd4:INTRONIC+ENSMUST00000153348:Susd4:INTRONIC	GT:DP:EF	0/1:17:29	0/0:5:0	0/0:3:0	0/0:12:0	0/1:12:16	0/1:11:18	0/0:6:0	0/1:9:11	0/1:10:20	0/0:6:0	0/1:34:8	0/1:7:42	0/1:16:6	0/0:3:0	0/1:11:18
1	184808748	.	A	G	.	PASS	AEF=11;CSQ=ENSMUST00000048739:Susd4:INTRONIC+ENSMUST00000085724:Susd4:INTRONIC+ENSMUST00000153348:Susd4:INTRONIC	GT:DP:EF	0/0:10:0	0/0:6:0	0/0:3:0	0/0:9:0	0/1:8:25	0/0:8:0	0/0:4:0	0/1:8:12	0/1:12:25	0/0:5:0	0/1:29:20	0/0:3:0	0/1:13:7	0/0:2:0	0/0:8:0
1	184808793	.	A	G	.	PASS	AEF=.;CSQ=ENSMUST00000048739:Susd4:INTRONIC+ENSMUST00000085724:Susd4:INTRONIC+ENSMUST00000153348:Susd4:INTRONIC	GT:DP:EF	./.:.:.	./.:.:.	./.:.:.	./.:.:.	./.:.:.	./.:.:.	./.:.:.	./.:.:.	./.:.:.	./.:.:.	./.:.:.	./.:.:.	./.:.:.	./.:.:.	./.:.:.
1	184808794	.	A	G	.	PASS	AEF=35;CSQ=ENSMUST00000048739:Susd4:INTRONIC+ENSMUST00000085724:Susd4:INTRONIC+ENSMUST00000153348:Susd4:INTRONIC	GT:DP:EF	0/1:20:45	0/1:15:40	0/1:17:29	0/1:37:13	0/1:27:37	0/1:14:21	0/1:22:36	0/1:27:40	0/1:56:50	0/1:3:66	0/1:33:27	0/1:13:30	0/1:14:35	0/1:10:30	0/1:32:37
1	184808806	.	A	G	.	PASS	AEF=.;CSQ=ENSMUST00000048739:Susd4:INTRONIC+ENSMUST00000085724:Susd4:INTRONIC+ENSMUST00000153348:Susd4:INTRONIC	GT:DP:EF	./.:.:.	./.:.:.	./.:.:.	./.:.:.	./.:.:.	./.:.:.	./.:.:.	./.:.:.	./.:.:.	./.:.:.	./.:.:.	./.:.:.	./.:.:.	./.:.:.	./.:.:.
1	184808811	.	A	G	.	PASS	AEF=91;CSQ=ENSMUST00000048739:Susd4:INTRONIC+ENSMUST00000085724:Susd4:INTRONIC+ENSMUST00000153348:Susd4:INTRONIC	GT:DP:EF	0/1:32:90	0/1:23:86	0/1:24:100	0/1:48:91	0/1:39:89	0/1:16:93	0/1:23:95	0/1:34:97	0/1:81:93	0/1:9:66	0/1:27:85	0/1:16:100	0/1:15:86	0/1:12:100	0/1:35:94
1	184808828	.	A	G	.	PASS	AEF=.;CSQ=ENSMUST00000048739:Susd4:INTRONIC+ENSMUST00000085724:Susd4:INTRONIC+ENSMUST00000153348:Susd4:INTRONIC	GT:DP:EF	./.:.:.	./.:.:.	./.:.:.	./.:.:.	./.:.:.	./.:.:.	./.:.:.	./.:.:.	./.:.:.	./.:.:.	./.:.:.	./.:.:.	./.:.:.	./.:.:.	./.:.:.
1	184810089	.	A	G	.	PASS	AEF=62;CSQ=ENSMUST00000048739:Susd4:INTRONIC+ENSMUST00000085724:Susd4:INTRONIC+ENSMUST00000153348:Susd4:INTRONIC	GT:DP:EF	0/1:34:61	0/1:11:81	0/1:15:60	0/1:12:66	0/1:24:62	0/1:14:57	0/1:12:75	0/1:21:71	0/1:16:62	0/1:12:83	0/1:25:56	0/1:19:10	0/1:17:82	0/1:12:16	0/1:33:69
1	184810095	.	A	G	.	PASS	AEF=9;CSQ=ENSMUST00000048739:Susd4:INTRONIC+ENSMUST00000085724:Susd4:INTRONIC+ENSMUST00000153348:Susd4:INTRONIC	GT:DP:EF	0/1:34:5	0/1:16:6	0/1:21:19	0/1:17:5	0/1:20:15	0/1:15:6	0/0:11:0	0/1:18:11	0/1:23:21	0/1:11:9	0/1:27:11	0/1:18:16	0/1:15:20	0/1:13:7	0/0:26:0
1	184810103	.	A	G	.	PASS	AEF=3;CSQ=ENSMUST00000048739:Susd4:INTRONIC+ENSMUST00000085724:Susd4:INTRONIC+ENSMUST00000153348:Susd4:INTRONIC	GT:DP:EF	0/1:33:6	0/1:18:5	0/1:22:4	0/0:24:0	0/1:24:4	0/0:12:0	0/1:11:45	0/0:20:0	0/1:34:5	0/0:11:0	0/1:33:3	0/1:19:5	0/0:15:0	0/1:13:7	0/0:27:0
1	184810113	.	A	G	.	PASS	AEF=6;CSQ=ENSMUST00000048739:Susd4:INTRONIC+ENSMUST00000085724:Susd4:INTRONIC+ENSMUST00000153348:Susd4:INTRONIC	GT:DP:EF	0/1:33:6	0/1:18:5	0/0:21:0	0/1:25:4	0/1:20:5	0/1:12:8	0/0:10:0	0/0:16:0	0/1:35:8	0/1:12:8	0/1:31:12	0/1:16:12	0/1:12:8	0/0:11:0	0/0:22:0
1	184810188	.	A	G	.	PASS	AEF=76;CSQ=ENSMUST00000048739:Susd4:INTRONIC+ENSMUST00000085724:Susd4:INTRONIC+ENSMUST00000153348:Susd4:INTRONIC	GT:DP:EF	0/1:33:81	0/1:17:82	0/1:19:78	0/1:22:68	0/1:15:80	0/1:12:75	0/1:10:30	0/1:18:88	0/1:26:76	0/1:8:100	0/1:19:68	0/1:16:81	0/1:16:68	0/1:10:60	0/1:20:90
1	184810206	.	A	G	.	PASS	AEF=40;CSQ=ENSMUST00000048739:Susd4:INTRONIC+ENSMUST00000085724:Susd4:INTRONIC+ENSMUST00000153348:Susd4:INTRONIC	GT:DP:EF	0/1:27:40	0/1:18:44	0/1:19:63	0/1:24:41	0/1:13:61	0/1:11:63	0/0:9:0	0/1:17:29	0/1:40:35	0/1:7:28	0/1:24:37	0/1:18:38	0/1:10:30	0/0:8:0	0/1:16:62
1	186725512	.	T	C	.	PASS	AEF=55;CSQ=ENSMUST00000027929:Mark1:INTRONIC	GT:DP:EF	0/1:62:64	0/1:7:57	0/1:13:61	0/1:11:36	0/1:40:50	0/1:10:30	0/1:31:41	0/1:39:61	0/1:9:55	0/1:21:71	0/1:103:61	0/1:28:42	0/1:30:56	0/1:8:25	0/1:48:52
1	186728106	.	T	C	.	PASS	AEF=9;CSQ=ENSMUST00000027929:Mark1:INTRONIC	GT:DP:EF	0/1:35:14	0/1:68:11	0/1:32:3	0/1:92:5	0/1:50:12	0/0:8:0	0/1:23:8	0/1:58:3	0/1:157:8	0/1:21:4	0/1:108:7	0/1:30:26	0/1:22:13	0/0:8:0	0/1:51:9
1	186728112	.	T	C	.	PASS	AEF=14;CSQ=ENSMUST00000027929:Mark1:INTRONIC	GT:DP:EF	0/1:32:18	0/1:75:14	0/1:34:20	0/1:97:15	0/1:50:14	0/1:9:22	0/1:23:8	0/1:56:16	0/1:157:16	0/1:22:9	0/1:114:7	0/1:28:10	0/1:20:15	0/1:8:12	0/1:49:12
1	186728169	.	T	C	.	PASS	AEF=20;CSQ=ENSMUST00000027929:Mark1:INTRONIC	GT:DP:EF	0/1:27:25	0/1:52:23	0/1:30:33	0/1:37:16	0/1:33:15	0/0:5:0	0/1:13:15	0/1:34:14	0/1:68:20	0/1:11:18	0/1:81:25	0/1:16:12	0/1:13:15	0/0:5:0	0/1:15:13
1	192813692	.	T	C	.	PASS	AEF=36	GT:DP:EF	0/1:7:28	./.:0:.	./.:0:.	0/0:2:0	0/0:2:0	./.:0:.	./.:0:.	0/1:8:37	0/1:20:50	./.:0:.	0/1:16:25	0/1:8:50	0/1:5:40	0/1:1:100	0/0:1:0
1	192841001	.	T	C	.	PASS	AEF=13;CSQ=ENSMUST00000085635:Mfsd7b:INTRONIC	GT:DP:EF	0/0:6:0	0/0:1:0	./.:0:.	0/0:1:0	0/1:3:33	./.:0:.	0/1:4:25	0/0:2:0	0/1:3:33	./.:0:.	0/1:14:28	0/1:6:33	0/0:2:0	0/0:3:0	0/0:5:0
1	192841008	.	T	C	.	PASS	AEF=63;CSQ=ENSMUST00000085635:Mfsd7b:INTRONIC	GT:DP:EF	0/1:3:33	./.:0:.	./.:0:.	./.:0:.	0/1:3:66	./.:0:.	0/1:4:75	0/1:2:50	0/1:1:100	./.:0:.	0/1:13:53	0/1:5:40	0/1:2:100	0/1:3:100	0/1:5:60
1	193137461	.	T	C	.	PASS	AEF=23;CSQ=ENSMUST00000046770:Nenf:INTRONIC	GT:DP:EF	0/1:3:33	0/0:2:0	0/0:1:0	0/0:4:0	0/0:4:0	0/0:1:0	0/1:11:63	0/1:5:20	0/0:2:0	0/0:1:0	0/1:3:33	0/0:7:0	0/0:2:0	0/0:1:0	./.:0:.
1	196869747	.	T	C	.	PASS	AEF=25;CSQ=ENSMUST00000016637:Cd46:INTRONIC+ENSMUST00000159563:Cd46:INTRONIC+ENSMUST00000159563:Cd46:NMD_TRANSCRIPT+ENSMUST00000160817:Cd46:INTRONIC+ENSMUST00000161772:Cd46:INTRONIC+ENSMUST00000161772:Cd46:WITHIN_NON_CODING_GENE+ENSMUST00000162614:Cd46:INTRONIC+ENSMUST00000162650:Cd46:INTRONIC+ENSMUST00000162951:Cd46:INTRONIC+ENSMUST00000162951:Cd46:WITHIN_NON_CODING_GENE	GT:DP:EF	0/0:3:0	0/0:2:0	0/0:1:0	./.:0:.	0/1:6:16	0/0:1:0	0/1:3:33	0/1:6:16	0/0:1:0	./.:0:.	0/1:13:38	0/0:3:0	0/1:8:25	0/0:2:0	0/1:9:55
1	196869748	.	T	C	.	PASS	AEF=22;CSQ=ENSMUST00000016637:Cd46:INTRONIC+ENSMUST00000159563:Cd46:INTRONIC+ENSMUST00000159563:Cd46:NMD_TRANSCRIPT+ENSMUST00000160817:Cd46:INTRONIC+ENSMUST00000161772:Cd46:INTRONIC+ENSMUST00000161772:Cd46:WITHIN_NON_CODING_GENE+ENSMUST00000162614:Cd46:INTRONIC+ENSMUST00000162650:Cd46:INTRONIC+ENSMUST00000162951:Cd46:INTRONIC+ENSMUST00000162951:Cd46:WITHIN_NON_CODING_GENE	GT:DP:EF	0/0:3:0	0/0:2:0	0/1:2:50	./.:0:.	0/0:6:0	0/0:1:0	0/0:3:0	0/1:6:16	0/0:1:0	./.:0:.	0/1:13:38	0/0:3:0	0/1:8:37	0/0:2:0	0/1:11:36
1	196910330	.	T	C	.	PASS	AEF=7;CSQ=ENSMUST00000016637:Cd46:INTRONIC+ENSMUST00000110814:Cd46:INTRONIC+ENSMUST00000159563:Cd46:INTRONIC+ENSMUST00000159563:Cd46:NMD_TRANSCRIPT+ENSMUST00000160817:Cd46:INTRONIC+ENSMUST00000162614:Cd46:INTRONIC+ENSMUST00000162650:Cd46:INTRONIC	GT:DP:EF	0/1:12:16	0/0:7:0	0/0:2:0	0/0:4:0	0/0:2:0	0/0:2:0	0/0:4:0	0/0:6:0	0/0:7:0	0/0:4:0	0/1:26:15	0/1:10:10	0/0:6:0	0/0:1:0	0/0:6:0
1	196910336	.	T	C	.	PASS	AEF=23;CSQ=ENSMUST00000016637:Cd46:INTRONIC+ENSMUST00000110814:Cd46:INTRONIC+ENSMUST00000159563:Cd46:INTRONIC+ENSMUST00000159563:Cd46:NMD_TRANSCRIPT+ENSMUST00000160817:Cd46:INTRONIC+ENSMUST00000162614:Cd46:INTRONIC+ENSMUST00000162650:Cd46:INTRONIC	GT:DP:EF	0/0:10:0	0/0:6:0	0/0:2:0	0/0:4:0	0/0:1:0	0/0:2:0	0/0:4:0	0/0:6:0	0/1:5:40	0/1:3:33	0/1:25:36	0/1:10:50	0/1:5:40	0/0:1:0	0/1:4:50
10	3229953	.	A	G	.	PASS	AEF=20	GT:DP:EF	0/0:7:0	0/0:4:0	0/1:8:25	0/0:2:0	0/0:2:0	0/0:2:0	0/0:2:0	0/1:6:33	0/0:2:0	0/0:1:0	0/1:11:18	0/1:10:50	0/1:8:25	0/1:3:33	0/1:12:25
10	3229961	.	A	G	.	PASS	AEF=24	GT:DP:EF	0/1:9:22	0/1:5:20	0/1:6:33	0/0:3:0	0/0:2:0	0/0:3:0	0/1:4:75	0/1:4:25	0/0:2:0	0/0:2:0	0/1:8:12	0/1:11:45	0/1:8:37	0/0:2:0	0/1:12:16
10	3230747	.	A	G	.	PASS	AEF=20	GT:DP:EF	0/1:5:40	0/1:14:7	0/1:16:25	0/1:14:21	0/1:3:66	0/0:2:0	0/1:6:33	0/1:5:20	0/1:23:30	0/0:3:0	0/1:24:16	0/1:7:14	0/0:10:0	0/1:1:100	0/0:4:0
10	4535785	.	A	G	.	PASS	AEF=34	GT:DP:EF	0/1:5:20	0/1:1:100	./.:0:.	0/1:3:66	0/1:2:50	0/1:7:14	0/1:5:20	0/1:3:66	0/1:3:33	./.:0:.	0/1:2:50	0/1:6:16	0/1:8:12	./.:0:.	0/1:14:42
10	4535786	.	A	G	.	PASS	AEF=22	GT:DP:EF	0/1:5:40	0/1:1:100	./.:0:.	0/0:3:0	0/0:2:0	0/0:7:0	0/0:5:0	0/1:3:33	0/0:3:0	./.:0:.	0/0:2:0	0/1:6:16	0/1:9:22	./.:0:.	0/1:14:42
10	5165211	.	A	G	.	PASS	AEF=47;CSQ=ENSMUST00000056571:Syne1:INTRONIC+ENSMUST00000092721:Syne1:INTRONIC	GT:DP:EF	0/1:3:66	0/1:4:75	0/1:10:30	0/1:11:54	0/1:5:40	0/1:5:60	0/1:9:22	0/1:13:38	0/1:6:66	./.:0:.	0/1:2:50	0/1:2:100	0/1:2:50	0/0:2:0	0/1:4:50
10	5319214	.	A	G	.	PASS	AEF=23;CSQ=ENSMUST00000056571:Syne1:INTRONIC+ENSMUST00000092721:Syne1:INTRONIC+ENSMUST00000095899:Syne1:INTRONIC	GT:DP:EF	0/1:22:22	0/1:9:22	0/1:16:25	0/1:7:14	0/1:8:50	0/1:15:40	0/0:7:0	0/1:15:40	0/1:17:11	0/0:7:0	0/1:20:15	0/0:10:0	0/1:11:9	0/1:5:40	0/1:16:31
10	5918284	.	A	G	.	PASS	AEF=100;CSQ=ENSMUST00000042251:Rmnd1:INTRONIC+ENSMUST00000126102:Rmnd1:INTRONIC+ENSMUST00000131853:Rmnd1:INTRONIC+ENSMUST00000155172:Rmnd1:INTRONIC+ENSMUST00000156940:Rmnd1:INTRONIC+ENSMUST00000156940:Rmnd1:WITHIN_NON_CODING_GENE	GT:DP:EF	./.:0:.	0/1:2:50	0/1:1:100	./.:0:.	0/1:28:100	0/1:11:100	./.:0:.	0/1:33:100	0/1:30:100	./.:0:.	./.:0:.	0/1:3:100	0/1:3:100	0/1:2:100	0/1:36:100
10	5918572	.	A	G	.	PASS	AEF=15;CSQ=ENSMUST00000042251:Rmnd1:INTRONIC+ENSMUST00000126102:Rmnd1:INTRONIC+ENSMUST00000131853:Rmnd1:INTRONIC+ENSMUST00000155172:Rmnd1:INTRONIC+ENSMUST00000156940:Rmnd1:INTRONIC+ENSMUST00000156940:Rmnd1:WITHIN_NON_CODING_GENE	GT:DP:EF	0/0:1:0	./.:0:.	0/1:2:50	0/0:3:0	0/1:18:5	0/1:17:11	0/0:1:0	0/1:28:21	0/1:46:15	./.:0:.	0/0:1:0	0/0:5:0	0/0:1:0	0/1:4:25	0/1:38:18
10	5918634	.	A	G	.	PASS	AEF=13;CSQ=ENSMUST00000042251:Rmnd1:INTRONIC+ENSMUST00000126102:Rmnd1:INTRONIC+ENSMUST00000131853:Rmnd1:INTRONIC+ENSMUST00000155172:Rmnd1:INTRONIC+ENSMUST00000156940:Rmnd1:INTRONIC+ENSMUST00000156940:Rmnd1:WITHIN_NON_CODING_GENE	GT:DP:EF	0/0:1:0	./.:0:.	0/1:4:25	0/0:1:0	0/1:27:11	0/1:13:23	./.:0:.	0/0:23:0	0/1:61:16	./.:0:.	0/0:1:0	./.:0:.	0/0:3:0	0/0:4:0	0/1:35:17
10	5918664	.	A	G	.	PASS	AEF=29;CSQ=ENSMUST00000042251:Rmnd1:INTRONIC+ENSMUST00000126102:Rmnd1:INTRONIC+ENSMUST00000131853:Rmnd1:INTRONIC+ENSMUST00000155172:Rmnd1:INTRONIC+ENSMUST00000156940:Rmnd1:INTRONIC+ENSMUST00000156940:Rmnd1:WITHIN_NON_CODING_GENE	GT:DP:EF	0/0:1:0	./.:0:.	0/0:2:0	./.:0:.	0/1:20:30	0/1:9:11	./.:0:.	0/1:18:38	0/1:43:32	./.:0:.	./.:0:.	0/0:1:0	0/0:3:0	0/0:5:0	0/1:26:30
10	7364882	.	T	C	.	PASS	AEF=67;CSQ=ENSMUST00000019930:Pcmt1:INTRONIC+ENSMUST00000159917:Pcmt1:INTRONIC+ENSMUST00000160250:Pcmt1:INTRONIC+ENSMUST00000160250:Pcmt1:WITHIN_NON_CODING_GENE+ENSMUST00000161123:Pcmt1:INTRONIC+ENSMUST00000161123:Pcmt1:NMD_TRANSCRIPT+ENSMUST00000161428:Pcmt1:INTRONIC+ENSMUST00000162606:Pcmt1:INTRONIC+ENSMUST00000162682:Pcmt1:INTRONIC+ENSMUST00000163085:Pcmt1:INTRONIC	GT:DP:EF	0/1:17:52	0/1:15:66	0/1:21:71	0/1:32:68	0/1:6:33	0/1:2:50	0/1:4:75	0/1:12:75	0/1:17:76	0/1:15:60	0/1:23:60	0/1:7:100	0/1:2:100	0/1:1:100	0/1:13:61
10	7364892	.	T	C	.	PASS	AEF=5;CSQ=ENSMUST00000019930:Pcmt1:INTRONIC+ENSMUST00000159917:Pcmt1:INTRONIC+ENSMUST00000160250:Pcmt1:INTRONIC+ENSMUST00000160250:Pcmt1:WITHIN_NON_CODING_GENE+ENSMUST00000161123:Pcmt1:INTRONIC+ENSMUST00000161123:Pcmt1:NMD_TRANSCRIPT+ENSMUST00000161428:Pcmt1:INTRONIC+ENSMUST00000162606:Pcmt1:INTRONIC+ENSMUST00000162682:Pcmt1:INTRONIC+ENSMUST00000163085:Pcmt1:INTRONIC	GT:DP:EF	0/1:18:11	0/1:18:5	0/0:22:0	0/0:33:0	0/0:5:0	0/1:3:33	0/0:5:0	0/1:11:18	0/1:13:15	0/1:15:6	0/0:23:0	0/0:5:0	0/1:5:20	0/0:1:0	0/0:12:0
10	7368312	.	T	C	.	PASS	AEF=31;CSQ=ENSMUST00000019930:Pcmt1:INTRONIC+ENSMUST00000159835:Pcmt1:3PRIME_UTR+ENSMUST00000159835:Pcmt1:NMD_TRANSCRIPT+ENSMUST00000159917:Pcmt1:INTRONIC+ENSMUST00000159977:Pcmt1:INTRONIC+ENSMUST00000160250:Pcmt1:INTRONIC+ENSMUST00000160250:Pcmt1:WITHIN_NON_CODING_GENE+ENSMUST00000161123:Pcmt1:3PRIME_UTR+ENSMUST00000161123:Pcmt1:NMD_TRANSCRIPT+ENSMUST00000161428:Pcmt1:INTRONIC+ENSMUST00000162606…	GT:DP:EF	0/0:3:0	0/0:1:0	0/1:7:71	0/0:1:0	0/1:8:25	0/1:2:50	0/1:2:50	./.:0:.	0/0:6:0	0/1:4:50	0/1:16:37	0/1:4:25	0/1:6:16	0/1:4:25	0/1:13:30
10	18362394	.	T	C	.	PASS	AEF=47;CSQ=ENSMUST00000019999:D10Bwg1379e:INTRONIC	GT:DP:EF	0/0:3:0	0/1:2:50	0/1:4:100	./.:0:.	0/1:3:66	0/1:13:46	0/0:6:0	0/1:3:33	0/1:6:50	./.:0:.	./.:0:.	0/1:7:42	0/0:1:0	0/1:3:100	0/1:6:66
10	19910963	.	A	G	.	PASS	AEF=23;CSQ=ENSMUST00000020173:Mtap7:INTRONIC+ENSMUST00000116259:Mtap7:INTRONIC	GT:DP:EF	0/0:2:0	./.:0:.	0/0:2:0	0/0:2:0	0/1:5:40	0/0:5:0	0/1:3:33	0/1:5:20	0/1:2:50	./.:0:.	0/1:23:26	0/1:3:33	0/0:3:0	./.:0:.	0/0:2:0
10	19971932	.	A	G	.	PASS	AEF=3;CSQ=ENSMUST00000020173:Mtap7:INTRONIC+ENSMUST00000116259:Mtap7:INTRONIC	GT:DP:EF	0/1:21:4	0/0:6:0	0/0:3:0	0/0:5:0	0/0:15:0	0/1:10:30	0/1:12:8	0/1:15:6	0/1:8:12	0/0:3:0	0/0:16:0	0/0:12:0	0/0:10:0	0/0:7:0	0/0:24:0
10	19971937	.	A	G	.	PASS	AEF=21;CSQ=ENSMUST00000020173:Mtap7:INTRONIC+ENSMUST00000116259:Mtap7:INTRONIC	GT:DP:EF	0/1:19:21	0/1:5:20	0/1:6:33	0/0:4:0	0/1:15:13	0/1:10:30	0/1:14:21	0/1:18:11	0/1:11:27	0/0:3:0	0/1:16:37	0/1:11:18	0/1:13:30	0/1:3:33	0/1:27:18
10	19972849	.	A	G	.	PASS	AEF=17;CSQ=ENSMUST00000020173:Mtap7:INTRONIC+ENSMUST00000116259:Mtap7:INTRONIC	GT:DP:EF	0/1:16:6	0/0:3:0	0/1:8:25	0/1:11:9	0/1:26:11	0/1:11:18	0/1:11:36	0/1:10:20	0/1:28:21	0/0:5:0	0/1:13:23	0/1:21:28	0/0:7:0	0/1:3:66	0/1:30:13
10	19972850	.	A	G	.	PASS	AEF=11;CSQ=ENSMUST00000020173:Mtap7:INTRONIC+ENSMUST00000116259:Mtap7:INTRONIC	GT:DP:EF	0/1:18:16	0/0:3:0	0/1:8:12	0/1:10:10	0/1:26:3	0/0:11:0	0/1:12:25	0/1:10:10	0/1:29:17	0/0:5:0	0/1:12:16	0/1:21:19	0/0:7:0	0/1:3:33	0/1:31:9
10	19975360	.	A	G	.	PASS	AEF=17;CSQ=ENSMUST00000020173:Mtap7:INTRONIC+ENSMUST00000116259:Mtap7:INTRONIC	GT:DP:EF	0/1:25:24	0/0:5:0	0/1:19:10	0/1:14:14	0/1:24:20	0/1:11:18	0/1:8:25	0/1:21:23	0/1:16:37	0/1:14:14	0/1:13:23	0/1:12:16	0/1:14:7	0/1:7:42	0/1:25:4
10	20056015	.	A	G	.	PASS	AEF=25;CSQ=ENSMUST00000043881:Bclaf1:INTRONIC+ENSMUST00000092678:Bclaf1:INTRONIC+ENSMUST00000100045:Bclaf1:INTRONIC	GT:DP:EF	0/1:11:27	0/0:1:0	./.:0:.	0/1:2:50	0/0:2:0	./.:0:.	0/0:1:0	0/1:2:100	0/0:2:0	0/1:4:25	0/1:9:33	0/0:1:0	0/0:5:0	0/1:5:40	0/0:3:0
10	30328694	.	T	C	.	PASS	AEF=18;CSQ=ENSMUST00000019925:Hint3:INTRONIC+ENSMUST00000160646:Hint3:INTRONIC+ENSMUST00000160646:Hint3:NMD_TRANSCRIPT+ENSMUST00000161074:Hint3:INTRONIC	GT:DP:EF	0/0:6:0	0/0:3:0	0/0:2:0	0/0:1:0	./.:0:.	0/0:2:0	./.:0:.	0/0:1:0	0/0:3:0	./.:0:.	0/0:2:0	0/0:1:0	0/0:3:0	./.:0:.	0/1:25:36
10	30328702	.	T	C	.	PASS	AEF=20;CSQ=ENSMUST00000019925:Hint3:INTRONIC+ENSMUST00000160646:Hint3:INTRONIC+ENSMUST00000160646:Hint3:NMD_TRANSCRIPT+ENSMUST00000161074:Hint3:INTRONIC	GT:DP:EF	0/0:5:0	0/1:2:50	0/0:2:0	0/0:1:0	./.:0:.	./.:0:.	./.:0:.	./.:0:.	0/0:3:0	./.:0:.	0/0:1:0	./.:0:.	0/0:3:0	./.:0:.	0/1:22:31
10	32400056	.	T	C	.	PASS	AEF=80	GT:DP:EF	0/0:2:0	0/1:2:50	0/1:1:100	0/1:5:80	0/1:5:100	0/1:7:85	./.:0:.	0/1:10:70	0/1:4:75	./.:0:.	0/1:6:100	0/1:3:100	./.:0:.	0/1:5:80	./.:0:.
10	33522827	.	T	C	.	PASS	AEF=40	GT:DP:EF	./.:0:.	./.:0:.	./.:0:.	./.:0:.	./.:0:.	./.:0:.	0/1:10:40	./.:0:.	./.:0:.	./.:0:.	./.:0:.	./.:0:.	./.:0:.	./.:0:.	./.:0:.
10	33712283	.	T	C	.	PASS	AEF=37	GT:DP:EF	0/1:41:31	0/1:5:40	0/1:7:57	0/1:10:20	0/1:8:25	0/1:11:54	0/0:9:0	0/1:12:33	0/1:15:40	0/1:16:43	0/1:53:45	0/1:20:35	0/1:14:42	0/1:8:25	0/1:30:46
10	33712284	.	T	C	.	PASS	AEF=30	GT:DP:EF	0/1:41:31	0/1:5:40	0/1:7:14	0/1:9:33	0/1:9:33	0/1:11:45	0/1:9:22	0/1:11:54	0/1:14:28	0/1:16:18	0/1:50:32	0/1:20:25	0/1:14:42	0/0:8:0	0/1:27:40
10	33713171	.	T	C	.	PASS	AEF=10	GT:DP:EF	0/1:10:10	0/1:14:14	0/1:23:8	0/1:18:11	0/1:14:14	0/0:6:0	0/0:8:0	0/0:11:0	0/1:37:8	0/1:14:7	0/1:34:14	0/1:21:19	0/0:7:0	0/0:23:0	0/1:24:25
10	39368205	.	T	C	.	PASS	AEF=9;CSQ=ENSMUST00000019987:Traf3ip2:INTRONIC+ENSMUST00000129191:E130307A14Rik:INTRONIC+ENSMUST00000129191:E130307A14Rik:WITHIN_NON_CODING_GENE+ENSMUST00000131629:Traf3ip2:INTRONIC+ENSMUST00000131629:Traf3ip2:WITHIN_NON_CODING_GENE+ENSMUST00000133302:E130307A14Rik:INTRONIC+ENSMUST00000133302:E130307A14Rik:WITHIN_NON_CODING_GENE+ENSMUST00000139356:E130307A14Rik:INTRONIC+ENSMUST00000139356:E130307…	GT:DP:EF	0/1:33:9	0/1:9:11	0/0:6:0	0/0:6:0	0/1:15:13	0/0:11:0	0/0:3:0	0/1:13:15	0/0:4:0	0/0:17:0	0/1:56:10	0/1:18:5	0/1:6:16	0/0:1:0	0/1:14:28
10	39578552	.	A	G	.	PASS	AEF=24;CSQ=ENSMUST00000019986:Rev3l:INTRONIC+ENSMUST00000131186:Rev3l:INTRONIC+ENSMUST00000131186:Rev3l:NMD_TRANSCRIPT+ENSMUST00000139803:Rev3l:INTRONIC+ENSMUST00000139803:Rev3l:NMD_TRANSCRIPT+ENSMUST00000164763:Rev3l:INTRONIC	GT:DP:EF	0/1:11:27	0/1:4:25	0/1:3:33	0/1:5:40	0/0:8:0	0/0:4:0	0/0:3:0	0/0:6:0	0/1:13:30	0/0:2:0	0/1:19:36	0/1:11:36	0/1:9:11	0/0:1:0	0/1:12:33
10	40017768	.	T	C	.	PASS	AEF=20;CSQ=ENSMUST00000099945:Amd1:INTRONIC	GT:DP:EF	0/1:8:25	0/1:11:27	0/1:14:21	0/1:18:5	0/1:7:14	0/0:5:0	0/0:6:0	0/1:10:40	0/1:19:10	0/1:3:33	0/1:9:33	0/1:8:25	0/1:6:16	0/1:9:11	0/1:16:43
10	48962267	.	T	C	.	PASS	AEF=94;CSQ=ENSMUST00000078692:Grik2:INTRONIC+ENSMUST00000079751:Grik2:INTRONIC+ENSMUST00000105484:Grik2:INTRONIC+ENSMUST00000105485:Grik2:INTRONIC+ENSMUST00000105486:Grik2:INTRONIC+ENSMUST00000105487:Grik2:INTRONIC+ENSMUST00000147808:Grik2:WITHIN_NON_CODING_GENE	GT:DP:EF	0/1:48:93	0/1:9:88	0/1:20:90	0/1:18:94	0/1:27:100	0/1:16:87	0/1:30:93	0/1:26:100	0/1:38:97	0/1:24:83	0/1:144:95	0/1:50:94	0/1:55:98	0/1:15:86	0/1:37:94
10	48962294	.	T	C	.	PASS	AEF=40;CSQ=ENSMUST00000078692:Grik2:INTRONIC+ENSMUST00000079751:Grik2:INTRONIC+ENSMUST00000105484:Grik2:INTRONIC+ENSMUST00000105485:Grik2:INTRONIC+ENSMUST00000105486:Grik2:INTRONIC+ENSMUST00000105487:Grik2:INTRONIC+ENSMUST00000147808:Grik2:WITHIN_NON_CODING_GENE	GT:DP:EF	0/1:36:47	0/1:7:42	0/1:18:55	0/1:13:30	0/1:19:36	0/0:10:0	0/1:29:44	0/1:20:30	0/1:31:41	0/1:26:46	0/1:119:48	0/1:46:26	0/1:40:37	0/1:14:35	0/1:32:40
10	48962350	.	T	C	.	PASS	AEF=23;CSQ=ENSMUST00000078692:Grik2:INTRONIC+ENSMUST00000079751:Grik2:INTRONIC+ENSMUST00000105484:Grik2:INTRONIC+ENSMUST00000105485:Grik2:INTRONIC+ENSMUST00000105486:Grik2:INTRONIC+ENSMUST00000105487:Grik2:INTRONIC+ENSMUST00000147808:Grik2:WITHIN_NON_CODING_GENE	GT:DP:EF	0/1:69:17	0/1:16:37	0/1:32:37	0/1:19:15	0/1:22:18	0/1:11:36	0/1:37:32	0/1:28:10	0/1:57:26	0/1:20:20	0/1:121:23	0/1:63:23	0/1:46:34	0/1:14:7	0/1:40:20
10	48964095	.	T	C	.	PASS	AEF=16;CSQ=ENSMUST00000078692:Grik2:INTRONIC+ENSMUST00000079751:Grik2:INTRONIC+ENSMUST00000105484:Grik2:INTRONIC+ENSMUST00000105485:Grik2:INTRONIC+ENSMUST00000105486:Grik2:INTRONIC+ENSMUST00000105487:Grik2:INTRONIC	GT:DP:EF	0/1:38:15	0/1:8:12	0/1:15:20	0/0:5:0	0/1:10:30	0/1:5:20	0/1:20:20	0/1:7:14	0/1:19:21	0/1:18:16	0/1:69:18	0/1:41:14	0/1:22:4	0/1:8:25	0/0:14:0
10	48964136	.	T	C	.	PASS	AEF=94;CSQ=ENSMUST00000078692:Grik2:NON_SYNONYMOUS_CODING:Q>R+ENSMUST00000079751:Grik2:NON_SYNONYMOUS_CODING:Q>R+ENSMUST00000105484:Grik2:NON_SYNONYMOUS_CODING:Q>R+ENSMUST00000105485:Grik2:NON_SYNONYMOUS_CODING:Q>R+ENSMUST00000105486:Grik2:NON_SYNONYMOUS_CODING:Q>R+ENSMUST00000105487:Grik2:NON_SYNONYMOUS_CODING:Q>R	GT:DP:EF	0/1:72:90	0/1:17:94	0/1:27:100	0/1:11:81	0/1:28:92	0/1:18:88	0/1:31:100	0/1:28:92	0/1:50:96	0/1:25:96	0/1:86:90	0/1:76:96	0/1:44:97	0/1:14:92	0/1:37:97
10	48964140	.	T	C	.	PASS	AEF=2;CSQ=ENSMUST00000078692:Grik2:NON_SYNONYMOUS_CODING:M>V+ENSMUST00000079751:Grik2:NON_SYNONYMOUS_CODING:M>V+ENSMUST00000105484:Grik2:NON_SYNONYMOUS_CODING:M>V+ENSMUST00000105485:Grik2:NON_SYNONYMOUS_CODING:M>V+ENSMUST00000105486:Grik2:NON_SYNONYMOUS_CODING:M>V+ENSMUST00000105487:Grik2:NON_SYNONYMOUS_CODING:M>V	GT:DP:EF	0/0:75:0	0/0:17:0	0/0:27:0	0/0:15:0	0/1:30:3	0/1:18:16	0/1:29:6	0/1:26:3	0/1:53:1	0/0:25:0	0/1:78:2	0/1:74:1	0/1:43:4	0/1:14:7	0/0:38:0
10	48968539	.	T	C	.	PASS	AEF=23;CSQ=ENSMUST00000078692:Grik2:INTRONIC+ENSMUST00000079751:Grik2:INTRONIC+ENSMUST00000105484:Grik2:INTRONIC+ENSMUST00000105485:Grik2:INTRONIC+ENSMUST00000105486:Grik2:INTRONIC+ENSMUST00000105487:Grik2:INTRONIC	GT:DP:EF	0/1:17:29	0/0:1:0	0/1:3:33	0/0:3:0	0/1:7:14	0/1:6:16	0/1:6:16	0/1:9:22	0/0:7:0	./.:0:.	0/1:3:66	0/1:13:23	0/1:10:40	0/0:1:0	0/1:7:28
10	48969718	.	T	C	.	PASS	AEF=34;CSQ=ENSMUST00000078692:Grik2:INTRONIC+ENSMUST00000079751:Grik2:INTRONIC+ENSMUST00000105484:Grik2:INTRONIC+ENSMUST00000105485:Grik2:INTRONIC+ENSMUST00000105486:Grik2:INTRONIC+ENSMUST00000105487:Grik2:INTRONIC	GT:DP:EF	0/1:9:11	0/1:3:33	0/1:12:50	0/1:9:44	0/1:18:16	0/1:8:25	0/1:9:88	0/1:9:33	0/1:22:54	0/1:4:25	0/1:9:22	0/1:12:50	0/0:3:0	0/1:11:9	0/0:7:0
10	48969728	.	T	C	.	PASS	AEF=12;CSQ=ENSMUST00000078692:Grik2:INTRONIC+ENSMUST00000079751:Grik2:INTRONIC+ENSMUST00000105484:Grik2:INTRONIC+ENSMUST00000105485:Grik2:INTRONIC+ENSMUST00000105486:Grik2:INTRONIC+ENSMUST00000105487:Grik2:INTRONIC	GT:DP:EF	0/0:9:0	0/0:3:0	0/1:11:9	0/1:7:28	0/1:19:26	0/0:6:0	0/1:8:12	0/1:8:12	0/1:21:9	0/1:4:25	0/1:8:12	0/1:13:15	0/1:4:25	0/0:11:0	0/0:9:0
10	48969823	.	T	C	.	PASS	AEF=20;CSQ=ENSMUST00000078692:Grik2:INTRONIC+ENSMUST00000079751:Grik2:INTRONIC+ENSMUST00000105484:Grik2:INTRONIC+ENSMUST00000105485:Grik2:INTRONIC+ENSMUST00000105486:Grik2:INTRONIC+ENSMUST00000105487:Grik2:INTRONIC	GT:DP:EF	0/1:11:18	0/0:2:0	0/0:3:0	0/0:2:0	0/1:7:42	0/1:4:25	0/0:4:0	0/1:7:28	0/0:7:0	0/0:6:0	0/1:4:75	0/1:10:30	0/0:9:0	0/0:3:0	0/0:5:0
10	48969846	.	T	C	.	PASS	AEF=68;CSQ=ENSMUST00000078692:Grik2:INTRONIC+ENSMUST00000079751:Grik2:INTRONIC+ENSMUST00000105484:Grik2:INTRONIC+ENSMUST00000105485:Grik2:INTRONIC+ENSMUST00000105486:Grik2:INTRONIC+ENSMUST00000105487:Grik2:INTRONIC	GT:DP:EF	0/1:15:66	0/1:2:50	0/1:2:100	0/0:1:0	0/1:9:77	0/1:4:50	0/0:1:0	0/1:2:50	0/1:5:80	0/1:1:100	0/1:2:100	0/1:9:66	./.:0:.	0/0:1:0	0/1:3:100
10	48969916	.	T	C	.	PASS	AEF=83;CSQ=ENSMUST00000078692:Grik2:INTRONIC+ENSMUST00000079751:Grik2:INTRONIC+ENSMUST00000105484:Grik2:INTRONIC+ENSMUST00000105485:Grik2:INTRONIC+ENSMUST00000105486:Grik2:INTRONIC+ENSMUST00000105487:Grik2:INTRONIC	GT:DP:EF	0/1:7:100	0/1:1:100	0/1:4:100	0/1:3:33	0/1:9:88	0/1:4:75	0/1:2:50	0/1:6:66	0/1:5:100	0/1:2:100	0/1:1:100	0/1:10:90	0/1:4:75	0/1:4:50	0/1:5:100
10	48970248	.	T	C	.	PASS	AEF=18;CSQ=ENSMUST00000078692:Grik2:INTRONIC+ENSMUST00000079751:Grik2:INTRONIC+ENSMUST00000105484:Grik2:INTRONIC+ENSMUST00000105485:Grik2:INTRONIC+ENSMUST00000105486:Grik2:INTRONIC+ENSMUST00000105487:Grik2:INTRONIC	GT:DP:EF	0/1:9:22	0/1:6:16	0/1:7:14	0/1:6:16	0/1:7:14	0/0:8:0	0/1:7:14	0/1:3:33	0/1:18:33	0/0:1:0	0/1:7:14	0/1:6:16	0/0:1:0	0/0:4:0	0/1:9:22
10	48992582	.	T	C	.	PASS	AEF=85;CSQ=ENSMUST00000078692:Grik2:NON_SYNONYMOUS_CODING:Y>C+ENSMUST00000079751:Grik2:NON_SYNONYMOUS_CODING:Y>C+ENSMUST00000105484:Grik2:NON_SYNONYMOUS_CODING:Y>C+ENSMUST00000105485:Grik2:NON_SYNONYMOUS_CODING:Y>C+ENSMUST00000105486:Grik2:NON_SYNONYMOUS_CODING:Y>C+ENSMUST00000105487:Grik2:NON_SYNONYMOUS_CODING:Y>C	GT:DP:EF	0/1:38:71	0/1:17:94	0/1:11:90	0/1:7:85	0/1:17:94	0/1:14:85	0/1:14:78	0/1:11:72	0/1:15:80	0/1:14:85	0/1:55:87	0/1:28:89	0/1:28:89	0/1:32:96	0/1:26:88
10	48992595	.	T	C	.	PASS	AEF=76;CSQ=ENSMUST00000078692:Grik2:NON_SYNONYMOUS_CODING:I>V+ENSMUST00000079751:Grik2:NON_SYNONYMOUS_CODING:I>V+ENSMUST00000105484:Grik2:NON_SYNONYMOUS_CODING:I>V+ENSMUST00000105485:Grik2:NON_SYNONYMOUS_CODING:I>V+ENSMUST00000105486:Grik2:NON_SYNONYMOUS_CODING:I>V+ENSMUST00000105487:Grik2:NON_SYNONYMOUS_CODING:I>V	GT:DP:EF	0/1:59:67	0/1:19:73	0/1:14:85	0/1:10:70	0/1:28:78	0/1:28:71	0/1:23:78	0/1:23:73	0/1:19:84	0/1:21:85	0/1:86:83	0/1:42:80	0/1:40:87	0/1:39:82	0/1:40:60
10	57226931	.	A	G	.	PASS	AEF=44;CSQ=ENSMUST00000079833:Hsf2:INTRONIC+ENSMUST00000081139:Hsf2:INTRONIC	GT:DP:EF	0/1:12:50	0/1:6:33	0/0:1:0	0/0:2:0	0/1:5:40	0/1:4:25	0/1:6:33	0/1:5:80	0/1:2:50	./.:0:.	0/1:20:60	0/1:9:33	0/1:7:14	0/0:1:0	0/1:10:50
10	57226962	.	A	G	.	PASS	AEF=34;CSQ=ENSMUST00000079833:Hsf2:INTRONIC+ENSMUST00000081139:Hsf2:INTRONIC	GT:DP:EF	0/1:11:36	0/1:15:40	0/1:11:45	0/1:3:33	0/1:11:18	0/1:2:50	0/1:6:16	0/1:13:46	0/1:8:50	0/1:6:33	0/1:20:45	0/1:9:33	0/1:4:25	0/0:4:0	0/1:11:27
10	57226973	.	A	G	.	PASS	AEF=22;CSQ=ENSMUST00000079833:Hsf2:INTRONIC+ENSMUST00000081139:Hsf2:INTRONIC	GT:DP:EF	0/1:14:28	0/1:17:47	0/1:12:25	0/0:3:0	0/1:11:9	0/1:2:50	0/0:3:0	0/1:13:15	0/1:11:18	0/1:7:28	0/1:17:23	0/1:9:22	0/0:4:0	0/0:5:0	0/1:12:16
10	57227714	.	A	G	.	PASS	AEF=11;CSQ=ENSMUST00000079833:Hsf2:INTRONIC+ENSMUST00000081139:Hsf2:INTRONIC	GT:DP:EF	0/1:20:10	0/0:9:0	0/0:14:0	0/1:16:18	0/0:10:0	0/0:10:0	0/1:9:33	0/1:14:21	0/1:25:20	0/1:3:33	0/1:22:13	0/1:12:16	0/0:12:0	0/0:3:0	0/1:14:14
10	57227722	.	A	G	.	PASS	AEF=15;CSQ=ENSMUST00000079833:Hsf2:INTRONIC+ENSMUST00000081139:Hsf2:INTRONIC	GT:DP:EF	0/1:20:10	0/1:9:22	0/1:17:5	0/1:17:17	0/1:11:27	0/1:10:20	0/1:9:11	0/1:16:18	0/1:27:18	0/0:2:0	0/1:22:27	0/1:13:23	0/0:14:0	0/0:3:0	0/1:16:6
10	57950933	.	A	G	.	PASS	AEF=26;CSQ=ENSMUST00000003310:Ranbp2:INTRONIC	GT:DP:EF	0/1:6:16	0/1:8:12	0/1:11:9	0/1:13:38	0/1:6:33	0/1:6:16	0/1:10:20	0/1:4:50	0/1:31:38	0/1:4:25	0/1:26:23	0/1:15:40	0/1:20:15	0/0:9:0	0/1:5:40
10	57950953	.	A	G	.	PASS	AEF=19;CSQ=ENSMUST00000003310:Ranbp2:INTRONIC	GT:DP:EF	0/1:7:28	0/1:5:40	0/1:13:23	0/1:10:20	0/0:2:0	0/1:5:20	0/1:10:20	0/1:6:16	0/1:24:16	0/0:4:0	0/1:29:24	0/1:10:20	0/1:13:23	0/0:7:0	0/0:3:0
10	57950954	.	A	G	.	PASS	AEF=22;CSQ=ENSMUST00000003310:Ranbp2:INTRONIC	GT:DP:EF	0/1:7:28	0/1:5:20	0/1:13:15	0/1:10:10	0/0:2:0	0/1:5:20	0/1:10:20	0/1:6:16	0/1:24:25	0/1:4:25	0/1:29:20	0/1:10:40	0/1:13:30	0/1:7:14	0/1:4:25
10	57950962	.	A	G	.	PASS	AEF=7;CSQ=ENSMUST00000003310:Ranbp2:INTRONIC	GT:DP:EF	0/0:5:0	0/1:6:16	0/1:10:10	0/0:10:0	0/0:3:0	0/1:5:20	0/0:9:0	0/1:6:16	0/1:19:5	0/0:4:0	0/1:32:12	0/0:8:0	0/0:15:0	0/1:6:16	0/0:2:0
10	57951032	.	A	G	.	PASS	AEF=18;CSQ=ENSMUST00000003310:Ranbp2:INTRONIC	GT:DP:EF	0/1:8:12	0/1:6:33	0/1:9:22	0/1:7:28	0/0:9:0	0/0:3:0	0/1:4:50	0/1:14:14	0/0:9:0	0/0:3:0	0/1:15:40	0/1:11:9	0/1:14:7	0/1:2:50	0/1:8:25
10	59447979	.	T	C	.	PASS	AEF=18	GT:DP:EF	0/1:24:20	0/1:6:16	0/1:11:9	0/1:9:11	0/0:4:0	0/0:3:0	0/1:4:25	0/1:6:33	0/0:16:0	0/1:16:37	0/1:40:20	0/1:19:15	0/1:15:46	0/1:7:14	0/1:30:13
10	59448069	.	T	C	.	PASS	AEF=15	GT:DP:EF	0/1:25:12	0/1:16:6	0/1:12:8	0/1:9:11	0/1:16:18	0/1:7:28	0/1:8:37	0/1:18:27	0/1:28:7	0/1:13:30	0/1:70:8	0/1:19:10	0/1:16:18	0/0:5:0	0/1:40:25
10	59448079	.	T	C	.	PASS	AEF=33	GT:DP:EF	0/1:26:30	0/1:13:23	0/1:14:35	0/1:10:30	0/1:18:33	0/1:6:33	0/1:7:57	0/1:20:40	0/1:32:15	0/1:12:33	0/1:67:28	0/1:19:42	0/1:17:35	0/1:4:50	0/1:37:48
10	59448093	.	T	C	.	PASS	AEF=35	GT:DP:EF	0/1:20:35	0/1:10:30	0/1:10:40	0/0:11:0	0/1:18:33	0/1:6:33	0/1:7:71	0/1:23:39	0/1:28:17	0/1:12:16	0/1:70:24	0/1:20:40	0/1:16:43	0/1:6:50	0/1:33:54
10	62230670	.	T	C	.	PASS	AEF=1;CSQ=ENSMUST00000020268:Ccar1:INTRONIC+ENSMUST00000105443:Ccar1:INTRONIC	GT:DP:EF	0/0:10:0	0/0:8:0	0/0:13:0	0/0:12:0	0/0:7:0	0/0:5:0	0/0:11:0	0/0:7:0	0/0:16:0	0/0:5:0	0/0:21:0	0/0:16:0	0/1:12:16	0/0:10:0	0/0:14:0
10	62230687	.	T	C	.	PASS	AEF=40;CSQ=ENSMUST00000020268:Ccar1:INTRONIC+ENSMUST00000105443:Ccar1:INTRONIC	GT:DP:EF	0/1:12:41	0/1:9:55	0/1:10:60	0/1:10:40	0/1:8:50	0/1:4:25	0/1:7:57	0/1:7:42	0/1:15:26	0/1:4:50	0/1:24:41	0/1:17:35	0/1:11:36	0/0:9:0	0/1:13:46
10	62251845	.	T	C	.	PASS	AEF=19;CSQ=ENSMUST00000020268:Ccar1:INTRONIC+ENSMUST00000105443:Ccar1:INTRONIC	GT:DP:EF	0/0:3:0	0/1:3:33	0/0:3:0	0/0:5:0	0/0:3:0	0/0:2:0	0/1:10:50	0/0:7:0	0/1:7:14	0/0:1:0	0/1:4:25	0/1:6:16	0/1:10:40	0/0:4:0	0/1:9:22
10	62272511	.	T	C	.	PASS	AEF=39;CSQ=ENSMUST00000050826:Tet1:3PRIME_UTR	GT:DP:EF	0/1:14:50	0/1:4:50	0/1:3:33	0/1:2:100	0/1:8:62	0/1:6:66	0/1:7:42	0/1:7:14	0/1:10:40	0/0:3:0	0/1:21:38	0/1:10:60	0/1:17:11	0/1:5:40	0/1:22:31
10	62459937	.	A	G	.	PASS	AEF=35;CSQ=ENSMUST00000020264:Rufy2:INTRONIC+ENSMUST00000062600:Rufy2:INTRONIC+ENSMUST00000062600:Rufy2:NMD_TRANSCRIPT+ENSMUST00000119567:Rufy2:INTRONIC+ENSMUST00000122231:Rufy2:INTRONIC+ENSMUST00000131718:Rufy2:INTRONIC+ENSMUST00000143594:Rufy2:INTRONIC+ENSMUST00000143594:Rufy2:NMD_TRANSCRIPT	GT:DP:EF	0/1:7:42	0/1:2:50	0/1:8:12	0/1:7:42	0/1:6:33	0/1:7:57	0/0:2:0	0/1:6:33	0/1:10:40	0/0:2:0	0/1:9:33	0/1:12:33	0/0:2:0	0/1:3:33	0/1:9:33
10	62484967	.	T	C	.	PASS	AEF=14;CSQ=ENSMUST00000020263:Hnrnph3:INTRONIC+ENSMUST00000118898:Hnrnph3:INTRONIC+ENSMUST00000119814:Hnrnph3:INTRONIC+ENSMUST00000140743:Hnrnph3:INTRONIC+ENSMUST00000140743:Hnrnph3:NMD_TRANSCRIPT	GT:DP:EF	0/1:16:12	0/1:11:18	0/1:16:12	0/1:22:9	0/1:11:9	0/1:7:14	./.:0:.	0/1:14:14	0/1:26:26	0/0:4:0	0/1:39:15	0/1:16:12	0/0:2:0	0/0:1:0	0/0:18:0
10	62747212	.	A	G	.	PASS	AEF=28;CSQ=ENSMUST00000020258:Herc4:INTRONIC+ENSMUST00000092452:Herc4:INTRONIC	GT:DP:EF	0/1:9:22	0/1:3:66	0/1:6:33	0/1:8:25	0/1:9:11	0/0:1:0	0/1:8:50	0/0:4:0	0/1:10:10	0/1:5:40	0/1:6:16	0/1:2:50	0/1:5:20	./.:0:.	0/1:24:29
10	62760164	.	A	G	.	PASS	AEF=47;CSQ=ENSMUST00000020258:Herc4:INTRONIC+ENSMUST00000092452:Herc4:INTRONIC	GT:DP:EF	0/1:8:25	0/1:2:50	0/1:2:50	0/1:4:25	0/1:5:60	0/0:2:0	0/1:5:60	0/1:3:66	0/0:2:0	0/1:2:100	0/1:14:71	0/1:4:75	0/1:2:50	0/0:1:0	0/1:11:18
10	62760169	.	A	G	.	PASS	AEF=5;CSQ=ENSMUST00000020258:Herc4:INTRONIC+ENSMUST00000092452:Herc4:INTRONIC	GT:DP:EF	0/0:9:0	0/0:2:0	0/0:2:0	0/0:4:0	0/0:3:0	0/0:4:0	0/0:5:0	0/1:3:33	0/1:2:50	0/0:2:0	0/1:16:12	0/0:5:0	0/0:2:0	./.:0:.	0/0:11:0
10	66485316	.	T	C	.	PASS	AEF=14;CSQ=ENSMUST00000020023:Reep3:INTRONIC	GT:DP:EF	0/1:19:15	0/0:4:0	0/0:5:0	0/1:7:14	0/0:9:0	0/0:4:0	0/0:4:0	0/1:8:25	0/0:4:0	0/0:3:0	0/1:27:14	0/1:12:25	0/1:6:16	0/0:4:0	0/1:19:26
10	66704259	.	A	G	.	PASS	AEF=4;CSQ=ENSMUST00000051446:Jmjd1c:INTRONIC+ENSMUST00000095573:Jmjd1c:INTRONIC	GT:DP:EF	0/0:13:0	0/0:3:0	0/0:3:0	0/0:2:0	0/0:8:0	0/0:2:0	0/0:9:0	0/0:6:0	0/0:9:0	0/1:11:27	0/1:54:1	0/0:9:0	0/1:12:8	0/0:3:0	0/0:10:0
10	69368144	.	A	G	.	PASS	AEF=12;CSQ=ENSMUST00000047061:Ank3:INTRONIC+ENSMUST00000054167:Ank3:INTRONIC+ENSMUST00000092431:Ank3:INTRONIC+ENSMUST00000092432:Ank3:INTRONIC+ENSMUST00000092434:Ank3:INTRONIC	GT:DP:EF	0/0:6:0	./.:0:.	0/0:2:0	0/0:3:0	./.:0:.	0/0:5:0	0/0:3:0	0/1:4:25	0/0:2:0	0/1:1:100	0/0:1:0	0/1:8:37	./.:0:.	0/0:5:0	0/1:10:10
10	69368150	.	A	G	.	PASS	AEF=11;CSQ=ENSMUST00000047061:Ank3:INTRONIC+ENSMUST00000054167:Ank3:INTRONIC+ENSMUST00000092431:Ank3:INTRONIC+ENSMUST00000092432:Ank3:INTRONIC+ENSMUST00000092434:Ank3:INTRONIC	GT:DP:EF	0/0:6:0	./.:0:.	0/0:2:0	0/0:3:0	./.:0:.	0/0:3:0	0/0:3:0	0/0:3:0	0/1:2:50	0/0:1:0	0/0:1:0	0/0:8:0	./.:0:.	0/0:2:0	0/1:10:40
10	69482464	.	A	G	.	PASS	AEF=20;CSQ=ENSMUST00000047061:Ank3:INTRONIC+ENSMUST00000054167:Ank3:INTRONIC+ENSMUST00000092431:Ank3:INTRONIC+ENSMUST00000092433:Ank3:INTRONIC+ENSMUST00000092434:Ank3:INTRONIC	GT:DP:EF	0/1:1:100	0/1:19:31	0/1:12:33	0/1:8:25	0/1:8:12	0/1:5:20	0/0:3:0	0/0:4:0	0/1:18:27	./.:0:.	0/1:6:16	0/1:3:33	0/0:1:0	0/0:4:0	0/0:2:0
10	70009593	.	A	G	.	PASS	AEF=26;CSQ=ENSMUST00000062883:Fam13c:INTRONIC+ENSMUST00000105436:Fam13c:INTRONIC	GT:DP:EF	0/1:18:38	0/1:11:18	0/1:9:11	0/0:10:0	0/1:15:20	0/1:6:33	0/0:1:0	0/0:8:0	0/1:9:66	0/1:7:28	0/1:21:23	0/1:17:41	0/1:5:40	./.:0:.	0/1:12:16
10	70009597	.	A	G	.	PASS	AEF=6;CSQ=ENSMUST00000062883:Fam13c:INTRONIC+ENSMUST00000105436:Fam13c:INTRONIC	GT:DP:EF	0/1:18:11	0/0:10:0	0/0:8:0	0/0:10:0	0/1:15:6	0/1:6:33	./.:0:.	0/1:8:12	0/0:9:0	0/0:7:0	0/0:21:0	0/1:18:11	0/0:5:0	./.:0:.	0/0:12:0
10	70009685	.	A	G	.	PASS	AEF=8;CSQ=ENSMUST00000062883:Fam13c:INTRONIC+ENSMUST00000105436:Fam13c:INTRONIC	GT:DP:EF	0/1:14:7	0/0:28:0	0/1:19:10	0/1:20:15	0/0:7:0	0/1:7:14	0/0:9:0	0/0:7:0	0/1:27:22	0/0:3:0	0/0:15:0	0/1:5:20	0/0:3:0	./.:0:.	0/0:6:0
10	72126324	.	A	G	.	PASS	AEF=19;CSQ=ENSMUST00000020081:Zwint:INTRONIC+ENSMUST00000105431:Zwint:INTRONIC+ENSMUST00000159549:Zwint:INTRONIC+ENSMUST00000159549:Zwint:WITHIN_NON_CODING_GENE+ENSMUST00000160337:Zwint:INTRONIC+ENSMUST00000161001:Zwint:INTRONIC	GT:DP:EF	0/1:20:25	0/1:7:14	0/1:5:20	0/1:7:14	0/1:19:21	0/0:10:0	0/0:2:0	0/1:24:25	0/1:23:8	0/1:4:50	0/1:44:29	0/1:9:22	0/1:11:18	0/1:5:20	0/1:14:7
10	75112018	.	T	C	.	PASS	AEF=18;CSQ=ENSMUST00000001712:Cabin1:INTRONIC+ENSMUST00000092412:Cabin1:INTRONIC+ENSMUST00000165726:Cabin1:INTRONIC+ENSMUST00000170044:Cabin1:INTRONIC	GT:DP:EF	0/1:14:21	0/1:1:100	0/0:6:0	0/0:5:0	0/0:14:0	0/1:2:50	0/0:3:0	0/1:8:25	0/0:8:0	0/1:4:75	0/1:21:19	0/1:18:38	0/0:4:0	0/1:8:25	0/1:24:12
10	75112019	.	T	C	.	PASS	AEF=47;CSQ=ENSMUST00000001712:Cabin1:INTRONIC+ENSMUST00000092412:Cabin1:INTRONIC+ENSMUST00000165726:Cabin1:INTRONIC+ENSMUST00000170044:Cabin1:INTRONIC	GT:DP:EF	0/1:13:61	0/1:1:100	0/0:6:0	0/1:5:20	0/1:13:38	0/0:1:0	0/1:3:66	0/1:8:62	0/1:8:25	0/1:4:50	0/1:20:30	0/1:18:55	0/1:4:25	0/1:8:62	0/1:23:56
10	75938009	.	A	G	.	PASS	AEF=14;CSQ=ENSMUST00000001178:Mcm3ap:INTRONIC+ENSMUST00000170795:Mcm3ap:INTRONIC	GT:DP:EF	0/1:7:57	0/1:2:50	0/1:9:22	0/1:13:15	0/0:11:0	0/0:4:0	0/0:1:0	0/1:11:9	0/1:16:6	0/0:3:0	0/1:4:25	0/1:4:25	0/0:2:0	./.:0:.	0/0:4:0
10	75938014	.	A	G	.	PASS	AEF=54;CSQ=ENSMUST00000001178:Mcm3ap:INTRONIC+ENSMUST00000170795:Mcm3ap:INTRONIC	GT:DP:EF	0/1:7:14	0/1:2:100	0/1:9:66	0/1:12:66	0/1:11:54	0/1:4:75	0/0:2:0	0/1:11:45	0/1:16:50	0/1:3:66	0/1:4:75	0/1:4:100	0/1:2:50	0/0:1:0	0/1:5:60
10	75938022	.	A	G	.	PASS	AEF=9;CSQ=ENSMUST00000001178:Mcm3ap:INTRONIC+ENSMUST00000170795:Mcm3ap:INTRONIC	GT:DP:EF	0/1:9:11	0/1:2:50	0/1:12:25	0/1:13:7	0/0:11:0	0/0:3:0	0/0:2:0	0/1:8:25	0/0:16:0	0/0:3:0	0/1:4:25	0/0:5:0	0/0:2:0	0/0:1:0	0/0:5:0
10	75938030	.	A	G	.	PASS	AEF=15;CSQ=ENSMUST00000001178:Mcm3ap:INTRONIC+ENSMUST00000170795:Mcm3ap:INTRONIC	GT:DP:EF	0/0:9:0	0/0:3:0	0/1:8:25	0/0:9:0	0/1:10:20	0/0:3:0	0/0:2:0	0/0:6:0	0/1:15:33	0/0:3:0	0/1:3:33	0/1:5:20	0/0:1:0	0/0:1:0	0/1:4:50
10	75938065	.	A	G	.	PASS	AEF=21;CSQ=ENSMUST00000001178:Mcm3ap:INTRONIC+ENSMUST00000170795:Mcm3ap:INTRONIC	GT:DP:EF	0/1:10:30	0/0:6:0	0/1:9:11	0/1:10:30	0/1:5:60	0/0:3:0	0/1:2:50	0/0:5:0	0/1:15:20	0/0:1:0	0/0:1:0	0/1:4:50	0/0:2:0	0/1:3:100	0/0:3:0
10	76018290	.	A	G	.	PASS	AEF=2;CSQ=ENSMUST00000127576:4930483K19Rik:INTRONIC+ENSMUST00000127576:4930483K19Rik:WITHIN_NON_CODING_GENE+ENSMUST00000160671:Lss:WITHIN_NON_CODING_GENE+ENSMUST00000162848:Lss:WITHIN_NON_CODING_GENE	GT:DP:EF	0/0:40:0	0/1:7:14	0/0:7:0	0/0:23:0	0/1:26:3	0/0:18:0	0/1:27:3	0/0:27:0	0/0:27:0	0/0:20:0	0/0:75:0	0/0:47:0	0/1:34:26	0/0:8:0	0/0:49:0
10	76018327	.	A	G	.	PASS	AEF=13;CSQ=ENSMUST00000127576:4930483K19Rik:INTRONIC+ENSMUST00000127576:4930483K19Rik:WITHIN_NON_CODING_GENE+ENSMUST00000160671:Lss:WITHIN_NON_CODING_GENE+ENSMUST00000162848:Lss:WITHIN_NON_CODING_GENE	GT:DP:EF	0/1:39:20	0/1:15:13	0/0:11:0	0/1:18:5	0/1:35:25	0/1:20:20	0/1:29:17	0/1:23:13	0/1:30:10	0/1:15:20	0/1:61:18	0/1:54:5	0/1:40:7	0/0:8:0	0/1:54:11
10	76018335	.	A	G	.	PASS	AEF=23;CSQ=ENSMUST00000127576:4930483K19Rik:INTRONIC+ENSMUST00000127576:4930483K19Rik:WITHIN_NON_CODING_GENE+ENSMUST00000160671:Lss:WITHIN_NON_CODING_GENE+ENSMUST00000162848:Lss:WITHIN_NON_CODING_GENE	GT:DP:EF	0/1:31:19	0/1:14:14	0/1:14:14	0/1:22:13	0/1:32:34	0/1:17:17	0/1:28:21	0/1:22:31	0/1:24:8	0/1:14:35	0/1:59:27	0/1:55:9	0/1:44:36	0/0:7:0	0/1:54:24
10	76764526	.	T	C	.	PASS	AEF=6;CSQ=ENSMUST00000020496:Adarb1:INTRONIC+ENSMUST00000098374:Adarb1:INTRONIC+ENSMUST00000105404:Adarb1:INTRONIC+ENSMUST00000105404:Adarb1:NMD_TRANSCRIPT+ENSMUST00000105406:Adarb1:INTRONIC+ENSMUST00000126073:Adarb1:INTRONIC+ENSMUST00000126073:Adarb1:NMD_TRANSCRIPT+ENSMUST00000144547:Adarb1:INTRONIC+ENSMUST00000144547:Adarb1:NMD_TRANSCRIPT	GT:DP:EF	0/0:7:0	0/0:8:0	0/0:8:0	0/0:11:0	0/0:6:0	0/0:3:0	./.:0:.	0/0:7:0	0/1:17:23	0/0:6:0	0/1:19:5	0/1:5:20	0/0:1:0	0/0:1:0	0/0:8:0
10	76785348	.	T	C	.	PASS	AEF=9;CSQ=ENSMUST00000020496:Adarb1:INTRONIC+ENSMUST00000098374:Adarb1:INTRONIC+ENSMUST00000105404:Adarb1:NMD_TRANSCRIPT:Y>C+ENSMUST00000105404:Adarb1:NON_SYNONYMOUS_CODING:Y>C+ENSMUST00000105406:Adarb1:INTRONIC+ENSMUST00000126073:Adarb1:INTRONIC+ENSMUST00000126073:Adarb1:NMD_TRANSCRIPT+ENSMUST00000144547:Adarb1:NMD_TRANSCRIPT:Y>C+ENSMUST00000144547:Adarb1:NON_SYNONYMOUS_CODING:Y>C+ENSMUST0000014…	GT:DP:EF	0/1:60:11	0/1:89:4	0/1:89:6	0/1:125:8	0/1:108:12	0/1:45:8	0/1:118:12	0/1:116:10	0/1:196:9	0/1:31:19	0/1:139:9	0/1:92:5	0/1:77:10	0/1:68:8	0/1:114:7
10	76785352	.	T	C	.	PASS	AEF=80;CSQ=ENSMUST00000020496:Adarb1:INTRONIC+ENSMUST00000098374:Adarb1:INTRONIC+ENSMUST00000105404:Adarb1:NMD_TRANSCRIPT:S>G+ENSMUST00000105404:Adarb1:NON_SYNONYMOUS_CODING:S>G+ENSMUST00000105406:Adarb1:INTRONIC+ENSMUST00000126073:Adarb1:INTRONIC+ENSMUST00000126073:Adarb1:NMD_TRANSCRIPT+ENSMUST00000144547:Adarb1:NMD_TRANSCRIPT:S>G+ENSMUST00000144547:Adarb1:NON_SYNONYMOUS_CODING:S>G+ENSMUST000001…	GT:DP:EF	0/1:59:91	0/1:85:75	0/1:85:78	0/1:110:79	0/1:107:88	0/1:42:85	0/1:108:76	0/1:103:81	0/1:182:79	0/1:30:90	0/1:127:85	0/1:84:82	0/1:68:69	0/1:57:71	0/1:102:86
10	76785353	.	T	C	.	PASS	AEF=34;CSQ=ENSMUST00000020496:Adarb1:INTRONIC+ENSMUST00000098374:Adarb1:INTRONIC+ENSMUST00000105404:Adarb1:NMD_TRANSCRIPT:V>V+ENSMUST00000105404:Adarb1:SYNONYMOUS_CODING:V>V+ENSMUST00000105406:Adarb1:INTRONIC+ENSMUST00000126073:Adarb1:INTRONIC+ENSMUST00000126073:Adarb1:NMD_TRANSCRIPT+ENSMUST00000144547:Adarb1:NMD_TRANSCRIPT:V>V+ENSMUST00000144547:Adarb1:SYNONYMOUS_CODING:V>V+ENSMUST00000149738:Ad…	GT:DP:EF	0/1:59:40	0/1:85:31	0/1:83:36	0/1:110:31	0/1:104:30	0/1:41:34	0/1:105:37	0/1:102:27	0/1:181:29	0/1:28:42	0/1:124:38	0/1:81:40	0/1:70:42	0/1:56:30	0/1:100:34
10	76785366	.	T	C	.	PASS	AEF=38;CSQ=ENSMUST00000020496:Adarb1:INTRONIC+ENSMUST00000098374:Adarb1:INTRONIC+ENSMUST00000105404:Adarb1:NMD_TRANSCRIPT:N>S+ENSMUST00000105404:Adarb1:NON_SYNONYMOUS_CODING:N>S+ENSMUST00000105406:Adarb1:INTRONIC+ENSMUST00000126073:Adarb1:INTRONIC+ENSMUST00000126073:Adarb1:NMD_TRANSCRIPT+ENSMUST00000144547:Adarb1:NMD_TRANSCRIPT:N>S+ENSMUST00000144547:Adarb1:NON_SYNONYMOUS_CODING:N>S+ENSMUST000001…	GT:DP:EF	0/1:42:33	0/1:74:41	0/1:70:44	0/1:86:36	0/1:72:33	0/1:29:13	0/1:74:28	0/1:65:32	0/1:136:44	0/1:17:52	0/1:80:50	0/1:45:53	0/1:51:39	0/1:35:31	0/1:62:33
10	76785376	.	T	C	.	PASS	AEF=20;CSQ=ENSMUST00000020496:Adarb1:INTRONIC+ENSMUST00000098374:Adarb1:INTRONIC+ENSMUST00000105404:Adarb1:ESSENTIAL_SPLICE_SITE+ENSMUST00000105404:Adarb1:NMD_TRANSCRIPT+ENSMUST00000105406:Adarb1:INTRONIC+ENSMUST00000126073:Adarb1:INTRONIC+ENSMUST00000126073:Adarb1:NMD_TRANSCRIPT+ENSMUST00000144547:Adarb1:ESSENTIAL_SPLICE_SITE+ENSMUST00000144547:Adarb1:NMD_TRANSCRIPT+ENSMUST00000149738:Adarb1:ESS…	GT:DP:EF	0/1:35:25	0/1:22:13	0/1:17:5	0/1:35:14	0/1:30:16	0/1:10:10	0/1:37:18	0/1:38:31	0/1:32:9	0/1:8:25	0/1:57:29	0/1:25:16	0/1:28:28	0/1:10:10	0/1:38:23
10	76786776	.	T	C	.	PASS	AEF=12;CSQ=ENSMUST00000020496:Adarb1:INTRONIC+ENSMUST00000098374:Adarb1:INTRONIC+ENSMUST00000105404:Adarb1:INTRONIC+ENSMUST00000105404:Adarb1:NMD_TRANSCRIPT+ENSMUST00000105406:Adarb1:INTRONIC+ENSMUST00000126073:Adarb1:INTRONIC+ENSMUST00000126073:Adarb1:NMD_TRANSCRIPT+ENSMUST00000144547:Adarb1:INTRONIC+ENSMUST00000144547:Adarb1:NMD_TRANSCRIPT+ENSMUST00000149738:Adarb1:INTRONIC+ENSMUST00000149738:A…	GT:DP:EF	0/1:35:20	0/0:4:0	0/1:31:6	0/1:19:5	0/1:15:13	0/1:15:13	0/1:27:25	0/1:19:15	0/0:17:0	0/1:8:25	0/1:40:20	0/1:29:10	0/1:29:3	0/1:8:12	0/1:37:10
10	76786797	.	T	C	.	PASS	AEF=18;CSQ=ENSMUST00000020496:Adarb1:INTRONIC+ENSMUST00000098374:Adarb1:INTRONIC+ENSMUST00000105404:Adarb1:INTRONIC+ENSMUST00000105404:Adarb1:NMD_TRANSCRIPT+ENSMUST00000105406:Adarb1:INTRONIC+ENSMUST00000126073:Adarb1:INTRONIC+ENSMUST00000126073:Adarb1:NMD_TRANSCRIPT+ENSMUST00000144547:Adarb1:INTRONIC+ENSMUST00000144547:Adarb1:NMD_TRANSCRIPT+ENSMUST00000149738:Adarb1:INTRONIC+ENSMUST00000149738:A…	GT:DP:EF	0/1:32:25	0/0:6:0	0/1:27:3	0/1:22:13	0/1:21:9	0/1:16:18	0/1:30:3	0/1:24:16	0/1:19:36	0/1:10:30	0/1:42:14	0/1:30:26	0/1:30:26	0/1:9:11	0/1:39:20
10	76786805	.	T	C	.	PASS	AEF=86;CSQ=ENSMUST00000020496:Adarb1:INTRONIC+ENSMUST00000098374:Adarb1:INTRONIC+ENSMUST00000105404:Adarb1:INTRONIC+ENSMUST00000105404:Adarb1:NMD_TRANSCRIPT+ENSMUST00000105406:Adarb1:INTRONIC+ENSMUST00000126073:Adarb1:INTRONIC+ENSMUST00000126073:Adarb1:NMD_TRANSCRIPT+ENSMUST00000144547:Adarb1:INTRONIC+ENSMUST00000144547:Adarb1:NMD_TRANSCRIPT+ENSMUST00000149738:Adarb1:INTRONIC+ENSMUST00000149738:A…	GT:DP:EF	0/1:28:85	0/1:6:83	0/1:14:92	0/1:15:66	0/1:19:89	0/1:12:75	0/1:23:95	0/1:26:84	0/1:17:88	0/1:10:90	0/1:34:91	0/1:24:91	0/1:26:88	0/1:9:100	0/1:37:81
10	76786813	.	T	C	.	PASS	AEF=29;CSQ=ENSMUST00000020496:Adarb1:INTRONIC+ENSMUST00000098374:Adarb1:INTRONIC+ENSMUST00000105404:Adarb1:INTRONIC+ENSMUST00000105404:Adarb1:NMD_TRANSCRIPT+ENSMUST00000105406:Adarb1:INTRONIC+ENSMUST00000126073:Adarb1:INTRONIC+ENSMUST00000126073:Adarb1:NMD_TRANSCRIPT+ENSMUST00000144547:Adarb1:INTRONIC+ENSMUST00000144547:Adarb1:NMD_TRANSCRIPT+ENSMUST00000149738:Adarb1:INTRONIC+ENSMUST00000149738:A…	GT:DP:EF	0/1:27:44	0/1:3:33	0/1:5:40	0/1:11:36	0/1:19:31	0/1:11:9	0/1:22:50	0/1:18:5	0/1:13:23	0/1:10:20	0/1:28:28	0/1:15:13	0/1:24:33	0/1:7:28	0/1:31:22
10	76786829	.	T	C	.	PASS	AEF=66;CSQ=ENSMUST00000020496:Adarb1:INTRONIC+ENSMUST00000098374:Adarb1:INTRONIC+ENSMUST00000105404:Adarb1:INTRONIC+ENSMUST00000105404:Adarb1:NMD_TRANSCRIPT+ENSMUST00000105406:Adarb1:INTRONIC+ENSMUST00000126073:Adarb1:INTRONIC+ENSMUST00000126073:Adarb1:NMD_TRANSCRIPT+ENSMUST00000144547:Adarb1:INTRONIC+ENSMUST00000144547:Adarb1:NMD_TRANSCRIPT+ENSMUST00000149738:Adarb1:INTRONIC+ENSMUST00000149738:A…	GT:DP:EF	0/1:19:68	0/1:4:50	0/1:4:75	0/1:6:50	0/1:18:50	0/1:9:55	0/1:24:45	0/1:19:52	0/1:8:75	0/1:5:80	0/1:30:63	0/1:15:66	0/1:22:72	0/1:5:80	0/1:34:73
10	76786833	.	T	C	.	PASS	AEF=26;CSQ=ENSMUST00000020496:Adarb1:INTRONIC+ENSMUST00000098374:Adarb1:INTRONIC+ENSMUST00000105404:Adarb1:INTRONIC+ENSMUST00000105404:Adarb1:NMD_TRANSCRIPT+ENSMUST00000105406:Adarb1:INTRONIC+ENSMUST00000126073:Adarb1:INTRONIC+ENSMUST00000126073:Adarb1:NMD_TRANSCRIPT+ENSMUST00000144547:Adarb1:INTRONIC+ENSMUST00000144547:Adarb1:NMD_TRANSCRIPT+ENSMUST00000149738:Adarb1:INTRONIC+ENSMUST00000149738:A…	GT:DP:EF	0/1:18:27	0/0:4:0	0/1:3:33	0/0:7:0	0/1:15:6	0/1:11:27	0/1:23:17	0/1:18:27	0/1:5:60	0/1:5:80	0/1:27:22	0/1:13:23	0/1:17:23	0/0:5:0	0/1:30:33
10	76786834	.	T	C	.	PASS	AEF=31;CSQ=ENSMUST00000020496:Adarb1:INTRONIC+ENSMUST00000098374:Adarb1:INTRONIC+ENSMUST00000105404:Adarb1:INTRONIC+ENSMUST00000105404:Adarb1:NMD_TRANSCRIPT+ENSMUST00000105406:Adarb1:INTRONIC+ENSMUST00000126073:Adarb1:INTRONIC+ENSMUST00000126073:Adarb1:NMD_TRANSCRIPT+ENSMUST00000144547:Adarb1:INTRONIC+ENSMUST00000144547:Adarb1:NMD_TRANSCRIPT+ENSMUST00000149738:Adarb1:INTRONIC+ENSMUST00000149738:A…	GT:DP:EF	0/1:17:47	0/0:4:0	0/1:3:33	0/1:7:42	0/1:18:55	0/1:10:20	0/1:24:12	0/1:18:22	0/1:8:25	0/1:5:60	0/1:29:24	0/1:13:46	0/1:18:33	0/1:5:20	0/1:34:32
10	77077941	.	A	G	.	PASS	AEF=23;CSQ=ENSMUST00000020501:Sumo3:INTRONIC+ENSMUST00000099538:Sumo3:INTRONIC+ENSMUST00000124024:Sumo3:INTRONIC+ENSMUST00000124024:Sumo3:WITHIN_NON_CODING_GENE+ENSMUST00000129492:Sumo3:INTRONIC+ENSMUST00000129492:Sumo3:WITHIN_NON_CODING_GENE+ENSMUST00000137841:Sumo3:INTRONIC+ENSMUST00000137841:Sumo3:NMD_TRANSCRIPT+ENSMUST00000137841:Sumo3:WITHIN_NON_CODING_GENE+ENSMUST00000141228:Sumo3:INTRONIC+…	GT:DP:EF	0/1:12:25	0/1:19:5	0/1:31:29	0/1:40:27	0/1:17:35	0/1:2:50	0/1:5:20	0/0:4:0	0/1:67:23	0/1:13:15	0/1:24:25	0/1:5:20	0/1:7:57	./.:0:.	0/0:7:0
10	77077960	.	A	G	.	PASS	AEF=38;CSQ=ENSMUST00000020501:Sumo3:INTRONIC+ENSMUST00000099538:Sumo3:INTRONIC+ENSMUST00000124024:Sumo3:INTRONIC+ENSMUST00000124024:Sumo3:WITHIN_NON_CODING_GENE+ENSMUST00000129492:Sumo3:INTRONIC+ENSMUST00000129492:Sumo3:WITHIN_NON_CODING_GENE+ENSMUST00000137841:Sumo3:INTRONIC+ENSMUST00000137841:Sumo3:NMD_TRANSCRIPT+ENSMUST00000137841:Sumo3:WITHIN_NON_CODING_GENE+ENSMUST00000141228:Sumo3:INTRONIC+…	GT:DP:EF	0/1:14:14	0/1:22:36	0/1:29:44	0/1:41:31	0/1:15:46	0/1:2:50	0/1:5:20	0/1:4:25	0/1:66:37	0/1:13:38	0/1:25:52	0/1:5:60	0/1:8:50	./.:0:.	0/1:7:14
10	77648927	.	T	C	.	PASS	AEF=27	GT:DP:EF	0/1:3:100	0/0:3:0	0/1:7:14	0/1:8:25	./.:0:.	0/1:4:50	0/1:5:20	./.:0:.	0/0:5:0	0/1:8:25	0/1:36:36	0/1:7:14	0/0:4:0	0/0:3:0	0/1:6:33
10	77648928	.	T	C	.	PASS	AEF=22	GT:DP:EF	0/1:3:66	0/1:3:33	0/1:7:14	0/1:8:25	./.:0:.	0/1:3:33	0/1:5:40	./.:0:.	0/0:4:0	0/1:8:25	0/1:36:25	0/1:7:28	0/0:4:0	0/1:3:33	0/0:6:0
10	77649090	.	T	C	.	PASS	AEF=22	GT:DP:EF	0/0:5:0	0/1:2:50	0/1:12:16	0/1:10:30	0/1:7:42	0/1:4:25	0/0:2:0	0/0:3:0	0/1:14:50	0/1:19:21	0/1:53:20	0/1:5:40	0/1:14:7	0/0:2:0	0/0:3:0
10	79086139	.	T	C	.	PASS	AEF=8;CSQ=ENSMUST00000020564:Shc2:INTRONIC+ENSMUST00000163867:Shc2:INTRONIC	GT:DP:EF	0/1:17:5	0/1:8:12	0/0:5:0	0/1:18:16	0/1:6:33	0/0:1:0	0/0:4:0	0/0:4:0	0/1:10:10	0/0:7:0	0/1:20:5	0/0:3:0	0/0:6:0	0/0:4:0	0/0:7:0
10	79137346	.	A	G	.	PASS	AEF=46;CSQ=ENSMUST00000020552:Gm16517:INTRONIC	GT:DP:EF	0/1:16:43	0/1:5:60	0/1:2:50	0/1:2:50	0/1:5:40	0/1:3:100	0/1:5:40	0/1:4:25	0/1:2:50	0/1:4:75	0/1:18:44	0/1:12:50	0/1:5:60	0/0:2:0	0/1:11:27
10	79148961	.	A	G	.	PASS	AEF=8;CSQ=ENSMUST00000020550:Cdc34:INTRONIC+ENSMUST00000166603:Cdc34:INTRONIC	GT:DP:EF	0/0:2:0	0/0:10:0	0/0:9:0	0/1:14:7	0/0:1:0	0/0:1:0	./.:0:.	./.:0:.	0/1:13:38	0/0:5:0	0/1:26:3	0/0:6:0	0/0:3:0	0/1:2:50	0/0:3:0
10	79153205	.	A	G	.	PASS	AEF=47;CSQ=ENSMUST00000020549:Gzmm:INTRONIC	GT:DP:EF	0/1:8:37	0/0:2:0	0/1:1:100	0/0:1:0	0/1:6:16	0/1:10:80	0/1:9:22	0/1:1:100	0/1:4:50	./.:0:.	0/1:17:41	0/1:7:57	0/1:7:42	0/1:3:33	0/1:10:70
10	79220302	.	A	G	.	PASS	AEF=27	GT:DP:EF	0/1:7:42	0/1:8:12	0/1:8:12	0/1:14:42	0/1:9:33	0/0:2:0	0/1:13:15	0/1:12:8	0/1:25:16	0/1:16:37	0/1:31:29	0/1:9:66	0/1:13:15	0/1:4:25	0/1:4:50
10	79220347	.	A	G	.	PASS	AEF=7	GT:DP:EF	0/1:7:14	0/0:4:0	0/0:3:0	0/1:8:12	0/1:7:28	0/0:6:0	0/1:18:5	0/1:12:8	0/0:14:0	0/0:17:0	0/0:28:0	0/1:13:30	0/1:16:12	0/1:7:14	0/0:14:0
10	79228525	.	T	C	.	PASS	AEF=46;CSQ=ENSMUST00000047203:Rnf126:INTRONIC	GT:DP:EF	0/1:12:41	0/1:6:83	0/1:3:33	0/1:11:36	0/1:10:60	0/1:1:100	0/0:3:0	0/1:3:66	0/1:5:40	0/0:1:0	0/1:9:77	0/1:3:66	0/1:4:25	0/1:5:20	0/1:10:60
10	79274633	.	A	G	.	PASS	AEF=10;CSQ=ENSMUST00000046945:Palm:INTRONIC+ENSMUST00000105379:Palm:INTRONIC	GT:DP:EF	0/0:24:0	0/1:7:14	0/1:15:13	0/0:6:0	0/1:13:15	0/0:3:0	0/0:4:0	0/1:16:12	0/1:7:14	0/0:5:0	0/1:33:18	0/1:17:23	0/0:8:0	0/0:6:0	0/1:17:11
10	79281461	.	A	G	.	PASS	AEF=10;CSQ=ENSMUST00000046945:Palm:INTRONIC+ENSMUST00000105379:Palm:INTRONIC	GT:DP:EF	0/1:28:7	0/0:1:0	0/0:7:0	0/1:14:7	0/0:18:0	0/0:6:0	0/0:13:0	0/0:15:0	0/1:16:12	0/0:15:0	0/1:39:10	0/1:35:14	0/1:31:25	0/0:8:0	0/1:35:20
10	79281592	.	A	G	.	PASS	AEF=24;CSQ=ENSMUST00000046945:Palm:INTRONIC+ENSMUST00000105379:Palm:INTRONIC	GT:DP:EF	0/1:19:10	./.:0:.	0/1:3:33	0/1:8:37	0/1:9:33	0/0:2:0	0/1:5:60	0/1:6:50	0/1:10:40	0/1:11:18	0/1:44:20	0/1:4:50	0/1:26:19	0/1:7:42	0/0:8:0
10	79281614	.	A	G	.	PASS	AEF=32;CSQ=ENSMUST00000046945:Palm:INTRONIC+ENSMUST00000105379:Palm:INTRONIC	GT:DP:EF	0/1:21:42	./.:0:.	0/0:1:0	0/1:4:50	0/1:5:80	0/0:3:0	0/1:6:16	0/1:5:20	0/1:7:14	0/1:6:66	0/1:24:33	0/1:4:50	0/1:16:37	0/0:5:0	0/1:8:37
10	79281653	.	A	G	.	PASS	AEF=24;CSQ=ENSMUST00000046945:Palm:INTRONIC+ENSMUST00000105379:Palm:INTRONIC	GT:DP:EF	0/1:18:27	0/0:1:0	0/1:3:66	0/1:5:40	0/1:4:50	0/1:3:66	0/0:4:0	0/1:3:33	0/1:1:100	0/1:13:23	0/1:29:27	0/1:12:25	0/1:17:5	0/1:2:50	0/1:8:37
10	79385344	.	A	G	.	PASS	AEF=23	GT:DP:EF	0/1:11:36	0/1:7:28	0/0:5:0	0/0:4:0	0/1:3:33	0/0:3:0	0/0:9:0	0/0:4:0	0/1:7:42	0/1:5:60	0/1:21:19	0/1:12:33	0/1:8:12	0/0:3:0	0/1:8:37
10	79385345	.	A	G	.	PASS	AEF=14	GT:DP:EF	0/1:11:27	0/0:7:0	0/0:5:0	0/0:4:0	0/0:3:0	0/0:3:0	0/0:8:0	0/0:4:0	0/1:8:25	0/1:5:20	0/1:23:13	0/1:12:33	0/0:8:0	0/1:3:33	0/1:8:25
10	79385350	.	A	G	.	PASS	AEF=10	GT:DP:EF	0/1:11:9	0/1:6:16	0/1:4:25	0/0:4:0	0/0:4:0	0/0:3:0	0/1:9:22	0/0:3:0	0/1:6:16	0/1:5:20	0/1:22:4	0/1:11:18	0/0:9:0	0/1:3:33	0/0:7:0
10	79385370	.	A	G	.	PASS	AEF=16	GT:DP:EF	0/1:11:27	0/1:5:20	0/1:3:33	0/0:4:0	0/0:4:0	0/1:2:50	0/1:8:25	0/0:2:0	0/1:5:20	0/1:1:100	0/1:21:19	0/0:8:0	0/1:4:25	0/0:3:0	0/0:4:0
10	79385411	.	A	G	.	PASS	AEF=29	GT:DP:EF	0/0:9:0	0/1:1:100	./.:0:.	0/1:2:50	0/0:3:0	./.:0:.	0/0:2:0	0/1:2:50	0/1:4:50	0/1:2:100	0/1:14:35	0/1:5:40	0/0:4:0	./.:0:.	0/1:4:25
10	79385416	.	A	G	.	PASS	AEF=17	GT:DP:EF	0/0:6:0	0/0:1:0	./.:0:.	0/0:2:0	0/1:4:25	./.:0:.	0/0:1:0	0/0:2:0	0/1:4:25	0/0:1:0	0/1:12:16	0/1:4:50	0/1:4:25	./.:0:.	0/0:3:0
10	79385761	.	A	G	.	PASS	AEF=83	GT:DP:EF	0/1:4:75	./.:0:.	0/1:1:100	0/1:2:100	0/1:3:66	0/0:1:0	0/1:1:100	0/1:2:50	0/1:5:100	0/1:3:100	0/1:13:92	0/1:5:80	0/1:4:75	0/1:3:33	0/1:5:80
10	79585905	.	A	G	.	PASS	AEF=22;CSQ=ENSMUST00000003152:Stk11:INTRONIC+ENSMUST00000099495:Stk11:INTRONIC+ENSMUST00000105371:Stk11:INTRONIC+ENSMUST00000105371:Stk11:NMD_TRANSCRIPT+ENSMUST00000144883:Stk11:INTRONIC+ENSMUST00000144883:Stk11:NMD_TRANSCRIPT	GT:DP:EF	0/1:11:36	./.:0:.	./.:0:.	0/0:7:0	0/0:7:0	0/0:4:0	0/1:7:28	0/1:5:60	0/1:14:21	0/0:1:0	0/1:28:32	0/1:12:25	0/1:10:20	0/0:1:0	0/1:7:14
10	80149180	.	T	C	.	PASS	AEF=10;CSQ=ENSMUST00000003438:Mobkl2a:3PRIME_UTR+ENSMUST00000167769:Gm17306:WITHIN_NON_CODING_GENE	GT:DP:EF	0/1:22:22	0/1:6:16	0/1:10:10	0/1:14:14	0/1:11:9	0/1:6:16	0/1:20:5	0/1:9:22	0/0:9:0	0/0:6:0	0/1:72:8	0/1:29:10	0/1:20:5	0/0:15:0	0/1:16:18
10	80419110	.	T	C	.	PASS	AEF=23;CSQ=ENSMUST00000092285:Gng7:INTRONIC+ENSMUST00000099462:Gng7:INTRONIC+ENSMUST00000117805:Gng7:INTRONIC+ENSMUST00000118233:Gng7:INTRONIC+ENSMUST00000118465:Gng7:INTRONIC+ENSMUST00000126317:Gng7:INTRONIC	GT:DP:EF	0/1:12:33	0/0:6:0	0/1:8:25	0/1:11:27	0/0:4:0	0/0:1:0	0/1:4:25	0/1:2:50	0/1:8:12	0/1:2:50	0/1:12:8	./.:0:.	0/1:10:60	0/0:1:0	0/1:7:14
10	80422893	.	T	C	.	PASS	AEF=32;CSQ=ENSMUST00000092285:Gng7:INTRONIC+ENSMUST00000099462:Gng7:INTRONIC+ENSMUST00000117805:Gng7:INTRONIC+ENSMUST00000118233:Gng7:INTRONIC+ENSMUST00000118465:Gng7:INTRONIC+ENSMUST00000126317:Gng7:INTRONIC	GT:DP:EF	0/0:5:0	0/0:5:0	0/1:5:60	0/0:3:0	0/1:7:42	0/1:2:50	0/1:7:42	0/1:4:25	0/1:5:20	0/1:3:33	0/1:8:25	0/1:6:50	0/1:6:33	0/0:5:0	0/1:13:53
10	80493184	.	T	C	.	PASS	AEF=9;CSQ=ENSMUST00000059551:Slc39a3:3PRIME_UTR+ENSMUST00000117276:Slc39a3:3PRIME_UTR+ENSMUST00000168076:Slc39a3:3PRIME_UTR	GT:DP:EF	0/1:145:7	0/1:24:8	0/1:64:7	0/1:62:3	0/1:74:2	0/1:39:5	0/1:88:19	0/1:88:7	0/1:72:5	0/1:100:7	0/1:310:7	0/1:134:11	0/1:147:10	0/1:57:15	0/1:184:11
10	80808994	.	T	C	.	PASS	AEF=17;CSQ=ENSMUST00000020454:Hmg20b:3PRIME_UTR+ENSMUST00000105323:Hmg20b:3PRIME_UTR+ENSMUST00000105324:Hmg20b:3PRIME_UTR+ENSMUST00000122993:Hmg20b:NMD_TRANSCRIPT+ENSMUST00000122993:Hmg20b:WITHIN_NON_CODING_GENE+ENSMUST00000132313:Hmg20b:WITHIN_NON_CODING_GENE+ENSMUST00000134857:Hmg20b:WITHIN_NON_CODING_GENE+ENSMUST00000167481:Hmg20b:3PRIME_UTR	GT:DP:EF	0/1:15:20	0/0:2:0	0/1:10:10	0/1:13:7	0/0:4:0	0/0:4:0	0/1:8:12	0/0:2:0	0/1:6:33	0/1:15:33	0/1:29:20	0/1:14:14	0/1:7:14	0/0:2:0	0/1:6:16
10	81024363	.	A	G	.	PASS	AEF=17;CSQ=ENSMUST00000002518:Aes:INTRONIC+ENSMUST00000105318:Aes:INTRONIC	GT:DP:EF	0/1:13:7	0/1:4:25	0/1:18:5	0/1:6:33	0/1:8:12	0/0:2:0	0/1:12:25	0/1:8:25	0/1:6:33	0/1:14:7	0/1:34:20	0/1:19:15	0/1:15:26	0/1:11:18	0/1:18:11
10	81025970	.	A	G	.	PASS	AEF=33;CSQ=ENSMUST00000002518:Aes:INTRONIC+ENSMUST00000105318:Aes:INTRONIC	GT:DP:EF	0/1:6:66	0/1:4:50	0/1:9:11	0/1:16:25	0/1:11:54	0/1:2:50	0/0:11:0	0/1:8:37	0/1:19:63	0/1:9:22	0/1:35:28	0/1:4:25	0/0:6:0	0/0:8:0	0/1:6:33
10	82113524	.	T	C	.	PASS	AEF=12;CSQ=ENSMUST00000020485:Glt8d2:3PRIME_UTR+ENSMUST00000151390:Tdg:3PRIME_UTR	GT:DP:EF	0/1:25:16	0/1:9:11	0/1:15:20	0/1:28:14	0/1:20:10	0/0:5:0	0/1:27:11	0/1:11:18	0/1:36:11	0/1:14:21	0/1:47:10	0/1:13:15	0/1:37:5	0/1:11:45	0/1:21:4
10	82200233	.	A	G	.	PASS	AEF=46;CSQ=ENSMUST00000020478:Hcfc2:INTRONIC+ENSMUST00000160681:Hcfc2:INTRONIC	GT:DP:EF	0/1:5:20	0/1:6:50	0/1:11:72	0/1:10:60	0/1:8:25	0/1:2:50	0/0:1:0	0/1:6:50	0/1:11:36	0/0:4:0	0/1:5:40	0/0:1:0	0/1:4:25	0/1:7:71	0/1:4:75
10	83085411	.	T	C	.	PASS	AEF=26;CSQ=ENSMUST00000020500:Appl2:INTRONIC+ENSMUST00000133719:Appl2:INTRONIC+ENSMUST00000133719:Appl2:WITHIN_NON_CODING_GENE+ENSMUST00000146876:Appl2:INTRONIC+ENSMUST00000147118:Appl2:INTRONIC+ENSMUST00000147118:Appl2:WITHIN_NON_CODING_GENE+ENSMUST00000147582:Appl2:INTRONIC+ENSMUST00000147582:Appl2:WITHIN_NON_CODING_GENE+ENSMUST00000150685:Appl2:INTRONIC+ENSMUST00000150685:Appl2:NMD_TRANSCRIPT	GT:DP:EF	0/0:6:0	./.:0:.	./.:0:.	0/0:1:0	0/0:1:0	0/0:7:0	0/1:3:33	0/1:7:28	0/0:1:0	0/0:1:0	0/1:4:25	0/1:5:20	0/1:6:66	0/0:1:0	0/1:17:41
10	83085418	.	T	C	.	PASS	AEF=29;CSQ=ENSMUST00000020500:Appl2:INTRONIC+ENSMUST00000133719:Appl2:INTRONIC+ENSMUST00000133719:Appl2:WITHIN_NON_CODING_GENE+ENSMUST00000146876:Appl2:INTRONIC+ENSMUST00000147118:Appl2:INTRONIC+ENSMUST00000147118:Appl2:WITHIN_NON_CODING_GENE+ENSMUST00000147582:Appl2:INTRONIC+ENSMUST00000147582:Appl2:WITHIN_NON_CODING_GENE+ENSMUST00000150685:Appl2:INTRONIC+ENSMUST00000150685:Appl2:NMD_TRANSCRIPT	GT:DP:EF	0/1:6:16	./.:0:.	./.:0:.	0/0:1:0	0/0:1:0	0/0:7:0	0/0:3:0	0/1:6:33	0/0:2:0	0/1:2:50	0/1:5:20	0/1:5:20	0/1:5:60	0/0:1:0	0/1:18:50
10	86299972	.	A	G	.	PASS	AEF=.;CSQ=ENSMUST00000099396:Nt5dc3:3PRIME_UTR+ENSMUST00000167651:Nt5dc3:3PRIME_UTR	GT:DP:EF	./.:.:.	./.:.:.	./.:.:.	./.:.:.	./.:.:.	./.:.:.	./.:.:.	./.:.:.	./.:.:.	./.:.:.	./.:.:.	./.:.:.	./.:.:.	./.:.:.	./.:.:.
10	86299980	.	A	G	.	PASS	AEF=6;CSQ=ENSMUST00000099396:Nt5dc3:3PRIME_UTR+ENSMUST00000167651:Nt5dc3:3PRIME_UTR	GT:DP:EF	0/1:157:5	0/1:78:5	0/1:80:10	0/1:100:9	0/1:70:7	0/1:76:2	0/1:76:7	0/1:79:8	0/1:114:9	0/1:73:8	0/1:353:5	0/1:132:6	0/1:143:0	0/1:106:7	0/1:137:2
10	86300000	.	A	G	.	PASS	AEF=.;CSQ=ENSMUST00000099396:Nt5dc3:3PRIME_UTR+ENSMUST00000167651:Nt5dc3:3PRIME_UTR	GT:DP:EF	./.:.:.	./.:.:.	./.:.:.	./.:.:.	./.:.:.	./.:.:.	./.:.:.	./.:.:.	./.:.:.	./.:.:.	./.:.:.	./.:.:.	./.:.:.	./.:.:.	./.:.:.
10	86300002	.	A	G	.	PASS	AEF=89;CSQ=ENSMUST00000099396:Nt5dc3:3PRIME_UTR+ENSMUST00000167651:Nt5dc3:3PRIME_UTR	GT:DP:EF	0/1:162:88	0/1:117:88	0/1:112:89	0/1:129:82	0/1:85:87	0/1:78:82	0/1:77:97	0/1:87:91	0/1:161:90	0/1:65:90	0/1:349:88	0/1:153:87	0/1:109:92	0/1:80:87	0/1:151:93
10	86300004	.	A	G	.	PASS	AEF=.;CSQ=ENSMUST00000099396:Nt5dc3:3PRIME_UTR+ENSMUST00000167651:Nt5dc3:3PRIME_UTR	GT:DP:EF	./.:.:.	./.:.:.	./.:.:.	./.:.:.	./.:.:.	./.:.:.	./.:.:.	./.:.:.	./.:.:.	./.:.:.	./.:.:.	./.:.:.	./.:.:.	./.:.:.	./.:.:.
10	86300005	.	A	G	.	PASS	AEF=43;CSQ=ENSMUST00000099396:Nt5dc3:3PRIME_UTR+ENSMUST00000167651:Nt5dc3:3PRIME_UTR	GT:DP:EF	0/1:158:36	0/1:118:35	0/1:113:44	0/1:132:39	0/1:86:41	0/1:74:37	0/1:77:64	0/1:86:47	0/1:159:42	0/1:63:50	0/1:344:41	0/1:148:37	0/1:104:65	0/1:80:62	0/1:137:38
10	86300009	.	A	G	.	PASS	AEF=3;CSQ=ENSMUST00000099396:Nt5dc3:3PRIME_UTR+ENSMUST00000167651:Nt5dc3:3PRIME_UTR	GT:DP:EF	0/1:149:7	0/1:118:2	0/1:117:5	0/1:136:4	0/1:86:2	0/1:74:2	0/1:67:1	0/1:86:4	0/1:170:2	0/1:61:11	0/1:344:3	0/1:157:2	0/1:94:4	0/1:79:1	0/1:130:3
10	86300012	.	A	G	.	PASS	AEF=11;CSQ=ENSMUST00000099396:Nt5dc3:3PRIME_UTR+ENSMUST00000167651:Nt5dc3:3PRIME_UTR	GT:DP:EF	0/1:148:6	0/1:120:9	0/1:120:8	0/1:141:14	0/1:85:9	0/1:73:5	0/1:70:17	0/1:93:15	0/1:171:11	0/1:63:11	0/1:342:12	0/1:159:12	0/1:97:21	0/1:81:16	0/1:129:14
10	86300032	.	A	G	.	PASS	AEF=17;CSQ=ENSMUST00000099396:Nt5dc3:3PRIME_UTR+ENSMUST00000167651:Nt5dc3:3PRIME_UTR	GT:DP:EF	0/1:284:9	0/1:124:12	0/1:141:13	0/1:153:11	0/1:116:6	0/1:86:6	0/1:100:57	0/1:135:9	0/1:208:7	0/1:83:14	0/1:404:11	0/1:244:11	0/1:166:63	0/1:58:31	0/1:257:9
10	86300033	.	A	G	.	PASS	AEF=.;CSQ=ENSMUST00000099396:Nt5dc3:3PRIME_UTR+ENSMUST00000167651:Nt5dc3:3PRIME_UTR	GT:DP:EF	./.:.:.	./.:.:.	./.:.:.	./.:.:.	./.:.:.	./.:.:.	./.:.:.	./.:.:.	./.:.:.	./.:.:.	./.:.:.	./.:.:.	./.:.:.	./.:.:.	./.:.:.
10	86300049	.	A	G	.	PASS	AEF=.;CSQ=ENSMUST00000099396:Nt5dc3:3PRIME_UTR+ENSMUST00000167651:Nt5dc3:3PRIME_UTR	GT:DP:EF	./.:.:.	./.:.:.	./.:.:.	./.:.:.	./.:.:.	./.:.:.	./.:.:.	./.:.:.	./.:.:.	./.:.:.	./.:.:.	./.:.:.	./.:.:.	./.:.:.	./.:.:.
10	86300068	.	A	G	.	PASS	AEF=0;CSQ=ENSMUST00000099396:Nt5dc3:3PRIME_UTR+ENSMUST00000167651:Nt5dc3:3PRIME_UTR	GT:DP:EF	0/0:277:0	0/1:83:2	0/0:115:0	0/0:106:0	0/0:103:0	0/0:77:0	0/1:95:100	0/1:116:0	0/0:155:0	0/0:96:0	0/1:391:0	0/1:241:0	0/1:210:100	0/1:24:100	0/1:222:0
10	86300079	.	A	G	.	PASS	AEF=2;CSQ=ENSMUST00000099396:Nt5dc3:3PRIME_UTR+ENSMUST00000167651:Nt5dc3:3PRIME_UTR	GT:DP:EF	0/0:258:0	0/0:52:0	0/1:95:2	0/1:80:2	0/1:84:1	0/1:66:3	0/0:90:0	0/1:94:1	0/1:123:8	0/1:80:1	0/1:335:1	0/1:230:2	0/1:225:1	0/1:69:17	0/1:206:1
10	87880394	.	A	G	.	PASS	AEF=25;CSQ=ENSMUST00000020251:Gnptab:INTRONIC+ENSMUST00000092244:Gnptab:INTRONIC+ENSMUST00000099382:Gnptab:INTRONIC+ENSMUST00000151273:Gnptab:INTRONIC+ENSMUST00000151273:Gnptab:NMD_TRANSCRIPT+ENSMUST00000171610:Gnptab:INTRONIC	GT:DP:EF	0/1:14:57	0/0:3:0	0/1:13:46	0/0:1:0	0/1:8:25	0/1:6:16	0/0:6:0	0/0:3:0	0/1:2:50	0/0:1:0	0/1:14:28	0/1:10:20	0/1:2:50	./.:0:.	0/0:2:0
10	87880400	.	A	G	.	PASS	AEF=36;CSQ=ENSMUST00000020251:Gnptab:INTRONIC+ENSMUST00000092244:Gnptab:INTRONIC+ENSMUST00000099382:Gnptab:INTRONIC+ENSMUST00000151273:Gnptab:INTRONIC+ENSMUST00000151273:Gnptab:NMD_TRANSCRIPT+ENSMUST00000171610:Gnptab:INTRONIC	GT:DP:EF	0/1:12:58	0/0:3:0	0/1:12:41	0/0:1:0	0/1:10:30	0/1:7:42	0/0:6:0	0/1:6:50	0/1:2:50	0/1:1:100	0/1:15:53	0/1:10:20	0/1:3:66	./.:0:.	0/0:3:0
10	87932922	.	T	C	.	PASS	AEF=8;CSQ=ENSMUST00000020252:Sycp3:INTRONIC+ENSMUST00000117440:Chpt1:3PRIME_UTR+ENSMUST00000123244:Sycp3:INTRONIC+ENSMUST00000123244:Sycp3:NMD_TRANSCRIPT+ENSMUST00000123244:Sycp3:WITHIN_NON_CODING_GENE+ENSMUST00000125612:Sycp3:INTRONIC+ENSMUST00000125612:Sycp3:WITHIN_NON_CODING_GENE+ENSMUST00000134318:Chpt1:INTRONIC+ENSMUST00000148899:Chpt1:INTRONIC	GT:DP:EF	0/1:53:7	0/0:25:0	0/1:28:7	0/1:34:5	0/1:51:3	0/1:42:14	0/1:45:4	0/1:39:15	0/0:31:0	0/1:21:4	0/1:183:4	0/1:97:13	0/1:62:14	0/1:58:17	0/1:44:2
10	90162513	.	A	G	.	PASS	AEF=8;CSQ=ENSMUST00000078569:Anks1b:INTRONIC+ENSMUST00000092221:Anks1b:INTRONIC+ENSMUST00000099364:Anks1b:INTRONIC+ENSMUST00000099366:Anks1b:INTRONIC+ENSMUST00000099368:Anks1b:INTRONIC+ENSMUST00000171993:Anks1b:INTRONIC	GT:DP:EF	0/1:14:21	0/1:13:7	0/0:14:0	0/0:11:0	0/1:4:25	0/1:12:8	0/0:7:0	0/1:12:8	0/0:10:0	0/1:1:100	0/0:3:0	0/0:15:0	0/0:4:0	0/1:9:44	0/0:13:0
10	90162871	.	A	G	.	PASS	AEF=10;CSQ=ENSMUST00000078569:Anks1b:INTRONIC+ENSMUST00000092221:Anks1b:INTRONIC+ENSMUST00000099364:Anks1b:INTRONIC+ENSMUST00000099366:Anks1b:INTRONIC+ENSMUST00000099368:Anks1b:INTRONIC+ENSMUST00000171993:Anks1b:INTRONIC	GT:DP:EF	0/1:21:33	0/0:23:0	0/0:17:0	0/0:40:0	0/1:21:28	0/1:19:21	0/1:17:11	0/1:37:8	0/1:19:10	0/1:2:50	0/0:11:0	0/1:30:6	0/1:13:15	0/0:31:0	0/1:21:23
10	90163758	.	A	G	.	PASS	AEF=15;CSQ=ENSMUST00000078569:Anks1b:INTRONIC+ENSMUST00000092221:Anks1b:INTRONIC+ENSMUST00000099364:Anks1b:INTRONIC+ENSMUST00000099366:Anks1b:INTRONIC+ENSMUST00000099368:Anks1b:INTRONIC+ENSMUST00000171993:Anks1b:INTRONIC	GT:DP:EF	0/1:9:22	0/0:11:0	0/0:11:0	0/0:32:0	0/0:7:0	0/1:14:64	0/1:12:33	0/1:14:14	0/1:7:14	0/0:3:0	0/1:5:40	0/1:21:14	0/0:12:0	0/1:14:28	0/1:20:15
10	90215389	.	A	G	.	PASS	AEF=14;CSQ=ENSMUST00000078569:Anks1b:INTRONIC+ENSMUST00000092221:Anks1b:INTRONIC+ENSMUST00000099364:Anks1b:INTRONIC+ENSMUST00000099366:Anks1b:INTRONIC+ENSMUST00000099368:Anks1b:INTRONIC+ENSMUST00000171993:Anks1b:INTRONIC	GT:DP:EF	0/0:1:0	0/1:2:50	0/0:1:0	0/0:4:0	0/0:4:0	0/0:4:0	0/0:1:0	0/1:2:50	0/1:14:28	./.:0:.	0/0:1:0	0/1:1:100	0/0:3:0	0/0:9:0	0/0:1:0
10	90420978	.	A	G	.	PASS	AEF=9;CSQ=ENSMUST00000078569:Anks1b:INTRONIC+ENSMUST00000092221:Anks1b:INTRONIC+ENSMUST00000099364:Anks1b:INTRONIC+ENSMUST00000099366:Anks1b:INTRONIC+ENSMUST00000099368:Anks1b:INTRONIC+ENSMUST00000164897:Anks1b:INTRONIC+ENSMUST00000171993:Anks1b:INTRONIC	GT:DP:EF	0/0:8:0	0/1:12:8	0/0:7:0	0/1:18:22	0/1:9:22	0/0:17:0	0/1:5:20	0/0:4:0	0/1:22:18	0/0:1:0	0/1:4:25	0/0:9:0	0/0:3:0	0/0:6:0	0/0:11:0
10	90422700	.	A	G	.	PASS	AEF=28;CSQ=ENSMUST00000078569:Anks1b:INTRONIC+ENSMUST00000092221:Anks1b:INTRONIC+ENSMUST00000099364:Anks1b:INTRONIC+ENSMUST00000099366:Anks1b:INTRONIC+ENSMUST00000099368:Anks1b:INTRONIC+ENSMUST00000164897:Anks1b:INTRONIC+ENSMUST00000171993:Anks1b:INTRONIC	GT:DP:EF	0/1:13:30	0/1:3:66	0/0:2:0	0/0:2:0	0/1:8:25	0/1:14:21	0/1:6:33	0/1:12:25	0/1:7:28	0/0:2:0	0/1:13:30	0/1:7:28	0/1:3:100	0/1:14:7	0/1:14:42
10	90422779	.	A	G	.	PASS	AEF=16;CSQ=ENSMUST00000078569:Anks1b:INTRONIC+ENSMUST00000092221:Anks1b:INTRONIC+ENSMUST00000099364:Anks1b:INTRONIC+ENSMUST00000099366:Anks1b:INTRONIC+ENSMUST00000099368:Anks1b:INTRONIC+ENSMUST00000164897:Anks1b:INTRONIC+ENSMUST00000171993:Anks1b:INTRONIC	GT:DP:EF	0/1:10:30	0/0:5:0	0/1:5:20	0/1:4:25	0/0:2:0	0/0:7:0	0/0:4:0	0/1:7:14	0/0:9:0	./.:0:.	0/1:4:25	0/1:6:16	0/1:4:25	0/0:4:0	0/1:13:38
10	90422782	.	A	G	.	PASS	AEF=18;CSQ=ENSMUST00000078569:Anks1b:INTRONIC+ENSMUST00000092221:Anks1b:INTRONIC+ENSMUST00000099364:Anks1b:INTRONIC+ENSMUST00000099366:Anks1b:INTRONIC+ENSMUST00000099368:Anks1b:INTRONIC+ENSMUST00000164897:Anks1b:INTRONIC+ENSMUST00000171993:Anks1b:INTRONIC	GT:DP:EF	0/1:9:11	0/0:5:0	0/1:5:20	0/1:4:25	0/1:2:50	0/0:7:0	0/1:4:25	0/0:7:0	0/1:8:12	./.:0:.	0/1:5:40	0/1:6:16	0/1:4:50	0/1:7:14	0/1:13:30
10	90422787	.	A	G	.	PASS	AEF=30;CSQ=ENSMUST00000078569:Anks1b:INTRONIC+ENSMUST00000092221:Anks1b:INTRONIC+ENSMUST00000099364:Anks1b:INTRONIC+ENSMUST00000099366:Anks1b:INTRONIC+ENSMUST00000099368:Anks1b:INTRONIC+ENSMUST00000164897:Anks1b:INTRONIC+ENSMUST00000171993:Anks1b:INTRONIC	GT:DP:EF	0/1:12:33	0/0:5:0	0/1:5:20	0/1:3:33	0/1:2:50	0/0:8:0	0/1:4:25	0/1:7:14	0/1:10:40	./.:0:.	0/1:4:75	0/1:6:16	0/1:4:50	0/1:9:44	0/1:12:50
10	90453454	.	T	C	.	PASS	AEF=15;CSQ=ENSMUST00000020157:Apaf1:3PRIME_UTR+ENSMUST00000159110:Apaf1:3PRIME_UTR+ENSMUST00000160725:Apaf1:INTRONIC+ENSMUST00000160725:Apaf1:WITHIN_NON_CODING_GENE+ENSMUST00000162618:Apaf1:3PRIME_UTR	GT:DP:EF	0/1:42:7	0/1:8:12	0/1:12:41	0/0:8:0	0/1:4:25	0/0:12:0	0/1:20:5	0/1:7:14	0/1:9:22	0/1:11:9	0/1:55:12	0/1:31:6	0/1:16:62	0/1:11:9	0/1:25:20
10	90568352	.	A	G	.	PASS	AEF=6	GT:DP:EF	0/0:2:0	0/0:6:0	0/0:8:0	0/0:13:0	0/0:10:0	0/0:3:0	0/0:1:0	0/0:3:0	0/1:12:8	0/0:3:0	0/0:11:0	0/0:3:0	0/1:4:25	./.:0:.	0/1:17:23
10	90568635	.	A	G	.	PASS	AEF=17	GT:DP:EF	./.:0:.	./.:0:.	0/0:1:0	0/0:3:0	0/0:3:0	0/0:4:0	0/1:9:11	./.:0:.	0/0:1:0	0/1:1:100	0/1:5:20	0/0:1:0	0/0:1:0	./.:0:.	0/1:17:29
10	90568643	.	A	G	.	PASS	AEF=17	GT:DP:EF	./.:0:.	./.:0:.	0/0:1:0	0/0:2:0	0/0:1:0	0/0:4:0	0/1:8:12	./.:0:.	0/0:1:0	0/0:1:0	0/1:7:28	0/0:2:0	0/0:1:0	./.:0:.	0/1:14:28
10	90577405	.	T	C	.	PASS	AEF=15	GT:DP:EF	0/1:9:33	0/1:2:50	0/0:5:0	0/1:4:25	0/1:5:20	./.:0:.	0/0:2:0	./.:0:.	0/1:17:5	0/0:3:0	0/1:7:28	0/1:4:25	0/0:1:0	./.:0:.	0/0:4:0
10	90577407	.	T	C	.	PASS	AEF=14	GT:DP:EF	0/1:9:22	0/1:2:50	0/0:4:0	0/1:3:66	0/1:5:60	./.:0:.	0/0:3:0	./.:0:.	0/1:15:6	0/0:3:0	0/1:7:14	0/0:4:0	0/0:1:0	./.:0:.	0/1:4:25
10	90577420	.	T	C	.	PASS	AEF=28	GT:DP:EF	0/1:7:71	0/1:1:100	0/1:4:25	0/0:3:0	0/1:5:20	./.:0:.	0/0:2:0	./.:0:.	0/1:18:22	0/0:3:0	0/1:6:16	0/1:2:50	0/0:1:0	./.:0:.	0/1:4:50
10	90577421	.	T	C	.	PASS	AEF=40	GT:DP:EF	0/1:6:83	0/1:1:100	0/1:4:50	0/0:3:0	0/1:6:16	./.:0:.	0/0:2:0	./.:0:.	0/1:18:33	0/0:3:0	0/1:7:57	0/1:2:50	0/0:1:0	./.:0:.	0/1:4:50
10	90577423	.	T	C	.	PASS	AEF=36	GT:DP:EF	0/1:20:25	0/1:8:37	0/1:18:33	0/1:17:47	0/1:14:28	0/1:8:62	0/1:17:29	0/1:6:50	0/1:38:28	0/1:5:40	0/1:18:55	0/1:7:57	0/0:2:0	0/0:1:0	0/1:14:35
10	90577424	.	T	C	.	PASS	AEF=17	GT:DP:EF	0/1:21:14	0/1:8:50	0/1:18:22	0/1:17:23	0/1:14:28	0/1:8:12	0/1:18:22	0/1:6:33	0/1:39:15	0/0:5:0	0/1:18:5	0/1:9:11	0/0:2:0	0/0:1:0	0/1:15:6
10	90577428	.	T	C	.	PASS	AEF=32	GT:DP:EF	0/1:19:36	0/1:8:50	0/1:16:50	0/1:18:55	0/1:14:14	0/1:8:87	0/1:18:22	0/1:6:33	0/1:40:15	0/0:5:0	0/1:18:27	0/1:10:30	0/1:1:100	0/0:1:0	0/1:15:26
10	90577429	.	T	C	.	PASS	AEF=22	GT:DP:EF	0/1:7:14	0/0:1:0	0/1:3:33	0/1:5:40	0/0:6:0	./.:0:.	0/1:4:25	./.:0:.	0/1:18:27	0/0:3:0	0/1:9:11	0/1:3:33	0/1:1:100	0/0:1:0	0/1:5:40
10	90577441	.	T	C	.	PASS	AEF=15	GT:DP:EF	0/1:11:9	0/0:1:0	0/0:4:0	0/0:5:0	0/0:7:0	./.:0:.	0/1:5:80	0/1:1:100	0/1:20:10	0/0:3:0	0/1:11:18	0/0:4:0	0/1:1:100	0/0:1:0	0/1:5:20
10	90577459	.	T	C	.	PASS	AEF=17	GT:DP:EF	0/1:9:22	0/0:1:0	0/0:3:0	0/0:2:0	0/0:7:0	./.:0:.	0/0:7:0	0/1:2:50	0/1:12:8	0/1:3:33	0/1:12:16	0/1:4:75	./.:0:.	0/0:1:0	0/1:7:14
10	90577483	.	T	C	.	PASS	AEF=43	GT:DP:EF	0/1:7:28	0/1:1:100	0/1:4:25	0/1:4:75	0/1:3:33	./.:0:.	0/1:9:55	0/0:2:0	0/1:11:36	0/1:1:100	0/1:12:50	0/1:3:33	./.:0:.	0/0:1:0	0/1:6:50
10	90577484	.	T	C	.	PASS	AEF=21	GT:DP:EF	0/0:7:0	0/0:1:0	0/1:5:20	0/1:4:75	0/0:3:0	./.:0:.	0/1:9:22	0/0:2:0	0/1:10:40	0/0:1:0	0/1:14:42	0/0:3:0	./.:0:.	0/0:1:0	0/0:6:0
10	90577779	.	T	C	.	PASS	AEF=16	GT:DP:EF	0/1:10:30	0/1:2:50	0/1:3:33	0/0:7:0	0/1:4:25	0/0:2:0	0/0:6:0	0/1:2:50	0/1:9:22	0/1:5:20	0/1:29:13	0/0:6:0	0/0:3:0	0/1:1:100	0/0:3:0
10	90577782	.	T	C	.	PASS	AEF=14	GT:DP:EF	0/1:9:11	0/0:2:0	0/0:1:0	0/1:6:33	0/0:4:0	0/0:2:0	0/1:6:16	0/0:2:0	0/1:9:11	0/1:4:25	0/1:28:14	0/1:4:50	0/0:3:0	0/0:1:0	0/0:3:0
10	90577786	.	T	C	.	PASS	AEF=8	GT:DP:EF	0/0:9:0	0/1:2:100	0/0:1:0	0/0:6:0	0/0:4:0	0/0:2:0	0/1:7:14	0/1:2:50	0/1:9:11	0/1:4:25	0/1:28:3	0/0:4:0	0/0:3:0	0/0:1:0	0/0:3:0
10	93427367	.	T	C	.	PASS	AEF=12;CSQ=ENSMUST00000119818:Vezt:3PRIME_UTR+ENSMUST00000148450:Vezt:INTRONIC	GT:DP:EF	0/1:34:17	0/1:11:18	0/1:13:15	0/0:7:0	0/1:23:4	0/0:5:0	0/1:13:38	0/1:25:16	0/1:24:12	0/0:14:0	0/1:49:6	0/1:19:21	0/1:22:9	0/1:16:12	0/1:42:14
10	93428809	.	T	C	.	PASS	AEF=38;CSQ=ENSMUST00000119818:Vezt:3PRIME_UTR+ENSMUST00000148450:Vezt:INTRONIC	GT:DP:EF	0/1:39:51	0/1:11:36	0/1:15:40	0/1:7:14	0/1:17:29	0/1:6:50	0/1:13:30	0/1:14:21	0/1:13:46	0/1:10:30	0/1:62:35	0/1:25:20	0/1:14:35	0/1:17:52	0/1:35:42
10	93684107	.	A	G	.	PASS	AEF=50;CSQ=ENSMUST00000020209:Ndufa12:3PRIME_UTR	GT:DP:EF	0/1:42:59	0/1:51:49	0/1:70:51	0/1:189:59	0/1:59:47	0/1:37:37	0/1:38:28	0/1:60:56	0/1:222:52	0/1:42:57	0/1:130:53	0/1:57:47	0/1:50:44	0/1:34:50	0/1:38:68
10	93684117	.	A	G	.	PASS	AEF=36;CSQ=ENSMUST00000020209:Ndufa12:3PRIME_UTR	GT:DP:EF	0/1:38:42	0/1:28:32	0/1:48:29	0/1:141:47	0/1:37:27	0/1:33:27	0/0:21:0	0/1:40:47	0/1:180:36	0/1:30:33	0/1:101:39	0/1:31:35	0/1:43:30	0/1:31:22	0/1:29:44
10	94953605	.	T	C	.	PASS	AEF=31;CSQ=ENSMUST00000075829:Mrpl42:INTRONIC	GT:DP:EF	0/1:9:22	0/1:6:33	0/1:21:28	0/1:13:30	0/1:7:71	0/1:5:20	./.:0:.	0/1:8:37	0/1:29:20	0/1:6:33	0/1:12:16	0/1:11:45	0/0:1:0	0/1:4:25	0/1:8:62
10	94953652	.	T	C	.	PASS	AEF=59;CSQ=ENSMUST00000075829:Mrpl42:INTRONIC	GT:DP:EF	0/1:13:38	0/1:1:100	0/1:10:60	0/1:6:100	0/1:8:75	0/1:4:25	./.:0:.	0/1:5:20	0/1:18:44	0/1:7:71	0/1:10:90	0/1:11:72	./.:0:.	0/0:4:0	0/1:6:83
10	101558386	.	A	G	.	PASS	AEF=16;CSQ=ENSMUST00000127504:Mgat4c:INTRONIC+ENSMUST00000134930:Mgat4c:INTRONIC+ENSMUST00000134930:Mgat4c:WITHIN_NON_CODING_GENE+ENSMUST00000156751:Mgat4c:INTRONIC	GT:DP:EF	0/0:1:0	0/0:6:0	0/1:8:12	0/1:12:8	0/0:1:0	0/1:7:57	0/0:1:0	0/0:3:0	0/1:13:7	./.:0:.	0/0:2:0	0/1:4:25	./.:0:.	0/1:3:33	0/1:2:50
10	101558398	.	A	G	.	PASS	AEF=20;CSQ=ENSMUST00000127504:Mgat4c:INTRONIC+ENSMUST00000134930:Mgat4c:INTRONIC+ENSMUST00000134930:Mgat4c:WITHIN_NON_CODING_GENE+ENSMUST00000156751:Mgat4c:INTRONIC	GT:DP:EF	0/0:1:0	0/0:5:0	0/1:8:12	0/1:13:15	0/0:1:0	0/1:10:50	0/0:1:0	0/1:6:16	0/1:13:23	./.:0:.	0/0:1:0	0/1:7:14	./.:0:.	0/1:5:20	0/1:7:28
10	107969024	.	T	C	.	PASS	AEF=32;CSQ=ENSMUST00000064054:Syt1:INTRONIC+ENSMUST00000105276:Syt1:INTRONIC	GT:DP:EF	0/1:5:20	0/1:3:33	0/1:8:37	0/1:28:50	0/1:11:54	0/1:8:25	0/1:3:33	0/1:7:57	0/1:17:17	./.:0:.	0/0:1:0	0/1:7:14	0/0:9:0	0/1:6:66	0/1:6:16
10	107969029	.	T	C	.	PASS	AEF=20;CSQ=ENSMUST00000064054:Syt1:INTRONIC+ENSMUST00000105276:Syt1:INTRONIC	GT:DP:EF	0/0:3:0	0/1:4:25	0/1:6:33	0/1:27:29	0/1:10:30	0/1:8:12	0/1:4:25	0/1:5:40	0/1:16:12	./.:0:.	0/0:1:0	0/0:5:0	0/1:6:16	0/1:7:14	0/0:5:0
10	107969039	.	T	C	.	PASS	AEF=26;CSQ=ENSMUST00000064054:Syt1:INTRONIC+ENSMUST00000105276:Syt1:INTRONIC	GT:DP:EF	0/1:3:33	0/1:4:50	0/1:6:33	0/1:26:23	0/1:10:40	0/1:9:22	0/1:4:25	0/0:5:0	0/1:17:23	./.:0:.	0/0:1:0	0/0:4:0	0/1:3:33	0/1:7:42	0/1:4:25
10	108160292	.	T	C	.	PASS	AEF=30;CSQ=ENSMUST00000064054:Syt1:INTRONIC+ENSMUST00000105276:Syt1:INTRONIC+ENSMUST00000156979:Syt1:INTRONIC	GT:DP:EF	0/1:2:100	0/1:6:33	0/1:5:20	0/1:12:33	0/0:1:0	0/0:2:0	0/0:1:0	0/1:3:33	0/1:10:20	0/0:1:0	0/0:2:0	0/1:4:75	./.:0:.	0/0:1:0	0/1:5:40
10	108211977	.	T	C	.	PASS	AEF=13;CSQ=ENSMUST00000064054:Syt1:INTRONIC+ENSMUST00000105276:Syt1:INTRONIC+ENSMUST00000156979:Syt1:INTRONIC	GT:DP:EF	0/1:26:11	0/1:25:16	0/1:38:13	0/1:33:15	0/0:11:0	0/1:105:18	0/1:46:17	0/0:14:0	0/1:29:20	0/1:3:33	0/0:6:0	0/1:32:12	0/1:41:7	0/0:21:0	0/1:42:16
10	108212086	.	T	C	.	PASS	AEF=12;CSQ=ENSMUST00000064054:Syt1:INTRONIC+ENSMUST00000105276:Syt1:INTRONIC+ENSMUST00000156979:Syt1:INTRONIC	GT:DP:EF	0/1:33:9	0/1:10:30	0/1:15:20	0/1:27:22	0/0:8:0	0/1:108:15	0/1:46:2	0/1:10:20	0/1:26:7	0/0:1:0	0/1:9:11	0/1:45:24	0/1:50:4	0/1:15:13	0/1:36:16
10	108212093	.	T	C	.	PASS	AEF=12;CSQ=ENSMUST00000064054:Syt1:INTRONIC+ENSMUST00000105276:Syt1:INTRONIC+ENSMUST00000156979:Syt1:INTRONIC	GT:DP:EF	0/1:36:19	0/1:8:12	0/1:16:18	0/1:23:4	0/1:8:12	0/1:115:15	0/1:41:12	0/1:10:20	0/1:23:4	0/0:2:0	0/1:9:11	0/1:49:20	0/1:52:5	0/1:14:7	0/1:36:13
10	109618938	.	T	C	.	PASS	AEF=10	GT:DP:EF	0/0:4:0	0/1:5:20	0/0:2:0	0/0:2:0	0/1:12:8	0/1:12:8	0/1:7:57	0/1:10:20	0/1:3:33	./.:0:.	0/0:2:0	0/0:3:0	0/1:5:20	0/0:7:0	0/0:3:0
10	109618941	.	T	C	.	PASS	AEF=34	GT:DP:EF	0/1:3:33	0/1:5:20	0/1:1:100	0/1:2:50	0/1:12:25	0/1:12:25	0/1:7:28	0/1:9:44	0/1:3:66	./.:0:.	0/1:2:50	0/1:3:33	0/1:5:60	0/1:6:16	0/1:3:33
10	109618948	.	T	C	.	PASS	AEF=20	GT:DP:EF	0/0:2:0	0/1:6:16	0/1:1:100	0/0:3:0	0/1:12:16	0/1:10:40	0/0:6:0	0/1:8:25	0/1:3:66	./.:0:.	./.:0:.	0/1:3:33	0/0:4:0	0/0:4:0	0/0:3:0
10	109621664	.	T	C	.	PASS	AEF=21	GT:DP:EF	0/1:3:66	0/1:1:100	0/1:1:100	0/0:5:0	0/0:2:0	0/0:3:0	0/1:9:44	0/1:8:37	0/0:3:0	./.:0:.	0/0:3:0	0/0:2:0	./.:0:.	0/0:5:0	0/1:8:12
10	109621691	.	T	C	.	PASS	AEF=25	GT:DP:EF	./.:0:.	./.:0:.	./.:0:.	0/1:2:50	0/0:1:0	0/0:3:0	0/0:3:0	0/1:4:25	0/1:1:100	./.:0:.	0/0:1:0	./.:0:.	./.:0:.	0/1:2:50	0/1:3:33
10	109621699	.	T	C	.	PASS	AEF=30	GT:DP:EF	./.:0:.	./.:0:.	./.:0:.	0/0:2:0	0/1:2:50	0/0:2:0	0/1:3:33	0/1:4:50	0/0:1:0	./.:0:.	0/0:1:0	./.:0:.	0/1:1:100	0/0:2:0	0/1:2:50
10	109621706	.	T	C	.	PASS	AEF=57	GT:DP:EF	./.:0:.	./.:0:.	./.:0:.	0/1:1:100	0/1:2:50	0/0:1:0	0/0:2:0	0/1:3:66	0/1:3:66	./.:0:.	0/1:1:100	./.:0:.	0/1:1:100	0/1:2:100	./.:0:.
10	109621720	.	T	C	.	PASS	AEF=47	GT:DP:EF	0/1:2:50	./.:0:.	./.:0:.	0/0:1:0	0/1:2:100	0/0:1:0	0/1:2:50	0/1:1:100	0/1:3:66	./.:0:.	0/0:1:0	./.:0:.	0/1:2:50	0/0:2:0	0/1:2:50
10	109621725	.	T	C	.	PASS	AEF=85	GT:DP:EF	0/1:2:100	./.:0:.	./.:0:.	0/1:2:100	0/1:2:100	0/0:1:0	0/1:2:100	0/1:2:100	0/1:3:100	./.:0:.	./.:0:.	./.:0:.	0/1:2:100	0/0:2:0	0/1:2:100
10	109621732	.	T	C	.	PASS	AEF=36	GT:DP:EF	0/1:2:100	./.:0:.	./.:0:.	0/1:4:25	0/1:3:66	0/1:2:50	0/0:2:0	0/1:2:100	0/1:3:33	./.:0:.	0/1:1:100	./.:0:.	0/1:2:50	0/0:3:0	0/0:3:0
10	110648703	.	A	G	.	PASS	AEF=25;CSQ=ENSMUST00000095310:Osbpl8:INTRONIC+ENSMUST00000105275:Osbpl8:INTRONIC	GT:DP:EF	0/0:1:0	0/0:2:0	./.:0:.	0/0:3:0	0/0:1:0	0/0:1:0	0/0:4:0	./.:0:.	0/0:6:0	./.:0:.	0/0:1:0	0/0:1:0	0/1:14:57	0/0:2:0	0/0:1:0
10	110913191	.	A	G	.	PASS	AEF=13;CSQ=ENSMUST00000065917:Nap1l1:INTRONIC+ENSMUST00000166519:Nap1l1:INTRONIC	GT:DP:EF	0/0:8:0	0/0:6:0	0/0:2:0	0/1:6:50	0/0:8:0	0/0:6:0	0/0:7:0	0/0:4:0	0/0:7:0	0/0:1:0	0/1:17:41	0/1:2:50	0/0:5:0	0/0:5:0	0/1:6:16
10	110915948	.	A	G	.	PASS	AEF=28;CSQ=ENSMUST00000065917:Nap1l1:INTRONIC+ENSMUST00000166519:Nap1l1:INTRONIC	GT:DP:EF	0/0:6:0	./.:0:.	0/0:3:0	0/1:8:25	0/1:10:30	0/1:7:14	0/1:14:14	0/1:5:40	0/1:14:42	0/0:2:0	0/1:12:33	0/1:8:62	0/0:1:0	0/0:4:0	0/0:16:0
10	114260363	.	A	G	.	PASS	AEF=38	GT:DP:EF	0/1:8:37	0/1:3:66	0/1:1:100	0/1:9:22	0/0:2:0	0/1:3:33	0/0:1:0	0/0:2:0	0/1:3:66	0/1:3:33	0/1:19:36	0/1:7:28	0/1:8:75	0/1:4:75	0/0:5:0
10	114777522	.	T	C	.	PASS	AEF=36	GT:DP:EF	0/0:2:0	./.:0:.	0/0:1:0	0/0:2:0	0/0:1:0	0/0:2:0	0/1:5:80	0/0:2:0	0/0:5:0	./.:0:.	0/0:1:0	0/0:3:0	0/1:10:70	0/1:3:66	0/1:3:33
10	114777528	.	T	C	.	PASS	AEF=9	GT:DP:EF	0/0:2:0	./.:0:.	0/0:1:0	0/0:2:0	0/0:1:0	0/0:2:0	0/1:5:40	0/0:2:0	0/0:5:0	./.:0:.	0/0:2:0	0/0:3:0	0/1:10:10	0/0:3:0	0/0:2:0
10	116533285	.	T	C	.	PASS	AEF=26;CSQ=ENSMUST00000020381:Frs2:INTRONIC	GT:DP:EF	0/1:4:25	0/0:6:0	0/1:7:28	0/1:8:12	0/1:6:16	0/1:3:33	0/0:3:0	0/1:6:16	0/1:13:38	0/1:2:50	0/1:9:33	0/0:3:0	0/0:2:0	0/0:2:0	0/1:10:50
10	116533294	.	T	C	.	PASS	AEF=33;CSQ=ENSMUST00000020381:Frs2:INTRONIC	GT:DP:EF	0/1:2:50	0/1:6:50	0/1:7:42	0/0:8:0	0/1:5:40	0/0:2:0	0/1:3:33	0/1:7:28	0/1:12:25	0/1:2:100	0/1:6:16	0/0:2:0	0/0:3:0	0/1:2:50	0/1:7:85
10	120986655	.	T	C	.	PASS	AEF=12;CSQ=ENSMUST00000020316:Tbk1:INTRONIC	GT:DP:EF	0/1:31:3	0/0:17:0	0/1:39:15	0/1:49:18	0/1:16:12	0/0:5:0	0/1:7:100	0/1:21:19	0/1:56:21	0/1:11:9	0/1:88:15	0/1:46:2	0/1:4:100	0/1:3:100	0/1:37:5
10	120988079	.	T	C	.	PASS	AEF=14;CSQ=ENSMUST00000020316:Tbk1:INTRONIC	GT:DP:EF	0/1:10:10	0/0:2:0	0/1:10:20	0/0:13:0	0/0:8:0	0/0:2:0	0/0:3:0	0/1:9:11	0/1:15:13	0/0:4:0	0/1:76:17	0/1:18:22	0/0:5:0	0/0:1:0	0/1:18:5
10	122327351	.	A	G	.	PASS	AEF=20;CSQ=ENSMUST00000067918:Ppm1h:INTRONIC+ENSMUST00000161065:Ppm1h:INTRONIC+ENSMUST00000161065:Ppm1h:WITHIN_NON_CODING_GENE+ENSMUST00000161487:Ppm1h:INTRONIC	GT:DP:EF	./.:0:.	0/1:6:16	./.:0:.	0/0:2:0	0/1:4:50	0/0:3:0	0/0:1:0	0/1:5:40	0/1:11:27	0/0:1:0	0/0:4:0	0/0:1:0	./.:0:.	0/0:1:0	./.:0:.
10	122327354	.	A	G	.	PASS	AEF=45;CSQ=ENSMUST00000067918:Ppm1h:INTRONIC+ENSMUST00000161065:Ppm1h:INTRONIC+ENSMUST00000161065:Ppm1h:WITHIN_NON_CODING_GENE+ENSMUST00000161487:Ppm1h:INTRONIC	GT:DP:EF	./.:0:.	0/1:6:16	./.:0:.	0/0:2:0	0/1:4:50	0/1:3:33	0/0:1:0	0/1:5:40	0/1:11:90	0/1:1:100	0/0:3:0	0/0:1:0	./.:0:.	0/0:1:0	0/1:2:50
10	126483538	.	A	G	.	PASS	AEF=38	GT:DP:EF	0/1:16:37	0/1:2:50	0/1:12:33	0/0:12:0	0/1:13:7	0/0:5:0	0/1:8:25	0/1:16:31	0/1:12:25	0/1:17:41	0/1:50:54	0/1:25:52	0/1:7:28	0/1:10:40	0/1:14:42
10	126498581	.	A	G	.	PASS	AEF=85	GT:DP:EF	0/1:3:66	0/1:2:100	0/1:3:66	0/1:5:100	0/1:4:100	0/1:1:100	./.:0:.	0/1:3:66	0/1:3:33	./.:0:.	0/1:10:60	0/1:5:100	0/1:2:100	0/0:1:0	0/0:1:0
10	126498605	.	A	G	.	PASS	AEF=100	GT:DP:EF	0/1:2:100	0/1:1:100	0/1:2:100	0/1:3:100	./.:0:.	./.:0:.	./.:0:.	0/1:4:100	0/1:1:100	./.:0:.	0/1:8:100	0/1:3:100	0/1:2:100	./.:0:.	./.:0:.
10	126498617	.	A	G	.	PASS	AEF=29	GT:DP:EF	0/1:4:25	0/0:1:0	0/0:1:0	0/0:5:0	./.:0:.	./.:0:.	0/1:1:100	0/1:5:20	0/1:1:100	./.:0:.	0/1:9:22	0/1:9:55	0/0:4:0	./.:0:.	./.:0:.
10	126498621	.	A	G	.	PASS	AEF=16	GT:DP:EF	0/0:3:0	0/0:1:0	0/0:1:0	0/0:1:0	./.:0:.	./.:0:.	./.:0:.	0/0:4:0	0/0:1:0	./.:0:.	0/1:8:50	0/0:3:0	0/0:3:0	./.:0:.	0/0:1:0
10	126498629	.	A	G	.	PASS	AEF=28	GT:DP:EF	0/0:4:0	0/0:1:0	0/0:1:0	./.:0:.	./.:0:.	0/0:1:0	./.:0:.	0/0:4:0	0/0:1:0	./.:0:.	0/1:7:42	0/1:2:50	0/1:3:66	./.:0:.	0/1:1:100
10	126498655	.	A	G	.	PASS	AEF=77	GT:DP:EF	0/1:6:100	0/1:2:100	./.:0:.	0/0:1:0	0/1:1:100	0/1:1:100	./.:0:.	0/1:1:100	0/1:1:100	./.:0:.	0/1:8:75	0/0:2:0	0/1:2:50	./.:0:.	0/1:2:100
10	126498684	.	A	G	.	PASS	AEF=53	GT:DP:EF	0/1:4:50	0/1:1:100	0/0:1:0	0/1:4:50	0/1:3:66	0/0:1:0	0/1:1:100	./.:0:.	0/1:3:100	./.:0:.	0/1:13:38	0/1:5:80	0/1:2:50	./.:0:.	0/1:8:62
10	126498687	.	A	G	.	PASS	AEF=55	GT:DP:EF	0/1:4:50	0/1:1:100	0/0:1:0	0/1:4:50	0/1:3:66	0/0:1:0	0/1:1:100	./.:0:.	0/1:3:33	./.:0:.	0/1:13:53	0/1:5:60	0/1:3:66	./.:0:.	0/1:8:62
10	126498690	.	A	G	.	PASS	AEF=58	GT:DP:EF	0/1:3:100	0/1:2:100	0/0:1:0	0/1:4:50	0/1:4:25	0/0:1:0	0/1:1:100	0/1:1:100	0/1:4:75	./.:0:.	0/1:14:71	0/1:5:20	0/1:3:66	./.:0:.	0/1:8:50
10	126549897	.	T	C	.	PASS	AEF=32;CSQ=ENSMUST00000080975:Os9:INTRONIC+ENSMUST00000164259:Os9:INTRONIC	GT:DP:EF	0/1:14:28	0/1:4:25	0/1:11:54	0/1:2:50	0/1:4:25	0/1:3:33	0/0:3:0	0/0:2:0	0/1:3:66	0/1:4:50	./.:0:.	0/1:5:40	./.:0:.	0/0:2:0	0/0:6:0
10	126606128	.	A	G	.	PASS	AEF=16;CSQ=ENSMUST00000006914:B4galnt1:INTRONIC	GT:DP:EF	0/1:13:7	0/1:27:22	0/1:34:26	0/1:24:20	0/1:13:15	0/0:2:0	0/1:20:5	0/1:13:7	0/1:53:9	0/1:24:29	0/1:32:21	0/1:13:30	0/1:16:6	0/0:1:0	0/1:15:6
10	126606176	.	A	G	.	PASS	AEF=58;CSQ=ENSMUST00000006914:B4galnt1:INTRONIC	GT:DP:EF	0/1:14:78	0/1:18:72	0/1:27:62	0/1:23:60	0/1:6:66	0/1:2:100	0/1:14:71	0/1:16:56	0/1:36:50	0/1:10:70	0/1:35:57	0/1:9:55	0/1:15:60	0/1:4:50	0/1:15:40
10	126606193	.	A	G	.	PASS	AEF=33;CSQ=ENSMUST00000006914:B4galnt1:INTRONIC	GT:DP:EF	0/1:14:21	0/1:8:37	0/1:19:31	0/1:20:30	0/1:8:50	0/1:6:33	0/1:11:36	0/1:16:50	0/1:26:34	0/1:8:25	0/1:37:27	0/1:14:64	0/1:19:21	0/0:4:0	0/1:12:33
10	126639484	.	T	C	.	PASS	AEF=30;CSQ=ENSMUST00000013970:Pip4k2c:INTRONIC+ENSMUST00000129742:F420014N23Rik:WITHIN_NON_CODING_GENE	GT:DP:EF	0/0:5:0	0/1:7:28	0/1:12:8	0/1:13:38	0/1:19:26	0/1:6:16	0/1:9:22	0/0:6:0	0/1:10:40	0/1:6:33	0/1:18:50	0/1:14:21	0/1:9:55	0/1:6:16	0/1:18:33
10	126639493	.	T	C	.	PASS	AEF=7;CSQ=ENSMUST00000013970:Pip4k2c:INTRONIC+ENSMUST00000129742:F420014N23Rik:WITHIN_NON_CODING_GENE	GT:DP:EF	0/1:7:14	0/0:7:0	0/0:10:0	0/1:14:14	0/0:19:0	0/0:6:0	0/0:9:0	0/0:6:0	0/1:9:11	0/0:6:0	0/1:18:11	0/1:15:6	0/1:9:22	0/0:5:0	0/1:18:22
10	126642191	.	T	C	.	PASS	AEF=17;CSQ=ENSMUST00000013970:Pip4k2c:INTRONIC	GT:DP:EF	0/1:8:37	./.:0:.	0/1:5:20	0/0:3:0	0/1:12:16	0/0:2:0	0/1:8:12	0/0:7:0	0/0:4:0	0/0:7:0	0/1:20:20	0/1:3:33	0/1:13:30	0/0:1:0	0/1:4:25
10	126835376	.	A	G	.	PASS	AEF=44;CSQ=ENSMUST00000077046:R3hdm2:INTRONIC+ENSMUST00000105250:R3hdm2:INTRONIC+ENSMUST00000111628:R3hdm2:INTRONIC+ENSMUST00000166820:R3hdm2:INTRONIC+ENSMUST00000167090:R3hdm2:INTRONIC+ENSMUST00000170164:R3hdm2:INTRONIC	GT:DP:EF	0/1:11:54	./.:0:.	0/1:1:100	./.:0:.	0/1:4:25	./.:0:.	0/0:2:0	./.:0:.	0/1:3:66	./.:0:.	0/1:1:100	0/1:1:100	0/0:1:0	0/1:1:100	0/0:4:0
10	126903541	.	A	G	.	PASS	AEF=28;CSQ=ENSMUST00000064793:R3hdm2:INTRONIC+ENSMUST00000077046:R3hdm2:INTRONIC+ENSMUST00000105249:R3hdm2:INTRONIC+ENSMUST00000105250:R3hdm2:INTRONIC+ENSMUST00000105251:R3hdm2:INTRONIC+ENSMUST00000164161:R3hdm2:INTRONIC+ENSMUST00000164161:R3hdm2:NMD_TRANSCRIPT+ENSMUST00000164831:R3hdm2:INTRONIC+ENSMUST00000166820:R3hdm2:INTRONIC+ENSMUST00000167090:R3hdm2:INTRONIC+ENSMUST00000169888:R3hdm2:INTRON…	GT:DP:EF	0/1:45:51	0/1:20:50	0/0:18:0	0/0:6:0	0/0:23:0	0/1:47:42	0/0:15:0	0/0:11:0	0/1:39:48	0/1:4:50	0/0:37:0	0/1:32:62	0/0:19:0	0/0:9:0	0/0:28:0
10	126903612	.	A	G	.	PASS	AEF=10;CSQ=ENSMUST00000064793:R3hdm2:INTRONIC+ENSMUST00000077046:R3hdm2:INTRONIC+ENSMUST00000105249:R3hdm2:INTRONIC+ENSMUST00000105250:R3hdm2:INTRONIC+ENSMUST00000105251:R3hdm2:INTRONIC+ENSMUST00000164161:R3hdm2:INTRONIC+ENSMUST00000164161:R3hdm2:NMD_TRANSCRIPT+ENSMUST00000164831:R3hdm2:INTRONIC+ENSMUST00000166820:R3hdm2:INTRONIC+ENSMUST00000167090:R3hdm2:INTRONIC+ENSMUST00000169888:R3hdm2:INTRON…	GT:DP:EF	0/1:24:20	0/1:13:15	0/0:7:0	0/0:8:0	0/0:8:0	0/1:25:16	0/0:17:0	0/0:8:0	0/1:10:10	0/1:6:16	0/0:43:0	0/1:25:36	0/0:5:0	0/0:7:0	0/0:10:0
10	126913046	.	A	G	.	PASS	AEF=23;CSQ=ENSMUST00000064793:R3hdm2:INTRONIC+ENSMUST00000077046:R3hdm2:INTRONIC+ENSMUST00000105249:R3hdm2:INTRONIC+ENSMUST00000105250:R3hdm2:INTRONIC+ENSMUST00000105251:R3hdm2:INTRONIC+ENSMUST00000164161:R3hdm2:INTRONIC+ENSMUST00000164161:R3hdm2:NMD_TRANSCRIPT+ENSMUST00000164831:R3hdm2:INTRONIC+ENSMUST00000166820:R3hdm2:INTRONIC+ENSMUST00000167090:R3hdm2:INTRONIC+ENSMUST00000169888:R3hdm2:INTRON…	GT:DP:EF	0/1:14:50	0/0:2:0	0/0:3:0	0/1:4:25	0/0:8:0	0/1:6:16	0/1:6:66	0/1:7:28	0/1:8:12	0/1:3:33	0/1:4:25	0/1:10:10	0/0:4:0	0/1:3:66	0/1:5:20
10	126914529	.	A	G	.	PASS	AEF=5;CSQ=ENSMUST00000064793:R3hdm2:INTRONIC+ENSMUST00000077046:R3hdm2:INTRONIC+ENSMUST00000105249:R3hdm2:INTRONIC+ENSMUST00000105250:R3hdm2:INTRONIC+ENSMUST00000105251:R3hdm2:INTRONIC+ENSMUST00000164161:R3hdm2:INTRONIC+ENSMUST00000164161:R3hdm2:NMD_TRANSCRIPT+ENSMUST00000164831:R3hdm2:INTRONIC+ENSMUST00000166820:R3hdm2:INTRONIC+ENSMUST00000167090:R3hdm2:INTRONIC+ENSMUST00000169888:R3hdm2:INTRONI…	GT:DP:EF	0/1:42:4	0/0:6:0	0/1:22:4	0/0:8:0	0/1:20:5	0/1:13:7	0/1:16:6	0/1:30:3	0/1:35:5	0/1:12:33	0/1:37:5	0/1:19:5	0/0:11:0	0/1:12:8	0/0:30:0
10	126917154	.	A	G	.	PASS	AEF=23;CSQ=ENSMUST00000064793:R3hdm2:INTRONIC+ENSMUST00000077046:R3hdm2:INTRONIC+ENSMUST00000105249:R3hdm2:INTRONIC+ENSMUST00000105250:R3hdm2:INTRONIC+ENSMUST00000105251:R3hdm2:INTRONIC+ENSMUST00000164161:R3hdm2:INTRONIC+ENSMUST00000164161:R3hdm2:NMD_TRANSCRIPT+ENSMUST00000164831:R3hdm2:INTRONIC+ENSMUST00000166820:R3hdm2:INTRONIC+ENSMUST00000167090:R3hdm2:INTRONIC+ENSMUST00000169888:R3hdm2:INTRON…	GT:DP:EF	0/1:33:21	0/1:13:7	0/1:26:38	0/1:25:32	0/1:15:6	0/1:3:33	0/1:8:12	0/1:15:6	0/1:27:25	0/1:7:28	0/1:45:40	0/1:18:38	0/1:4:25	0/0:4:0	0/1:15:20
10	126917170	.	A	G	.	PASS	AEF=25;CSQ=ENSMUST00000064793:R3hdm2:INTRONIC+ENSMUST00000077046:R3hdm2:INTRONIC+ENSMUST00000105249:R3hdm2:INTRONIC+ENSMUST00000105250:R3hdm2:INTRONIC+ENSMUST00000105251:R3hdm2:INTRONIC+ENSMUST00000164161:R3hdm2:INTRONIC+ENSMUST00000164161:R3hdm2:NMD_TRANSCRIPT+ENSMUST00000164831:R3hdm2:INTRONIC+ENSMUST00000166820:R3hdm2:INTRONIC+ENSMUST00000167090:R3hdm2:INTRONIC+ENSMUST00000169888:R3hdm2:INTRON…	GT:DP:EF	0/1:23:17	0/1:5:40	0/1:13:15	0/1:13:30	0/1:8:62	0/1:2:50	0/1:4:25	0/1:8:12	0/1:13:15	0/1:3:33	0/1:29:31	0/1:10:30	0/1:1:100	0/0:2:0	0/0:10:0
10	126919288	.	A	G	.	PASS	AEF=7;CSQ=ENSMUST00000064793:R3hdm2:INTRONIC+ENSMUST00000077046:R3hdm2:INTRONIC+ENSMUST00000105249:R3hdm2:INTRONIC+ENSMUST00000105250:R3hdm2:INTRONIC+ENSMUST00000105251:R3hdm2:INTRONIC+ENSMUST00000164161:R3hdm2:INTRONIC+ENSMUST00000164161:R3hdm2:NMD_TRANSCRIPT+ENSMUST00000164469:R3hdm2:INTRONIC+ENSMUST00000164469:R3hdm2:WITHIN_NON_CODING_GENE+ENSMUST00000164831:R3hdm2:INTRONIC+ENSMUST00000166820:…	GT:DP:EF	0/1:20:10	0/0:4:0	0/1:4:25	0/1:6:16	0/0:10:0	0/0:7:0	0/0:6:0	0/1:11:9	0/0:2:0	0/0:3:0	0/1:20:20	0/1:10:10	0/0:9:0	0/1:9:11	0/0:16:0
10	126919295	.	A	G	.	PASS	AEF=67;CSQ=ENSMUST00000064793:R3hdm2:INTRONIC+ENSMUST00000077046:R3hdm2:INTRONIC+ENSMUST00000105249:R3hdm2:INTRONIC+ENSMUST00000105250:R3hdm2:INTRONIC+ENSMUST00000105251:R3hdm2:INTRONIC+ENSMUST00000164161:R3hdm2:INTRONIC+ENSMUST00000164161:R3hdm2:NMD_TRANSCRIPT+ENSMUST00000164469:R3hdm2:INTRONIC+ENSMUST00000164469:R3hdm2:WITHIN_NON_CODING_GENE+ENSMUST00000164831:R3hdm2:INTRONIC+ENSMUST00000166820…	GT:DP:EF	0/1:20:65	0/1:4:75	0/1:3:66	0/1:6:83	0/1:10:50	0/1:6:50	0/1:6:66	0/1:10:80	0/0:2:0	0/1:4:100	0/1:19:89	0/1:9:55	0/1:7:57	0/1:7:42	0/1:12:58
10	126920863	.	A	G	.	PASS	AEF=12;CSQ=ENSMUST00000064793:R3hdm2:INTRONIC+ENSMUST00000077046:R3hdm2:INTRONIC+ENSMUST00000105249:R3hdm2:INTRONIC+ENSMUST00000105250:R3hdm2:INTRONIC+ENSMUST00000105251:R3hdm2:INTRONIC+ENSMUST00000164161:R3hdm2:INTRONIC+ENSMUST00000164161:R3hdm2:NMD_TRANSCRIPT+ENSMUST00000164469:R3hdm2:INTRONIC+ENSMUST00000164469:R3hdm2:WITHIN_NON_CODING_GENE+ENSMUST00000164831:R3hdm2:INTRONIC+ENSMUST00000166820…	GT:DP:EF	0/1:21:23	0/0:3:0	0/0:12:0	0/0:7:0	0/1:9:22	0/0:7:0	0/0:6:0	0/1:13:15	0/1:15:20	0/1:6:33	0/0:22:0	0/1:18:16	0/0:9:0	0/0:7:0	0/1:18:22
10	127022779	.	T	C	.	PASS	AEF=44;CSQ=ENSMUST00000049149:Lrp1:INTRONIC	GT:DP:EF	0/1:5:60	0/1:6:33	0/1:5:40	0/1:20:50	0/1:2:100	0/1:8:25	0/1:4:25	0/1:3:100	0/1:9:33	0/1:3:33	0/0:1:0	0/1:10:70	0/1:11:54	0/0:2:0	0/1:8:50
10	127022815	.	T	C	.	PASS	AEF=49;CSQ=ENSMUST00000049149:Lrp1:INTRONIC	GT:DP:EF	0/1:4:50	0/1:7:28	0/1:3:66	0/1:18:38	0/1:2:100	0/1:5:80	0/1:4:50	0/1:3:66	0/1:4:25	0/1:3:33	0/1:2:50	0/1:8:75	0/1:5:40	0/0:2:0	0/1:6:66
10	127535992	.	A	G	.	PASS	AEF=36;CSQ=ENSMUST00000045621:Baz2a:INTRONIC+ENSMUST00000168534:Baz2a:INTRONIC+ENSMUST00000170054:Baz2a:INTRONIC	GT:DP:EF	0/0:7:0	0/1:7:42	0/1:2:50	0/1:10:40	0/0:3:0	0/1:3:33	0/1:3:33	0/0:2:0	0/1:14:42	./.:0:.	0/1:7:28	0/1:6:66	0/1:5:20	0/0:5:0	0/1:9:77
10	127633194	.	A	G	.	PASS	AEF=37;CSQ=ENSMUST00000044776:Gls2:INTRONIC+ENSMUST00000123291:Gls2:INTRONIC+ENSMUST00000123385:Gls2:INTRONIC+ENSMUST00000123385:Gls2:NMD_TRANSCRIPT+ENSMUST00000134104:Gls2:INTRONIC+ENSMUST00000134104:Gls2:NMD_TRANSCRIPT+ENSMUST00000143827:Gls2:INTRONIC+ENSMUST00000143827:Gls2:NMD_TRANSCRIPT+ENSMUST00000152928:Gls2:INTRONIC+ENSMUST00000152928:Gls2:WITHIN_NON_CODING_GENE+ENSMUST00000159440:Gls2:IN…	GT:DP:EF	0/0:1:0	0/1:4:25	0/0:1:0	0/1:2:50	0/0:1:0	0/0:3:0	0/0:2:0	0/0:3:0	0/1:11:63	0/1:2:50	0/1:15:46	0/0:2:0	0/0:2:0	0/1:1:100	0/1:5:40
10	127633200	.	A	G	.	PASS	AEF=15;CSQ=ENSMUST00000044776:Gls2:INTRONIC+ENSMUST00000123291:Gls2:INTRONIC+ENSMUST00000123385:Gls2:INTRONIC+ENSMUST00000123385:Gls2:NMD_TRANSCRIPT+ENSMUST00000134104:Gls2:INTRONIC+ENSMUST00000134104:Gls2:NMD_TRANSCRIPT+ENSMUST00000143827:Gls2:INTRONIC+ENSMUST00000143827:Gls2:NMD_TRANSCRIPT+ENSMUST00000152928:Gls2:INTRONIC+ENSMUST00000152928:Gls2:WITHIN_NON_CODING_GENE+ENSMUST00000159440:Gls2:IN…	GT:DP:EF	0/0:2:0	0/0:5:0	0/0:4:0	0/0:4:0	0/1:3:33	0/0:5:0	0/0:2:0	0/1:4:50	0/1:14:28	./.:0:.	0/0:14:0	0/1:2:50	0/1:4:50	0/0:1:0	0/0:8:0
10	127633218	.	A	G	.	PASS	AEF=48;CSQ=ENSMUST00000044776:Gls2:INTRONIC+ENSMUST00000123291:Gls2:INTRONIC+ENSMUST00000123385:Gls2:INTRONIC+ENSMUST00000123385:Gls2:NMD_TRANSCRIPT+ENSMUST00000134104:Gls2:INTRONIC+ENSMUST00000134104:Gls2:NMD_TRANSCRIPT+ENSMUST00000143827:Gls2:INTRONIC+ENSMUST00000143827:Gls2:NMD_TRANSCRIPT+ENSMUST00000152928:Gls2:INTRONIC+ENSMUST00000152928:Gls2:WITHIN_NON_CODING_GENE+ENSMUST00000159440:Gls2:IN…	GT:DP:EF	0/1:10:90	0/1:8:37	0/1:4:25	0/1:5:60	0/1:6:83	0/1:7:14	0/0:6:0	0/1:7:71	0/1:22:45	0/0:2:0	0/1:20:45	0/1:3:33	0/1:4:25	./.:0:.	0/1:18:61
10	127633951	.	A	G	.	PASS	AEF=28;CSQ=ENSMUST00000044776:Gls2:INTRONIC+ENSMUST00000123291:Gls2:INTRONIC+ENSMUST00000123385:Gls2:INTRONIC+ENSMUST00000123385:Gls2:NMD_TRANSCRIPT+ENSMUST00000134104:Gls2:INTRONIC+ENSMUST00000134104:Gls2:NMD_TRANSCRIPT+ENSMUST00000143827:Gls2:INTRONIC+ENSMUST00000143827:Gls2:NMD_TRANSCRIPT+ENSMUST00000152928:Gls2:INTRONIC+ENSMUST00000152928:Gls2:WITHIN_NON_CODING_GENE+ENSMUST00000159440:Gls2:IN…	GT:DP:EF	0/1:11:27	0/0:2:0	0/1:4:25	0/1:2:50	0/1:7:14	0/0:4:0	0/1:5:20	0/1:11:36	0/1:11:27	0/1:3:33	0/1:19:47	0/1:8:50	0/0:6:0	0/0:1:0	0/1:17:17
10	127633960	.	A	G	.	PASS	AEF=14;CSQ=ENSMUST00000044776:Gls2:INTRONIC+ENSMUST00000123291:Gls2:INTRONIC+ENSMUST00000123385:Gls2:INTRONIC+ENSMUST00000123385:Gls2:NMD_TRANSCRIPT+ENSMUST00000134104:Gls2:INTRONIC+ENSMUST00000134104:Gls2:NMD_TRANSCRIPT+ENSMUST00000143827:Gls2:INTRONIC+ENSMUST00000143827:Gls2:NMD_TRANSCRIPT+ENSMUST00000152928:Gls2:INTRONIC+ENSMUST00000152928:Gls2:WITHIN_NON_CODING_GENE+ENSMUST00000159440:Gls2:IN…	GT:DP:EF	0/1:10:10	0/0:2:0	0/0:4:0	0/0:1:0	0/0:8:0	0/0:6:0	0/0:5:0	0/1:12:25	0/0:12:0	0/0:3:0	0/1:18:50	0/1:9:11	0/0:6:0	0/0:1:0	0/1:17:17
10	127633971	.	A	G	.	PASS	AEF=25;CSQ=ENSMUST00000044776:Gls2:INTRONIC+ENSMUST00000123291:Gls2:INTRONIC+ENSMUST00000123385:Gls2:INTRONIC+ENSMUST00000123385:Gls2:NMD_TRANSCRIPT+ENSMUST00000134104:Gls2:INTRONIC+ENSMUST00000134104:Gls2:NMD_TRANSCRIPT+ENSMUST00000143827:Gls2:INTRONIC+ENSMUST00000143827:Gls2:NMD_TRANSCRIPT+ENSMUST00000152928:Gls2:INTRONIC+ENSMUST00000152928:Gls2:WITHIN_NON_CODING_GENE+ENSMUST00000159440:Gls2:IN…	GT:DP:EF	0/1:9:22	0/1:2:50	0/0:3:0	0/0:1:0	0/1:11:27	0/1:6:16	0/1:3:33	0/1:11:45	0/0:12:0	0/0:2:0	0/1:16:62	0/1:9:22	0/1:6:16	0/0:1:0	0/1:19:15
10	127634398	.	A	G	.	PASS	AEF=28;CSQ=ENSMUST00000044776:Gls2:INTRONIC+ENSMUST00000123291:Gls2:INTRONIC+ENSMUST00000123385:Gls2:INTRONIC+ENSMUST00000123385:Gls2:NMD_TRANSCRIPT+ENSMUST00000134104:Gls2:INTRONIC+ENSMUST00000134104:Gls2:NMD_TRANSCRIPT+ENSMUST00000143827:Gls2:INTRONIC+ENSMUST00000143827:Gls2:NMD_TRANSCRIPT+ENSMUST00000152928:Gls2:INTRONIC+ENSMUST00000152928:Gls2:WITHIN_NON_CODING_GENE+ENSMUST00000159440:Gls2:IN…	GT:DP:EF	0/1:8:50	0/0:2:0	0/1:1:100	0/1:6:33	0/1:11:18	0/1:8:12	0/1:5:40	0/1:3:66	0/1:9:22	0/1:2:50	0/1:14:28	0/1:4:25	0/0:4:0	0/0:1:0	0/1:12:41
10	127634404	.	A	G	.	PASS	AEF=24;CSQ=ENSMUST00000044776:Gls2:INTRONIC+ENSMUST00000123291:Gls2:INTRONIC+ENSMUST00000123385:Gls2:INTRONIC+ENSMUST00000123385:Gls2:NMD_TRANSCRIPT+ENSMUST00000134104:Gls2:INTRONIC+ENSMUST00000134104:Gls2:NMD_TRANSCRIPT+ENSMUST00000143827:Gls2:INTRONIC+ENSMUST00000143827:Gls2:NMD_TRANSCRIPT+ENSMUST00000152928:Gls2:INTRONIC+ENSMUST00000152928:Gls2:WITHIN_NON_CODING_GENE+ENSMUST00000159440:Gls2:IN…	GT:DP:EF	0/1:12:41	0/1:2:50	0/0:1:0	0/1:6:16	0/1:13:15	0/1:8:37	0/0:6:0	0/1:4:50	0/1:11:36	0/0:1:0	0/1:15:20	0/1:3:33	0/0:5:0	0/0:1:0	0/1:12:8
10	127634407	.	A	G	.	PASS	AEF=21;CSQ=ENSMUST00000044776:Gls2:INTRONIC+ENSMUST00000123291:Gls2:INTRONIC+ENSMUST00000123385:Gls2:INTRONIC+ENSMUST00000123385:Gls2:NMD_TRANSCRIPT+ENSMUST00000134104:Gls2:INTRONIC+ENSMUST00000134104:Gls2:NMD_TRANSCRIPT+ENSMUST00000143827:Gls2:INTRONIC+ENSMUST00000143827:Gls2:NMD_TRANSCRIPT+ENSMUST00000152928:Gls2:INTRONIC+ENSMUST00000152928:Gls2:WITHIN_NON_CODING_GENE+ENSMUST00000159440:Gls2:IN…	GT:DP:EF	0/1:12:16	0/0:2:0	0/1:2:100	0/1:8:12	0/1:12:8	0/1:11:18	0/1:5:20	0/1:4:25	0/0:13:0	0/1:1:100	0/1:16:18	0/1:4:25	0/1:7:28	0/0:1:0	0/1:17:41
10	127791706	.	A	G	.	PASS	AEF=11;CSQ=ENSMUST00000005826:Cs:INTRONIC	GT:DP:EF	0/1:13:30	0/0:5:0	0/0:2:0	0/0:1:0	0/0:8:0	./.:0:.	0/0:10:0	0/0:8:0	0/0:6:0	0/0:5:0	0/1:30:23	0/0:7:0	0/0:6:0	0/0:1:0	0/0:9:0
10	127791715	.	A	G	.	PASS	AEF=19;CSQ=ENSMUST00000005826:Cs:INTRONIC	GT:DP:EF	0/1:11:45	0/1:5:20	0/0:2:0	./.:0:.	0/0:6:0	./.:0:.	0/0:6:0	0/1:7:28	0/0:6:0	0/1:6:33	0/1:28:25	0/1:5:20	0/1:6:16	0/0:1:0	0/0:10:0
10	127802502	.	T	C	.	PASS	AEF=7;CSQ=ENSMUST00000043211:Coq10a:INTRONIC	GT:DP:EF	0/1:26:7	0/0:6:0	0/0:7:0	0/1:13:7	0/1:18:11	0/0:2:0	0/1:14:7	0/1:14:7	0/0:19:0	0/1:24:16	0/1:61:14	0/1:26:3	0/1:13:15	0/0:2:0	0/1:17:5
10	127802508	.	T	C	.	PASS	AEF=43;CSQ=ENSMUST00000043211:Coq10a:INTRONIC	GT:DP:EF	0/1:23:43	0/1:6:33	0/1:4:75	0/1:12:58	0/1:19:68	0/1:2:50	0/1:11:18	0/1:9:55	0/1:18:33	0/1:21:33	0/1:50:46	0/1:20:45	0/1:12:25	0/0:2:0	0/1:15:26
10	127802511	.	T	C	.	PASS	AEF=51;CSQ=ENSMUST00000043211:Coq10a:INTRONIC	GT:DP:EF	0/1:24:45	0/1:6:66	0/1:4:50	0/1:14:71	0/1:17:76	0/1:2:50	0/1:11:18	0/1:9:77	0/1:17:41	0/1:22:59	0/1:48:50	0/1:18:38	0/1:12:41	0/0:2:0	0/1:16:56
10	127802530	.	T	C	.	PASS	AEF=15;CSQ=ENSMUST00000043211:Coq10a:INTRONIC	GT:DP:EF	0/1:33:15	0/1:8:12	0/1:6:16	0/1:18:11	0/1:16:18	0/0:3:0	0/1:8:50	0/1:8:12	0/1:24:20	0/1:18:22	0/1:53:7	0/1:12:33	0/1:14:21	0/0:3:0	0/1:14:14
10	127802536	.	T	C	.	PASS	AEF=31;CSQ=ENSMUST00000043211:Coq10a:INTRONIC	GT:DP:EF	0/1:33:33	0/1:9:22	0/1:6:83	0/1:20:45	0/1:16:37	0/0:2:0	0/1:8:25	0/1:9:44	0/1:30:36	0/1:17:11	0/1:57:33	0/1:14:14	0/1:18:50	0/0:3:0	0/1:14:14
10	127804505	.	T	C	.	PASS	AEF=22;CSQ=ENSMUST00000043211:Coq10a:INTRONIC	GT:DP:EF	0/1:49:24	0/1:16:18	0/1:12:16	0/0:14:0	0/1:27:29	0/1:5:40	0/1:17:29	0/1:22:18	0/1:19:10	0/1:21:4	0/1:75:22	0/1:32:21	0/1:26:46	0/0:1:0	0/1:38:21
10	127839979	.	T	C	.	PASS	AEF=23;CSQ=ENSMUST00000026439:Obfc2b:INTRONIC+ENSMUST00000164199:Obfc2b:INTRONIC+ENSMUST00000164664:Obfc2b:INTRONIC+ENSMUST00000166577:Ankrd52:INTRONIC+ENSMUST00000166608:Obfc2b:INTRONIC+ENSMUST00000167456:Obfc2b:INTRONIC+ENSMUST00000167456:Obfc2b:WITHIN_NON_CODING_GENE+ENSMUST00000172348:Obfc2b:INTRONIC	GT:DP:EF	0/1:11:27	0/1:1:100	0/1:4:25	0/1:4:50	0/1:9:33	0/1:2:50	0/0:3:0	0/0:5:0	0/0:8:0	0/0:1:0	0/1:6:16	0/1:9:22	0/1:8:37	0/0:3:0	0/1:2:50
10	127841606	.	T	C	.	PASS	AEF=12;CSQ=ENSMUST00000026439:Obfc2b:INTRONIC+ENSMUST00000164199:Obfc2b:INTRONIC+ENSMUST00000164664:Obfc2b:INTRONIC+ENSMUST00000166577:Ankrd52:INTRONIC+ENSMUST00000166608:Obfc2b:INTRONIC+ENSMUST00000167456:Obfc2b:INTRONIC+ENSMUST00000167456:Obfc2b:WITHIN_NON_CODING_GENE+ENSMUST00000172348:Obfc2b:INTRONIC	GT:DP:EF	0/1:9:11	0/1:11:18	0/0:14:0	0/1:24:20	0/1:9:22	0/0:1:0	0/1:4:25	0/0:1:0	0/1:18:5	0/0:1:0	0/1:2:50	0/0:6:0	0/0:5:0	./.:0:.	0/1:8:12
10	127841615	.	T	C	.	PASS	AEF=32;CSQ=ENSMUST00000026439:Obfc2b:INTRONIC+ENSMUST00000164199:Obfc2b:INTRONIC+ENSMUST00000164664:Obfc2b:INTRONIC+ENSMUST00000166577:Ankrd52:INTRONIC+ENSMUST00000166608:Obfc2b:INTRONIC+ENSMUST00000167456:Obfc2b:INTRONIC+ENSMUST00000167456:Obfc2b:WITHIN_NON_CODING_GENE+ENSMUST00000172348:Obfc2b:INTRONIC	GT:DP:EF	0/1:10:40	0/1:9:44	0/1:13:23	0/1:23:43	0/1:8:37	0/0:1:0	0/1:3:66	0/0:1:0	0/1:15:13	0/1:3:33	0/1:1:100	0/1:6:33	0/0:4:0	./.:0:.	0/1:10:30
10	127841619	.	T	C	.	PASS	AEF=14;CSQ=ENSMUST00000026439:Obfc2b:INTRONIC+ENSMUST00000164199:Obfc2b:INTRONIC+ENSMUST00000164664:Obfc2b:INTRONIC+ENSMUST00000166577:Ankrd52:INTRONIC+ENSMUST00000166608:Obfc2b:INTRONIC+ENSMUST00000167456:Obfc2b:INTRONIC+ENSMUST00000167456:Obfc2b:WITHIN_NON_CODING_GENE+ENSMUST00000172348:Obfc2b:INTRONIC	GT:DP:EF	0/0:10:0	0/1:9:11	0/1:12:25	0/1:22:27	0/1:8:12	0/0:1:0	0/1:2:50	0/0:1:0	0/0:15:0	0/0:3:0	0/0:2:0	0/1:7:14	0/0:5:0	./.:0:.	0/1:8:12
10	127878329	.	A	G	.	PASS	AEF=10;CSQ=ENSMUST00000096386:Rnf41:3PRIME_UTR+ENSMUST00000171342:Rnf41:3PRIME_UTR	GT:DP:EF	0/1:19:36	0/0:8:0	0/1:6:33	0/1:19:15	0/0:21:0	0/0:6:0	0/0:6:0	0/1:22:22	0/0:4:0	0/1:8:12	0/0:16:0	0/1:12:8	0/1:12:8	0/0:15:0	0/1:20:5
10	127943517	.	A	G	.	PASS	AEF=48	GT:DP:EF	0/0:4:0	0/1:6:50	0/1:8:75	0/1:8:50	0/1:5:20	0/1:2:50	0/0:2:0	0/1:4:50	0/1:13:23	0/1:2:50	0/1:18:55	0/1:3:100	0/1:3:66	0/1:2:100	0/1:6:66
10	127943524	.	A	G	.	PASS	AEF=11	GT:DP:EF	0/0:4:0	0/1:6:16	0/1:8:12	0/0:10:0	0/0:5:0	0/0:2:0	0/0:2:0	0/1:6:33	0/1:13:15	0/0:2:0	0/1:16:6	0/1:3:66	0/0:4:0	0/0:2:0	0/1:6:16
10	127943529	.	A	G	.	PASS	AEF=50	GT:DP:EF	0/1:3:33	0/1:6:66	0/1:8:37	0/1:10:70	0/1:5:40	0/0:2:0	0/1:2:50	0/1:6:50	0/1:12:50	0/1:3:66	0/1:18:61	0/1:3:66	0/1:4:75	0/0:2:0	0/0:6:0
11	3133153	.	A	G	.	PASS	AEF=24;CSQ=ENSMUST00000020734:Eif4enif1:INTRONIC+ENSMUST00000110048:Eif4enif1:INTRONIC+ENSMUST00000110049:Eif4enif1:INTRONIC+ENSMUST00000120721:Eif4enif1:INTRONIC+ENSMUST00000135223:Eif4enif1:INTRONIC+ENSMUST00000159304:Drg1:INTRONIC+ENSMUST00000159304:Drg1:NMD_TRANSCRIPT	GT:DP:EF	0/1:9:22	0/1:7:28	0/0:6:0	0/1:9:22	0/1:14:21	0/0:2:0	0/1:10:60	0/1:9:55	0/0:5:0	0/1:3:66	0/1:11:9	0/1:13:30	0/1:5:20	0/1:8:25	0/1:12:16
11	3133162	.	A	G	.	PASS	AEF=13;CSQ=ENSMUST00000020734:Eif4enif1:INTRONIC+ENSMUST00000110048:Eif4enif1:INTRONIC+ENSMUST00000110049:Eif4enif1:INTRONIC+ENSMUST00000120721:Eif4enif1:INTRONIC+ENSMUST00000135223:Eif4enif1:INTRONIC+ENSMUST00000159304:Drg1:INTRONIC+ENSMUST00000159304:Drg1:NMD_TRANSCRIPT	GT:DP:EF	0/0:7:0	0/0:7:0	0/0:3:0	0/1:9:22	0/1:13:15	0/0:2:0	0/1:9:22	0/1:8:37	0/1:5:40	0/0:2:0	0/1:11:27	0/1:12:8	0/0:5:0	0/0:7:0	0/1:10:10
11	3133172	.	A	G	.	PASS	AEF=9;CSQ=ENSMUST00000020734:Eif4enif1:INTRONIC+ENSMUST00000110048:Eif4enif1:INTRONIC+ENSMUST00000110049:Eif4enif1:INTRONIC+ENSMUST00000120721:Eif4enif1:INTRONIC+ENSMUST00000135223:Eif4enif1:INTRONIC+ENSMUST00000159304:Drg1:INTRONIC+ENSMUST00000159304:Drg1:NMD_TRANSCRIPT	GT:DP:EF	0/1:7:14	0/1:6:50	0/0:1:0	0/1:7:14	0/0:11:0	0/0:2:0	0/0:8:0	0/0:8:0	0/0:4:0	0/0:2:0	0/0:11:0	0/1:12:25	0/0:6:0	0/1:6:16	0/1:9:33
11	3133665	.	A	G	.	PASS	AEF=46;CSQ=ENSMUST00000020734:Eif4enif1:INTRONIC+ENSMUST00000110048:Eif4enif1:INTRONIC+ENSMUST00000110049:Eif4enif1:INTRONIC+ENSMUST00000120721:Eif4enif1:INTRONIC+ENSMUST00000135223:Eif4enif1:INTRONIC+ENSMUST00000159304:Drg1:INTRONIC+ENSMUST00000159304:Drg1:NMD_TRANSCRIPT	GT:DP:EF	0/1:30:20	0/1:15:60	0/1:28:53	0/1:4:50	./.:0:.	0/1:5:40	0/1:4:50	0/1:8:25	0/1:18:38	0/1:2:50	0/1:10:40	0/1:10:40	0/1:3:100	0/1:6:33	0/1:3:66
11	3133666	.	A	G	.	PASS	AEF=35;CSQ=ENSMUST00000020734:Eif4enif1:INTRONIC+ENSMUST00000110048:Eif4enif1:INTRONIC+ENSMUST00000110049:Eif4enif1:INTRONIC+ENSMUST00000120721:Eif4enif1:INTRONIC+ENSMUST00000135223:Eif4enif1:INTRONIC+ENSMUST00000159304:Drg1:INTRONIC+ENSMUST00000159304:Drg1:NMD_TRANSCRIPT	GT:DP:EF	0/1:31:19	0/1:14:28	0/1:28:50	0/1:4:50	./.:0:.	0/1:5:40	0/1:4:25	0/1:8:12	0/1:18:33	0/1:2:50	0/1:10:40	0/1:10:40	0/1:3:66	0/1:7:42	0/1:3:66
11	3138536	.	A	G	.	PASS	AEF=17;CSQ=ENSMUST00000020734:Eif4enif1:INTRONIC+ENSMUST00000110048:Eif4enif1:INTRONIC+ENSMUST00000110049:Eif4enif1:INTRONIC+ENSMUST00000120721:Eif4enif1:INTRONIC+ENSMUST00000127950:Eif4enif1:INTRONIC+ENSMUST00000127950:Eif4enif1:WITHIN_NON_CODING_GENE+ENSMUST00000135223:Eif4enif1:INTRONIC+ENSMUST00000147534:Eif4enif1:INTRONIC+ENSMUST00000147534:Eif4enif1:WITHIN_NON_CODING_GENE+ENSMUST00000159304…	GT:DP:EF	0/1:13:7	0/1:7:14	0/1:7:14	0/1:18:38	0/1:8:25	0/1:9:11	0/1:6:16	0/0:8:0	0/1:26:26	0/0:2:0	0/0:14:0	0/1:11:27	0/0:5:0	0/0:4:0	0/1:9:11
11	3150686	.	T	C	.	PASS	AEF=8;CSQ=ENSMUST00000020741:Drg1:INTRONIC+ENSMUST00000139430:Drg1:INTRONIC+ENSMUST00000139430:Drg1:WITHIN_NON_CODING_GENE+ENSMUST00000159304:Drg1:INTRONIC+ENSMUST00000159304:Drg1:NMD_TRANSCRIPT	GT:DP:EF	0/1:23:4	0/0:3:0	0/0:3:0	0/0:7:0	0/1:8:25	0/0:7:0	0/0:12:0	0/1:8:12	0/1:3:33	0/0:3:0	0/1:22:13	0/1:20:10	0/0:9:0	0/0:6:0	0/1:21:23
11	3153530	.	T	C	.	PASS	AEF=40;CSQ=ENSMUST00000020741:Drg1:INTRONIC	GT:DP:EF	0/1:10:50	0/1:14:21	0/1:6:16	0/1:8:37	0/1:5:40	0/1:4:25	0/0:3:0	0/1:6:66	0/1:9:33	0/1:2:50	0/1:8:50	0/1:9:66	0/1:13:53	0/1:2:100	0/1:5:40
11	3218991	.	A	G	.	PASS	AEF=30;CSQ=ENSMUST00000152576:Gm11944:INTRONIC+ENSMUST00000152576:Gm11944:WITHIN_NON_CODING_GENE+ENSMUST00000155332:Gm12592:INTRONIC+ENSMUST00000155332:Gm12592:WITHIN_NON_CODING_GENE	GT:DP:EF	0/1:13:23	0/1:4:25	0/1:9:44	0/1:13:30	0/1:9:11	0/1:4:50	0/1:16:50	0/1:6:50	0/1:13:23	0/1:2:50	0/1:13:46	0/1:10:30	0/1:4:25	0/1:16:6	0/1:13:23
11	3219534	.	A	G	.	PASS	AEF=33;CSQ=ENSMUST00000152576:Gm11944:INTRONIC+ENSMUST00000152576:Gm11944:WITHIN_NON_CODING_GENE+ENSMUST00000155332:Gm12592:INTRONIC+ENSMUST00000155332:Gm12592:WITHIN_NON_CODING_GENE	GT:DP:EF	0/1:22:27	0/1:10:30	0/1:22:27	0/1:25:48	0/1:16:18	0/1:13:38	0/1:8:75	0/1:11:45	0/1:32:37	0/1:5:40	0/1:16:56	0/1:10:30	0/1:4:50	./.:0:.	0/1:17:29
11	3251939	.	T	C	.	PASS	AEF=8;CSQ=ENSMUST00000101638:Limk2:INTRONIC+ENSMUST00000101640:Limk2:INTRONIC+ENSMUST00000101642:Limk2:INTRONIC+ENSMUST00000110029:Limk2:INTRONIC+ENSMUST00000134576:Limk2:INTRONIC+ENSMUST00000134576:Limk2:WITHIN_NON_CODING_GENE+ENSMUST00000148771:Limk2:INTRONIC+ENSMUST00000148771:Limk2:WITHIN_NON_CODING_GENE	GT:DP:EF	0/0:10:0	./.:0:.	0/0:10:0	0/1:10:10	0/1:6:16	0/0:5:0	0/0:1:0	0/1:7:14	0/1:13:7	0/0:2:0	0/0:11:0	0/1:15:26	0/1:5:20	0/0:1:0	0/0:16:0
11	3357593	.	A	G	.	PASS	AEF=27;CSQ=ENSMUST00000142397:8430429K09Rik:INTRONIC+ENSMUST00000142397:8430429K09Rik:WITHIN_NON_CODING_GENE+ENSMUST00000146456:8430429K09Rik:WITHIN_NON_CODING_GENE+ENSMUST00000165552:8430429K09Rik:INTRONIC+ENSMUST00000165552:8430429K09Rik:WITHIN_NON_CODING_GENE	GT:DP:EF	0/1:17:47	0/0:4:0	0/1:5:60	0/1:18:27	0/1:15:26	0/0:9:0	0/0:3:0	0/1:12:33	0/1:14:35	0/1:10:20	0/1:28:17	0/1:15:26	./.:0:.	./.:0:.	0/1:22:27
11	3398462	.	T	C	.	PASS	AEF=13;CSQ=ENSMUST00000044507:Inpp5j:INTRONIC+ENSMUST00000044682:Pla2g3:3PRIME_UTR+ENSMUST00000044682:Pla2g3:NMD_TRANSCRIPT+ENSMUST00000110018:Inpp5j:INTRONIC+ENSMUST00000110019:Inpp5j:INTRONIC+ENSMUST00000148939:Inpp5j:INTRONIC+ENSMUST00000148939:Inpp5j:WITHIN_NON_CODING_GENE+ENSMUST00000154756:Inpp5j:INTRONIC+ENSMUST00000154756:Inpp5j:WITHIN_NON_CODING_GENE	GT:DP:EF	0/1:63:9	0/1:26:11	0/1:53:15	0/1:47:12	0/1:19:26	0/1:16:6	0/0:14:0	0/1:29:13	0/1:54:14	0/1:15:13	0/1:72:18	0/1:28:7	0/1:20:20	0/1:14:7	0/1:44:13
11	3606911	.	T	C	.	PASS	AEF=15;CSQ=ENSMUST00000070552:Osbp2:INTRONIC+ENSMUST00000101632:Osbp2:INTRONIC+ENSMUST00000101633:Osbp2:INTRONIC+ENSMUST00000102950:Osbp2:INTRONIC+ENSMUST00000167378:Osbp2:INTRONIC+ENSMUST00000167603:Osbp2:INTRONIC	GT:DP:EF	0/1:19:31	0/1:1:100	0/1:8:12	0/0:7:0	0/1:11:9	0/0:3:0	0/1:5:20	0/0:4:0	0/1:3:33	0/1:10:10	0/1:21:9	0/1:13:15	0/1:19:10	0/1:3:33	0/1:28:17
11	3606922	.	T	C	.	PASS	AEF=7;CSQ=ENSMUST00000070552:Osbp2:INTRONIC+ENSMUST00000101632:Osbp2:INTRONIC+ENSMUST00000101633:Osbp2:INTRONIC+ENSMUST00000102950:Osbp2:INTRONIC+ENSMUST00000167378:Osbp2:INTRONIC+ENSMUST00000167603:Osbp2:INTRONIC	GT:DP:EF	0/1:22:4	0/0:1:0	0/0:9:0	0/1:7:14	0/1:11:18	0/1:3:33	0/1:8:37	0/0:6:0	0/0:6:0	0/0:8:0	0/1:22:9	0/1:9:11	0/0:20:0	0/0:3:0	0/0:27:0
11	3606930	.	T	C	.	PASS	AEF=33;CSQ=ENSMUST00000070552:Osbp2:INTRONIC+ENSMUST00000101632:Osbp2:INTRONIC+ENSMUST00000101633:Osbp2:INTRONIC+ENSMUST00000102950:Osbp2:INTRONIC+ENSMUST00000167378:Osbp2:INTRONIC+ENSMUST00000167603:Osbp2:INTRONIC	GT:DP:EF	0/1:23:34	0/0:1:0	0/1:10:20	0/1:9:22	0/1:12:50	0/1:3:33	0/1:9:66	0/1:8:37	0/1:7:42	0/1:6:33	0/1:22:31	0/1:7:14	0/1:16:18	0/0:3:0	0/1:25:32
11	3609980	.	T	C	.	PASS	AEF=67;CSQ=ENSMUST00000070552:Osbp2:INTRONIC+ENSMUST00000101632:Osbp2:INTRONIC+ENSMUST00000101633:Osbp2:INTRONIC+ENSMUST00000102950:Osbp2:INTRONIC+ENSMUST00000167378:Osbp2:INTRONIC+ENSMUST00000167603:Osbp2:INTRONIC	GT:DP:EF	0/1:15:73	0/1:18:66	0/1:29:68	0/1:34:64	0/1:16:68	0/1:10:60	0/1:20:55	0/1:16:68	0/1:60:70	0/1:1:100	0/1:14:64	0/1:11:72	0/1:11:45	0/1:3:33	0/1:25:80
11	4041402	.	T	C	.	PASS	AEF=11;CSQ=ENSMUST00000093381:Ccdc157:3PRIME_UTR+ENSMUST00000101626:Ccdc157:3PRIME_UTR+ENSMUST00000137060:Ccdc157:WITHIN_NON_CODING_GENE	GT:DP:EF	0/1:58:13	0/1:32:3	0/1:53:11	0/1:91:10	0/1:40:12	0/1:17:23	0/0:13:0	0/1:38:18	0/1:102:9	0/1:23:13	0/1:100:12	0/1:30:10	0/1:43:18	0/1:19:5	0/1:27:22
11	4042035	.	T	C	.	PASS	AEF=8;CSQ=ENSMUST00000093381:Ccdc157:3PRIME_UTR+ENSMUST00000101626:Ccdc157:3PRIME_UTR+ENSMUST00000137060:Ccdc157:WITHIN_NON_CODING_GENE	GT:DP:EF	0/1:46:6	0/1:18:11	0/1:32:15	0/1:52:5	0/1:31:12	0/0:25:0	0/0:29:0	0/1:30:13	0/1:54:11	0/1:40:15	0/1:78:8	0/1:50:2	0/1:61:4	0/0:12:0	0/1:38:10
11	4042045	.	T	C	.	PASS	AEF=15;CSQ=ENSMUST00000093381:Ccdc157:3PRIME_UTR+ENSMUST00000101626:Ccdc157:3PRIME_UTR+ENSMUST00000137060:Ccdc157:WITHIN_NON_CODING_GENE	GT:DP:EF	0/1:38:13	0/1:21:23	0/1:37:18	0/1:53:20	0/1:32:12	0/1:23:8	0/1:30:23	0/1:29:13	0/1:58:13	0/1:38:18	0/1:83:12	0/1:51:21	0/1:55:10	0/1:11:45	0/1:41:14
11	4042049	.	T	C	.	PASS	AEF=31;CSQ=ENSMUST00000093381:Ccdc157:3PRIME_UTR+ENSMUST00000101626:Ccdc157:3PRIME_UTR+ENSMUST00000137060:Ccdc157:WITHIN_NON_CODING_GENE	GT:DP:EF	0/1:40:40	0/1:21:57	0/1:36:36	0/1:51:25	0/1:33:30	0/1:21:28	0/1:29:3	0/1:30:33	0/1:57:33	0/1:36:38	0/1:78:28	0/1:55:38	0/1:53:28	0/1:11:18	0/1:39:33
11	4042051	.	T	C	.	PASS	AEF=10;CSQ=ENSMUST00000093381:Ccdc157:3PRIME_UTR+ENSMUST00000101626:Ccdc157:3PRIME_UTR+ENSMUST00000137060:Ccdc157:WITHIN_NON_CODING_GENE	GT:DP:EF	0/1:38:13	0/1:23:4	0/0:36:0	0/1:52:7	0/1:32:12	0/1:21:9	0/1:30:6	0/1:27:18	0/1:58:8	0/1:36:16	0/1:81:8	0/1:52:7	0/1:53:11	0/1:11:9	0/1:39:10
11	4042085	.	T	C	.	PASS	AEF=8;CSQ=ENSMUST00000093381:Ccdc157:3PRIME_UTR+ENSMUST00000101626:Ccdc157:3PRIME_UTR+ENSMUST00000137060:Ccdc157:WITHIN_NON_CODING_GENE	GT:DP:EF	0/1:25:16	0/1:19:15	0/1:25:20	0/1:41:12	0/1:32:6	0/0:17:0	0/1:21:4	0/1:23:8	0/1:53:9	0/1:27:7	0/1:73:5	0/1:43:4	0/1:43:11	0/1:14:21	0/1:29:3
11	4042088	.	T	C	.	PASS	AEF=39;CSQ=ENSMUST00000093381:Ccdc157:3PRIME_UTR+ENSMUST00000101626:Ccdc157:3PRIME_UTR+ENSMUST00000137060:Ccdc157:WITHIN_NON_CODING_GENE	GT:DP:EF	0/1:23:43	0/1:17:35	0/1:20:30	0/1:38:50	0/1:29:58	0/1:15:46	0/1:20:35	0/1:21:33	0/1:42:40	0/1:26:42	0/1:67:35	0/1:45:20	0/1:39:46	0/1:12:58	0/1:26:30
11	4042110	.	T	C	.	PASS	AEF=8;CSQ=ENSMUST00000093381:Ccdc157:3PRIME_UTR+ENSMUST00000101626:Ccdc157:3PRIME_UTR+ENSMUST00000137060:Ccdc157:WITHIN_NON_CODING_GENE	GT:DP:EF	0/1:27:11	0/1:13:23	0/1:16:6	0/1:37:10	0/1:24:8	0/1:16:31	0/1:28:3	0/1:15:6	0/1:43:13	0/1:20:5	0/1:75:1	0/1:36:5	0/1:35:17	0/1:16:6	0/1:37:10
11	4042111	.	T	C	.	PASS	AEF=7;CSQ=ENSMUST00000093381:Ccdc157:3PRIME_UTR+ENSMUST00000101626:Ccdc157:3PRIME_UTR+ENSMUST00000137060:Ccdc157:WITHIN_NON_CODING_GENE	GT:DP:EF	0/1:26:11	0/1:13:15	0/1:15:6	0/1:38:13	0/1:24:8	0/1:15:33	0/1:29:3	0/1:17:17	0/1:43:4	0/0:20:0	0/1:77:2	0/1:36:5	0/1:35:5	0/0:16:0	0/1:36:5
11	4778682	.	A	G	.	PASS	AEF=8;CSQ=ENSMUST00000038570:Nipsnap1:INTRONIC+ENSMUST00000093370:Nipsnap1:INTRONIC+ENSMUST00000093371:Nipsnap1:INTRONIC+ENSMUST00000135405:Nipsnap1:INTRONIC+ENSMUST00000135405:Nipsnap1:WITHIN_NON_CODING_GENE+ENSMUST00000136552:Nipsnap1:INTRONIC+ENSMUST00000136552:Nipsnap1:NMD_TRANSCRIPT	GT:DP:EF	0/0:7:0	0/0:13:0	0/0:1:0	0/1:6:100	0/0:13:0	0/0:6:0	0/1:11:90	0/0:8:0	0/0:16:0	0/0:1:0	0/0:14:0	0/0:10:0	0/0:11:0	0/1:5:40	0/0:9:0
11	4779210	.	A	G	.	PASS	AEF=26;CSQ=ENSMUST00000038570:Nipsnap1:INTRONIC+ENSMUST00000093370:Nipsnap1:INTRONIC+ENSMUST00000093371:Nipsnap1:INTRONIC+ENSMUST00000135405:Nipsnap1:INTRONIC+ENSMUST00000135405:Nipsnap1:WITHIN_NON_CODING_GENE+ENSMUST00000136552:Nipsnap1:INTRONIC+ENSMUST00000136552:Nipsnap1:NMD_TRANSCRIPT	GT:DP:EF	0/1:13:23	0/0:4:0	0/1:2:50	0/1:5:40	0/1:8:37	0/1:11:18	0/1:4:50	0/1:10:40	0/1:6:33	0/1:5:20	0/1:13:30	0/1:11:27	0/1:7:28	0/0:2:0	0/1:12:8
11	4781645	.	A	G	.	PASS	AEF=58;CSQ=ENSMUST00000038570:Nipsnap1:INTRONIC+ENSMUST00000093370:Nipsnap1:INTRONIC+ENSMUST00000093371:Nipsnap1:INTRONIC+ENSMUST00000135405:Nipsnap1:INTRONIC+ENSMUST00000135405:Nipsnap1:WITHIN_NON_CODING_GENE+ENSMUST00000136552:Nipsnap1:INTRONIC+ENSMUST00000136552:Nipsnap1:NMD_TRANSCRIPT	GT:DP:EF	0/1:5:40	0/1:3:100	0/0:1:0	0/1:4:50	0/1:7:42	0/0:1:0	0/1:2:100	0/1:4:100	0/1:3:66	0/1:2:50	0/1:12:66	0/1:9:66	0/1:3:66	0/0:2:0	0/1:3:66
11	4781659	.	A	G	.	PASS	AEF=48;CSQ=ENSMUST00000038570:Nipsnap1:INTRONIC+ENSMUST00000093370:Nipsnap1:INTRONIC+ENSMUST00000093371:Nipsnap1:INTRONIC+ENSMUST00000135405:Nipsnap1:INTRONIC+ENSMUST00000135405:Nipsnap1:WITHIN_NON_CODING_GENE+ENSMUST00000136552:Nipsnap1:INTRONIC+ENSMUST00000136552:Nipsnap1:NMD_TRANSCRIPT	GT:DP:EF	0/1:5:40	0/1:2:100	0/0:2:0	0/1:4:50	0/1:7:42	0/0:1:0	0/0:2:0	0/1:6:83	0/1:2:50	0/1:1:100	0/1:14:35	0/1:10:60	0/1:5:40	0/0:2:0	0/1:4:75
11	4781664	.	A	G	.	PASS	AEF=31;CSQ=ENSMUST00000038570:Nipsnap1:INTRONIC+ENSMUST00000093370:Nipsnap1:INTRONIC+ENSMUST00000093371:Nipsnap1:INTRONIC+ENSMUST00000135405:Nipsnap1:INTRONIC+ENSMUST00000135405:Nipsnap1:WITHIN_NON_CODING_GENE+ENSMUST00000136552:Nipsnap1:INTRONIC+ENSMUST00000136552:Nipsnap1:NMD_TRANSCRIPT	GT:DP:EF	0/1:6:33	0/1:1:100	0/0:2:0	0/1:4:50	0/1:6:33	0/0:1:0	0/0:2:0	0/1:6:33	0/0:2:0	0/1:1:100	0/1:13:15	0/1:11:45	0/1:5:40	0/0:1:0	0/1:3:33
11	4975876	.	T	C	.	PASS	AEF=21;CSQ=ENSMUST00000073308:Ewsr1:INTRONIC+ENSMUST00000079949:Ewsr1:INTRONIC+ENSMUST00000102930:Ewsr1:INTRONIC+ENSMUST00000139886:Ewsr1:INTRONIC+ENSMUST00000139886:Ewsr1:WITHIN_NON_CODING_GENE+ENSMUST00000141002:Ewsr1:INTRONIC+ENSMUST00000141002:Ewsr1:WITHIN_NON_CODING_GENE+ENSMUST00000150168:Ewsr1:INTRONIC+ENSMUST00000150168:Ewsr1:WITHIN_NON_CODING_GENE+ENSMUST00000151497:Ewsr1:INTRONIC+ENSMUS…	GT:DP:EF	0/1:17:23	0/0:2:0	0/1:8:25	0/1:7:14	0/0:7:0	0/1:4:25	0/1:8:12	0/0:6:0	0/1:9:22	0/1:1:100	0/1:4:25	0/1:12:25	0/1:5:40	0/0:6:0	0/1:10:20
11	4976816	.	T	C	.	PASS	AEF=27;CSQ=ENSMUST00000073308:Ewsr1:INTRONIC+ENSMUST00000079949:Ewsr1:INTRONIC+ENSMUST00000102930:Ewsr1:INTRONIC+ENSMUST00000139886:Ewsr1:INTRONIC+ENSMUST00000139886:Ewsr1:WITHIN_NON_CODING_GENE+ENSMUST00000141002:Ewsr1:INTRONIC+ENSMUST00000141002:Ewsr1:WITHIN_NON_CODING_GENE+ENSMUST00000150168:Ewsr1:INTRONIC+ENSMUST00000150168:Ewsr1:WITHIN_NON_CODING_GENE+ENSMUST00000151497:Ewsr1:INTRONIC+ENSMUS…	GT:DP:EF	0/1:20:20	0/1:12:50	0/1:13:15	0/1:16:43	0/1:16:18	0/1:8:12	0/1:18:16	0/1:4:25	0/1:29:17	./.:0:.	0/1:11:27	0/1:11:18	0/1:9:44	./.:0:.	0/1:21:47
11	4976830	.	T	C	.	PASS	AEF=20;CSQ=ENSMUST00000073308:Ewsr1:INTRONIC+ENSMUST00000079949:Ewsr1:INTRONIC+ENSMUST00000102930:Ewsr1:INTRONIC+ENSMUST00000139886:Ewsr1:INTRONIC+ENSMUST00000139886:Ewsr1:WITHIN_NON_CODING_GENE+ENSMUST00000141002:Ewsr1:INTRONIC+ENSMUST00000141002:Ewsr1:WITHIN_NON_CODING_GENE+ENSMUST00000150168:Ewsr1:INTRONIC+ENSMUST00000150168:Ewsr1:WITHIN_NON_CODING_GENE+ENSMUST00000151497:Ewsr1:INTRONIC+ENSMUS…	GT:DP:EF	0/1:15:6	0/1:18:16	0/0:16:0	0/1:15:33	0/1:14:7	0/1:9:22	0/1:17:41	0/0:4:0	0/1:25:24	./.:0:.	0/0:13:0	0/1:10:10	0/1:10:30	./.:0:.	0/1:28:32
11	5022201	.	T	C	.	PASS	AEF=25;CSQ=ENSMUST00000036246:Emid1:INTRONIC+ENSMUST00000062821:Emid1:INTRONIC+ENSMUST00000132196:Emid1:INTRONIC+ENSMUST00000132196:Emid1:WITHIN_NON_CODING_GENE+ENSMUST00000132328:Emid1:INTRONIC+ENSMUST00000151906:Emid1:INTRONIC+ENSMUST00000153308:Emid1:INTRONIC+ENSMUST00000153308:Emid1:NMD_TRANSCRIPT+ENSMUST00000163299:Emid1:INTRONIC	GT:DP:EF	0/1:8:12	0/1:5:20	0/0:1:0	0/1:9:22	0/1:11:45	0/1:2:50	0/1:4:50	0/1:6:33	0/1:11:27	0/0:3:0	0/1:14:14	0/1:5:20	0/1:5:20	./.:0:.	0/1:4:50
11	5023402	.	A	G	.	PASS	AEF=7;CSQ=ENSMUST00000036246:Emid1:INTRONIC+ENSMUST00000062821:Emid1:INTRONIC+ENSMUST00000132196:Emid1:INTRONIC+ENSMUST00000132196:Emid1:WITHIN_NON_CODING_GENE+ENSMUST00000132328:Emid1:INTRONIC+ENSMUST00000151906:Emid1:INTRONIC+ENSMUST00000153308:Emid1:INTRONIC+ENSMUST00000153308:Emid1:NMD_TRANSCRIPT+ENSMUST00000163299:Emid1:INTRONIC	GT:DP:EF	0/0:12:0	0/1:4:25	0/0:12:0	0/1:12:8	0/0:10:0	0/0:5:0	0/0:2:0	0/1:8:25	0/1:23:4	0/0:1:0	0/1:14:21	0/0:14:0	0/1:10:20	0/0:3:0	0/0:6:0
11	5023412	.	A	G	.	PASS	AEF=15;CSQ=ENSMUST00000036246:Emid1:INTRONIC+ENSMUST00000062821:Emid1:INTRONIC+ENSMUST00000132196:Emid1:INTRONIC+ENSMUST00000132196:Emid1:WITHIN_NON_CODING_GENE+ENSMUST00000132328:Emid1:INTRONIC+ENSMUST00000151906:Emid1:INTRONIC+ENSMUST00000153308:Emid1:INTRONIC+ENSMUST00000153308:Emid1:NMD_TRANSCRIPT+ENSMUST00000163299:Emid1:INTRONIC	GT:DP:EF	0/1:13:15	0/1:5:20	0/1:13:7	0/1:12:25	0/1:10:10	0/0:4:0	0/0:3:0	0/1:8:25	0/1:25:16	0/0:1:0	0/1:16:37	0/0:14:0	0/1:12:25	0/0:3:0	0/0:6:0
11	6160898	.	T	C	.	PASS	AEF=55;CSQ=ENSMUST00000004507:Ddx56:INTRONIC	GT:DP:EF	./.:0:.	0/1:2:100	0/1:9:66	0/1:12:66	0/1:5:80	0/0:1:0	0/1:5:40	0/1:5:60	0/1:6:50	0/1:2:50	0/1:11:63	0/1:6:33	0/0:1:0	0/1:3:33	0/1:5:40
11	6160908	.	T	C	.	PASS	AEF=21;CSQ=ENSMUST00000004507:Ddx56:INTRONIC	GT:DP:EF	./.:0:.	0/0:2:0	0/1:8:12	0/1:11:18	0/0:4:0	0/0:1:0	0/1:3:33	0/1:5:60	0/0:4:0	0/0:2:0	0/1:9:44	0/1:7:14	0/1:2:50	0/0:3:0	0/1:4:25
11	6254690	.	A	G	.	PASS	AEF=31;CSQ=ENSMUST00000003461:Ogdh:INTRONIC+ENSMUST00000079291:Ogdh:INTRONIC+ENSMUST00000081894:Ogdh:INTRONIC+ENSMUST00000093350:Ogdh:INTRONIC+ENSMUST00000101554:Ogdh:INTRONIC+ENSMUST00000101555:Ogdh:INTRONIC+ENSMUST00000109797:Ogdh:INTRONIC+ENSMUST00000165203:Ogdh:INTRONIC	GT:DP:EF	0/1:7:28	0/1:5:40	0/0:5:0	0/1:8:37	0/1:3:33	0/1:6:33	0/1:3:33	0/1:5:60	0/1:8:25	0/1:5:40	0/1:6:33	0/1:5:40	0/1:6:33	0/0:3:0	0/1:12:33
11	6293230	.	A	G	.	PASS	AEF=38;CSQ=ENSMUST00000012612:Zmiz2:INTRONIC+ENSMUST00000109786:Zmiz2:INTRONIC+ENSMUST00000109787:Zmiz2:INTRONIC	GT:DP:EF	0/1:13:30	0/1:10:80	0/1:2:100	0/1:11:18	0/1:12:33	0/1:6:33	0/1:13:23	0/1:14:50	0/1:11:18	0/1:3:33	0/1:25:36	0/1:13:30	0/1:6:50	0/0:2:0	0/1:23:52
11	7069115	.	A	G	.	PASS	AEF=23;CSQ=ENSMUST00000020706:Adcy1:INTRONIC+ENSMUST00000135398:Adcy1:INTRONIC+ENSMUST00000135398:Adcy1:WITHIN_NON_CODING_GENE	GT:DP:EF	0/1:14:14	0/1:3:33	0/1:12:33	0/1:6:16	0/1:2:50	0/0:2:0	0/0:6:0	0/1:5:60	0/1:7:14	0/1:2:50	0/1:17:35	0/1:3:33	0/1:6:16	0/0:7:0	0/0:8:0
11	19931180	.	T	C	.	PASS	AEF=30	GT:DP:EF	0/1:6:33	0/1:7:28	0/1:9:11	0/1:12:16	0/1:4:50	0/1:4:25	./.:0:.	0/0:2:0	0/1:15:53	./.:0:.	0/1:3:33	0/1:4:25	./.:0:.	./.:0:.	0/1:2:50
11	20128609	.	T	C	.	PASS	AEF=14;CSQ=ENSMUST00000050611:Cep68:3PRIME_UTR	GT:DP:EF	0/1:20:25	0/1:29:13	0/1:28:10	0/1:32:15	0/1:17:29	0/1:8:62	0/0:7:0	0/1:26:15	0/1:30:6	0/0:5:0	0/1:59:10	0/1:20:15	0/0:16:0	0/1:10:40	0/1:21:9
11	22877680	.	A	G	.	PASS	AEF=26;CSQ=ENSMUST00000057843:Commd1:INTRONIC+ENSMUST00000071068:Commd1:INTRONIC+ENSMUST00000093270:Commd1:INTRONIC+ENSMUST00000159081:Commd1:INTRONIC+ENSMUST00000160826:Commd1:INTRONIC	GT:DP:EF	0/0:6:0	./.:0:.	0/0:3:0	0/1:4:25	0/1:2:100	0/0:4:0	0/1:2:50	0/1:2:50	0/1:2:50	0/0:1:0	0/1:15:20	0/1:7:57	0/0:4:0	0/1:3:33	0/0:4:0
11	22877689	.	A	G	.	PASS	AEF=14;CSQ=ENSMUST00000057843:Commd1:INTRONIC+ENSMUST00000071068:Commd1:INTRONIC+ENSMUST00000093270:Commd1:INTRONIC+ENSMUST00000159081:Commd1:INTRONIC+ENSMUST00000160826:Commd1:INTRONIC	GT:DP:EF	0/0:6:0	./.:0:.	0/0:3:0	0/0:3:0	0/0:2:0	0/1:5:20	0/0:2:0	0/1:1:100	0/1:2:50	0/0:1:0	0/1:13:30	0/1:8:25	0/0:4:0	0/0:4:0	0/0:4:0
11	22930465	.	A	G	.	PASS	AEF=10;CSQ=ENSMUST00000094363:Fam161a:3PRIME_UTR	GT:DP:EF	0/0:4:0	0/1:7:28	0/1:12:33	0/1:33:6	0/1:6:16	./.:0:.	0/0:4:0	0/0:8:0	0/1:18:5	0/0:1:0	0/1:12:16	0/1:5:40	0/0:6:0	0/0:3:0	0/0:7:0
11	23170387	.	A	G	.	PASS	AEF=23;CSQ=ENSMUST00000020538:Xpo1:INTRONIC+ENSMUST00000102869:Xpo1:INTRONIC+ENSMUST00000102870:Xpo1:INTRONIC+ENSMUST00000109551:Xpo1:INTRONIC+ENSMUST00000149371:Xpo1:INTRONIC+ENSMUST00000149371:Xpo1:WITHIN_NON_CODING_GENE	GT:DP:EF	0/1:8:37	0/0:3:0	0/0:5:0	0/1:3:33	0/0:9:0	0/0:2:0	0/1:9:33	0/1:9:11	0/1:4:75	./.:0:.	0/1:10:30	0/1:17:41	0/1:12:25	0/1:3:66	0/1:23:13
11	23363092	.	A	G	.	PASS	AEF=16;CSQ=ENSMUST00000070402:Usp34:INTRONIC+ENSMUST00000101465:Usp34:INTRONIC+ENSMUST00000137823:Usp34:INTRONIC	GT:DP:EF	0/0:2:0	0/0:5:0	0/1:3:33	0/1:6:16	0/0:7:0	0/1:7:14	0/0:6:0	0/1:4:50	0/1:7:14	0/0:2:0	0/1:18:38	0/0:11:0	0/0:6:0	0/0:4:0	0/1:10:30
11	23363099	.	A	G	.	PASS	AEF=26;CSQ=ENSMUST00000070402:Usp34:INTRONIC+ENSMUST00000101465:Usp34:INTRONIC+ENSMUST00000137823:Usp34:INTRONIC	GT:DP:EF	0/1:4:25	0/1:6:33	0/1:3:33	0/1:7:28	0/1:8:12	0/0:6:0	0/0:6:0	0/1:5:60	0/1:11:27	0/0:2:0	0/1:20:40	0/1:12:16	0/0:5:0	0/0:4:0	0/1:13:53
11	23378368	.	A	G	.	PASS	AEF=13;CSQ=ENSMUST00000070402:Usp34:INTRONIC+ENSMUST00000101465:Usp34:INTRONIC+ENSMUST00000129368:Usp34:INTRONIC+ENSMUST00000137823:Usp34:INTRONIC	GT:DP:EF	0/1:12:16	0/0:8:0	0/0:6:0	0/0:5:0	0/0:9:0	0/0:2:0	0/1:8:37	0/1:8:12	0/1:8:25	0/0:5:0	0/1:31:12	0/1:13:7	0/1:12:25	0/1:7:14	0/1:11:9
11	23380361	.	A	G	.	PASS	AEF=16;CSQ=ENSMUST00000070402:Usp34:INTRONIC+ENSMUST00000101465:Usp34:INTRONIC+ENSMUST00000129368:Usp34:INTRONIC+ENSMUST00000137823:Usp34:INTRONIC	GT:DP:EF	0/1:21:28	0/1:3:33	0/0:2:0	0/1:6:16	0/0:9:0	0/1:6:16	0/1:6:16	0/0:6:0	0/1:7:14	0/1:5:20	0/1:20:25	0/1:14:14	0/1:17:11	0/1:20:30	0/1:21:9
11	23380364	.	A	G	.	PASS	AEF=49;CSQ=ENSMUST00000070402:Usp34:INTRONIC+ENSMUST00000101465:Usp34:INTRONIC+ENSMUST00000129368:Usp34:INTRONIC+ENSMUST00000137823:Usp34:INTRONIC	GT:DP:EF	0/1:21:47	0/1:3:66	0/1:1:100	0/1:6:50	0/1:10:40	0/1:7:57	0/1:7:28	0/1:6:50	0/1:6:50	0/1:4:25	0/1:18:44	0/1:13:53	0/1:17:29	0/1:20:65	0/1:22:59
11	23380391	.	A	G	.	PASS	AEF=30;CSQ=ENSMUST00000070402:Usp34:INTRONIC+ENSMUST00000101465:Usp34:INTRONIC+ENSMUST00000129368:Usp34:INTRONIC+ENSMUST00000137823:Usp34:INTRONIC	GT:DP:EF	0/1:10:20	0/1:5:20	0/1:1:100	0/1:4:25	0/1:6:16	0/1:7:42	0/1:6:33	0/1:5:20	0/1:7:14	0/0:2:0	0/1:20:35	0/1:5:20	0/1:12:16	0/1:12:41	0/1:16:56
11	23385538	.	A	G	.	PASS	AEF=14;CSQ=ENSMUST00000070402:Usp34:INTRONIC+ENSMUST00000101465:Usp34:INTRONIC+ENSMUST00000129368:Usp34:INTRONIC+ENSMUST00000137823:Usp34:INTRONIC	GT:DP:EF	0/1:10:20	0/0:4:0	0/0:5:0	0/0:7:0	0/1:12:8	0/0:8:0	0/0:1:0	0/1:7:14	0/1:13:23	0/1:7:14	0/1:29:20	0/1:17:5	0/1:13:7	0/1:5:20	0/1:13:38
11	23386505	.	A	G	.	PASS	AEF=49;CSQ=ENSMUST00000070402:Usp34:INTRONIC+ENSMUST00000101465:Usp34:INTRONIC+ENSMUST00000129368:Usp34:INTRONIC+ENSMUST00000137823:Usp34:INTRONIC	GT:DP:EF	0/1:21:42	0/1:15:40	0/1:9:33	0/1:18:22	0/1:12:58	0/1:17:47	0/1:13:46	0/1:35:62	0/1:24:45	0/1:5:20	0/1:23:52	0/1:27:51	0/1:12:25	0/1:11:63	0/1:27:62
11	29051274	.	A	G	.	PASS	AEF=30;CSQ=ENSMUST00000020756:Pnpt1:INTRONIC+ENSMUST00000154924:Pnpt1:INTRONIC+ENSMUST00000154924:Pnpt1:WITHIN_NON_CODING_GENE	GT:DP:EF	0/1:12:50	0/1:2:50	0/0:2:0	0/1:3:33	0/1:3:33	0/0:3:0	0/1:2:50	0/1:2:50	0/0:3:0	0/0:4:0	0/1:13:23	0/1:3:33	0/1:4:25	0/1:2:50	0/1:2:50
11	29090863	.	A	G	.	PASS	AEF=32;CSQ=ENSMUST00000020755:Smek2:INTRONIC+ENSMUST00000101438:Smek2:INTRONIC+ENSMUST00000101439:Smek2:INTRONIC+ENSMUST00000102856:Smek2:INTRONIC	GT:DP:EF	0/1:7:57	0/0:1:0	0/1:3:66	0/0:1:0	0/1:7:28	0/0:3:0	0/1:7:57	0/0:2:0	0/0:4:0	0/0:3:0	0/1:14:50	0/1:8:25	0/1:2:50	0/1:3:33	0/1:7:28
11	29090873	.	A	G	.	PASS	AEF=26;CSQ=ENSMUST00000020755:Smek2:INTRONIC+ENSMUST00000101438:Smek2:INTRONIC+ENSMUST00000101439:Smek2:INTRONIC+ENSMUST00000102856:Smek2:INTRONIC	GT:DP:EF	0/1:6:66	0/0:1:0	0/1:3:33	0/1:3:33	0/1:6:16	0/0:2:0	0/0:4:0	0/0:3:0	0/0:4:0	0/0:2:0	0/1:11:27	0/1:5:20	0/0:3:0	0/1:5:60	0/1:3:66
11	29102614	.	T	C	.	PASS	AEF=14;CSQ=ENSMUST00000020755:Smek2:INTRONIC+ENSMUST00000101438:Smek2:INTRONIC+ENSMUST00000101439:Smek2:INTRONIC+ENSMUST00000102856:Smek2:INTRONIC+ENSMUST00000127621:Smek2:INTRONIC	GT:DP:EF	0/1:6:16	0/0:3:0	0/0:1:0	./.:0:.	0/1:6:33	./.:0:.	0/0:3:0	0/0:1:0	0/0:3:0	0/1:6:16	0/1:17:23	0/0:5:0	0/0:4:0	0/1:5:20	0/1:17:11
11	29116690	.	T	C	.	PASS	AEF=9;CSQ=ENSMUST00000020755:Smek2:INTRONIC+ENSMUST00000101439:Smek2:INTRONIC+ENSMUST00000127818:Smek2:INTRONIC+ENSMUST00000127818:Smek2:WITHIN_NON_CODING_GENE+ENSMUST00000148759:Smek2:INTRONIC+ENSMUST00000148759:Smek2:NMD_TRANSCRIPT+ENSMUST00000148759:Smek2:WITHIN_NON_CODING_GENE	GT:DP:EF	0/0:32:0	0/1:28:7	0/0:30:0	0/1:21:14	0/0:24:0	0/0:10:0	0/0:28:0	0/0:28:0	0/0:13:0	0/1:29:17	0/1:141:14	0/1:41:2	0/0:31:0	0/0:17:0	0/1:112:16
11	29141669	.	T	C	.	PASS	AEF=4;CSQ=ENSMUST00000020754:Ccdc104:INTRONIC+ENSMUST00000093243:Ccdc104:INTRONIC+ENSMUST00000134599:Ccdc104:INTRONIC+ENSMUST00000141862:Ccdc104:INTRONIC+ENSMUST00000141862:Ccdc104:WITHIN_NON_CODING_GENE	GT:DP:EF	0/0:4:0	0/0:3:0	0/0:8:0	0/0:7:0	0/0:3:0	0/0:6:0	0/0:6:0	0/0:1:0	0/1:11:9	0/0:3:0	0/0:9:0	0/0:8:0	0/0:12:0	0/0:17:0	0/1:19:21
11	29430920	.	A	G	.	PASS	AEF=8;CSQ=ENSMUST00000020749:Mtif2:INTRONIC+ENSMUST00000093239:Mtif2:INTRONIC+ENSMUST00000101423:Mtif2:INTRONIC+ENSMUST00000133452:Mtif2:INTRONIC+ENSMUST00000136351:Mtif2:INTRONIC+ENSMUST00000144321:Mtif2:INTRONIC	GT:DP:EF	0/1:27:14	0/0:10:0	0/1:6:16	0/0:7:0	0/1:14:7	0/1:13:7	0/1:16:6	0/1:16:25	0/0:14:0	0/1:9:11	0/1:52:9	0/1:25:12	0/1:23:4	0/0:5:0	0/1:30:3
11	29430924	.	A	G	.	PASS	AEF=34;CSQ=ENSMUST00000020749:Mtif2:INTRONIC+ENSMUST00000093239:Mtif2:INTRONIC+ENSMUST00000101423:Mtif2:INTRONIC+ENSMUST00000133452:Mtif2:INTRONIC+ENSMUST00000136351:Mtif2:INTRONIC+ENSMUST00000144321:Mtif2:INTRONIC	GT:DP:EF	0/1:27:29	0/1:10:20	0/1:6:83	0/1:7:14	0/1:14:42	0/0:12:0	0/1:18:38	0/1:14:14	0/1:16:31	0/1:9:66	0/1:52:40	0/1:25:28	0/1:23:26	0/1:6:50	0/1:30:33
11	29431065	.	A	G	.	PASS	AEF=15;CSQ=ENSMUST00000020749:Mtif2:INTRONIC+ENSMUST00000093239:Mtif2:INTRONIC+ENSMUST00000101423:Mtif2:INTRONIC+ENSMUST00000133452:Mtif2:INTRONIC+ENSMUST00000136351:Mtif2:INTRONIC+ENSMUST00000144321:Mtif2:INTRONIC	GT:DP:EF	0/1:23:13	0/0:14:0	0/1:7:28	0/0:6:0	0/1:10:10	0/1:3:66	0/0:6:0	0/0:4:0	0/1:16:12	0/1:2:50	0/1:31:32	0/1:24:16	0/1:18:22	0/0:3:0	0/1:18:27
11	29431152	.	A	G	.	PASS	AEF=14;CSQ=ENSMUST00000020749:Mtif2:INTRONIC+ENSMUST00000093239:Mtif2:INTRONIC+ENSMUST00000101423:Mtif2:INTRONIC+ENSMUST00000133452:Mtif2:INTRONIC+ENSMUST00000136351:Mtif2:INTRONIC+ENSMUST00000144321:Mtif2:INTRONIC	GT:DP:EF	0/1:14:14	0/0:4:0	0/0:11:0	0/1:9:11	0/0:7:0	0/0:7:0	0/1:13:7	0/1:10:20	0/1:9:11	0/0:4:0	0/1:32:21	0/1:14:14	0/1:23:21	0/0:1:0	0/1:27:14
11	29431153	.	A	G	.	PASS	AEF=30;CSQ=ENSMUST00000020749:Mtif2:INTRONIC+ENSMUST00000093239:Mtif2:INTRONIC+ENSMUST00000101423:Mtif2:INTRONIC+ENSMUST00000133452:Mtif2:INTRONIC+ENSMUST00000136351:Mtif2:INTRONIC+ENSMUST00000144321:Mtif2:INTRONIC	GT:DP:EF	0/1:14:35	0/1:4:25	0/1:11:18	0/1:7:42	0/0:7:0	0/1:7:71	0/1:13:15	0/1:9:33	0/1:9:11	0/1:4:50	0/1:31:29	0/1:14:28	0/1:23:39	0/0:1:0	0/1:27:22
11	29431543	.	A	G	.	PASS	AEF=38;CSQ=ENSMUST00000020749:Mtif2:INTRONIC+ENSMUST00000093239:Mtif2:INTRONIC+ENSMUST00000101423:Mtif2:INTRONIC+ENSMUST00000133452:Mtif2:INTRONIC+ENSMUST00000136351:Mtif2:INTRONIC+ENSMUST00000144321:Mtif2:INTRONIC	GT:DP:EF	0/0:3:0	0/1:4:50	0/1:8:12	0/1:5:80	0/1:8:37	0/0:4:0	0/0:1:0	0/1:4:75	0/1:15:40	0/0:3:0	0/1:8:50	0/1:12:41	0/1:13:53	./.:0:.	0/1:7:28
11	29432978	.	A	G	.	PASS	AEF=16;CSQ=ENSMUST00000020749:Mtif2:INTRONIC+ENSMUST00000093239:Mtif2:INTRONIC+ENSMUST00000101423:Mtif2:INTRONIC+ENSMUST00000133452:Mtif2:INTRONIC+ENSMUST00000136351:Mtif2:INTRONIC+ENSMUST00000144321:Mtif2:INTRONIC	GT:DP:EF	0/1:17:11	0/1:4:50	0/0:1:0	0/1:5:20	0/1:7:14	0/0:2:0	0/1:6:16	0/1:9:33	0/0:5:0	0/1:4:75	0/1:34:14	0/1:19:5	0/1:13:30	0/0:1:0	0/1:27:11
11	29433035	.	A	G	.	PASS	AEF=27;CSQ=ENSMUST00000020749:Mtif2:INTRONIC+ENSMUST00000093239:Mtif2:INTRONIC+ENSMUST00000101423:Mtif2:INTRONIC+ENSMUST00000133452:Mtif2:INTRONIC+ENSMUST00000136351:Mtif2:INTRONIC+ENSMUST00000144321:Mtif2:INTRONIC	GT:DP:EF	0/1:13:7	0/1:5:40	0/1:5:40	0/1:6:83	0/1:12:8	0/0:4:0	0/1:6:50	0/1:11:45	0/1:17:47	0/0:2:0	0/1:30:20	0/1:13:7	0/1:26:34	0/0:2:0	0/1:16:25
11	29835028	.	T	C	.	PASS	AEF=43;CSQ=ENSMUST00000058902:Eml6:INTRONIC	GT:DP:EF	0/0:2:0	./.:0:.	0/1:1:100	0/1:6:33	0/0:2:0	0/1:21:47	0/1:4:75	0/1:15:60	0/1:3:33	0/0:1:0	0/0:1:0	0/1:11:63	0/1:3:66	0/1:7:28	0/1:5:40
11	30001758	.	T	C	.	PASS	AEF=6;CSQ=ENSMUST00000006629:Spnb2:INTRONIC+ENSMUST00000011877:Spnb2:INTRONIC+ENSMUST00000133466:Spnb2:WITHIN_NON_CODING_GENE+ENSMUST00000145315:Spnb2:WITHIN_NON_CODING_GENE	GT:DP:EF	0/1:104:5	0/1:33:3	0/1:32:6	0/1:39:7	0/1:51:5	0/1:19:21	0/1:37:2	0/1:40:5	0/1:41:4	0/1:33:3	0/1:89:8	0/1:61:8	0/1:56:3	0/1:10:10	0/1:84:8
11	30001812	.	T	C	.	PASS	AEF=12;CSQ=ENSMUST00000006629:Spnb2:INTRONIC+ENSMUST00000011877:Spnb2:INTRONIC+ENSMUST00000133466:Spnb2:WITHIN_NON_CODING_GENE+ENSMUST00000145315:Spnb2:WITHIN_NON_CODING_GENE	GT:DP:EF	0/1:120:12	0/1:20:15	0/1:37:18	0/1:40:20	0/1:63:20	0/1:30:13	0/1:52:15	0/1:50:2	0/1:45:17	0/1:39:7	0/1:121:12	0/1:79:10	0/1:52:7	0/1:22:13	0/1:111:10
11	30827239	.	T	C	.	PASS	AEF=26	GT:DP:EF	0/1:64:32	0/1:21:19	0/1:38:15	0/1:55:29	0/1:35:25	0/1:18:16	0/1:32:40	0/1:15:20	0/1:59:23	0/1:20:45	0/1:70:25	0/1:33:33	0/1:35:20	0/1:18:50	0/1:48:16
11	30827262	.	T	C	.	PASS	AEF=8	GT:DP:EF	0/1:50:4	0/1:10:20	0/0:17:0	0/1:31:3	0/1:22:22	0/1:10:10	0/1:27:22	0/0:15:0	0/1:39:10	0/1:18:11	0/1:62:8	0/1:27:11	0/1:31:6	0/0:16:0	0/1:44:4
11	30827265	.	T	C	.	PASS	AEF=53	GT:DP:EF	0/1:51:52	0/1:10:70	0/1:16:43	0/1:30:33	0/1:23:56	0/1:9:55	0/1:29:75	0/1:15:40	0/1:37:48	0/1:17:47	0/1:63:50	0/1:29:65	0/1:33:54	0/1:18:55	0/1:43:55
11	30827276	.	T	C	.	PASS	AEF=29	GT:DP:EF	0/1:54:24	0/1:11:45	0/1:12:16	0/1:18:38	0/1:19:31	0/1:7:28	0/1:27:51	0/1:15:40	0/1:32:25	0/1:18:16	0/1:66:30	0/1:29:41	0/1:33:27	0/1:14:35	0/1:39:12
11	30827277	.	T	C	.	PASS	AEF=10	GT:DP:EF	0/1:54:9	0/1:11:9	0/1:12:16	0/1:17:5	0/1:18:11	0/0:6:0	0/1:25:12	0/0:14:0	0/1:31:6	0/1:18:27	0/1:64:14	0/1:27:18	0/1:33:3	0/1:14:21	0/1:38:2
11	30827514	.	T	C	.	PASS	AEF=10	GT:DP:EF	0/1:40:10	0/1:10:20	0/1:8:25	0/0:12:0	0/1:30:6	0/1:10:10	0/0:10:0	0/0:12:0	0/1:21:23	0/0:13:0	0/1:80:11	0/1:23:4	0/1:32:18	0/1:6:16	0/1:19:10
11	30836187	.	T	C	.	PASS	AEF=18;CSQ=ENSMUST00000073192:Erlec1:INTRONIC+ENSMUST00000129593:Erlec1:INTRONIC+ENSMUST00000129593:Erlec1:NMD_TRANSCRIPT+ENSMUST00000143126:Erlec1:INTRONIC+ENSMUST00000143126:Erlec1:NMD_TRANSCRIPT+ENSMUST00000170746:Erlec1:INTRONIC	GT:DP:EF	0/1:3:66	0/0:2:0	./.:0:.	./.:0:.	0/1:11:36	0/0:5:0	0/0:5:0	0/0:2:0	0/1:2:50	0/1:2:50	0/0:1:0	0/0:2:0	0/1:5:20	0/0:2:0	0/1:4:25
11	35601413	.	A	G	.	PASS	AEF=12;CSQ=ENSMUST00000018990:Pank3:3PRIME_UTR	GT:DP:EF	0/1:101:6	0/1:50:8	0/1:48:14	0/1:46:10	0/1:58:8	0/1:29:10	0/0:25:0	0/1:62:8	0/1:92:7	0/1:26:3	0/1:183:20	0/1:69:17	0/1:58:10	0/1:26:23	0/1:66:4
11	43494331	.	T	C	.	PASS	AEF=24	GT:DP:EF	0/0:4:0	0/0:3:0	0/0:1:0	0/0:2:0	0/1:8:25	0/1:9:11	0/0:6:0	0/1:10:40	0/0:4:0	0/1:3:66	0/1:21:47	0/0:9:0	0/1:3:33	0/1:21:14	0/0:3:0
11	43497647	.	A	G	.	PASS	AEF=79;CSQ=ENSMUST00000061070:Pwwp2a:INTRONIC+ENSMUST00000094294:Pwwp2a:INTRONIC+ENSMUST00000109280:Pwwp2a:5PRIME_UTR	GT:DP:EF	0/1:17:88	0/1:5:80	0/1:9:88	0/1:4:75	0/1:3:100	0/1:9:77	0/1:5:80	0/1:5:100	0/1:5:60	0/1:1:100	0/1:19:73	0/1:10:90	0/1:3:66	0/1:4:100	0/1:10:50
11	43497652	.	A	G	.	PASS	AEF=34;CSQ=ENSMUST00000061070:Pwwp2a:INTRONIC+ENSMUST00000094294:Pwwp2a:INTRONIC+ENSMUST00000109280:Pwwp2a:5PRIME_UTR	GT:DP:EF	0/1:17:29	0/1:5:20	0/1:10:50	0/1:5:80	0/1:3:66	0/1:9:44	0/1:5:20	0/1:5:60	0/1:6:50	0/0:1:0	0/1:22:27	0/1:10:30	0/1:4:25	0/1:4:25	0/1:11:9
11	43507227	.	A	G	.	PASS	AEF=35;CSQ=ENSMUST00000061070:Pwwp2a:INTRONIC+ENSMUST00000094294:Pwwp2a:INTRONIC+ENSMUST00000109280:Pwwp2a:INTRONIC	GT:DP:EF	0/1:3:66	0/1:10:20	0/1:6:50	0/1:10:40	0/0:2:0	0/0:2:0	0/1:2:50	0/1:5:40	0/1:12:33	./.:0:.	0/1:7:57	0/1:3:33	0/1:2:50	0/1:3:33	0/0:2:0
11	43507230	.	A	G	.	PASS	AEF=10;CSQ=ENSMUST00000061070:Pwwp2a:INTRONIC+ENSMUST00000094294:Pwwp2a:INTRONIC+ENSMUST00000109280:Pwwp2a:INTRONIC	GT:DP:EF	0/0:4:0	0/0:9:0	0/0:8:0	0/1:11:9	0/1:3:66	0/0:2:0	0/0:6:0	0/1:3:33	0/0:13:0	./.:0:.	0/1:6:16	0/0:5:0	0/1:2:50	0/1:4:25	0/1:3:33
11	43516442	.	A	G	.	PASS	AEF=37;CSQ=ENSMUST00000061070:Pwwp2a:INTRONIC+ENSMUST00000094294:Pwwp2a:INTRONIC+ENSMUST00000109280:Pwwp2a:INTRONIC	GT:DP:EF	0/1:6:16	0/1:7:42	0/1:1:100	./.:0:.	0/1:4:50	./.:0:.	0/0:1:0	0/1:2:50	0/1:5:40	0/1:1:100	0/1:14:28	0/1:1:100	0/1:4:25	0/1:4:25	./.:0:.
11	43529499	.	A	G	.	PASS	AEF=20;CSQ=ENSMUST00000094294:Pwwp2a:INTRONIC+ENSMUST00000129229:Pwwp2a:INTRONIC+ENSMUST00000129229:Pwwp2a:WITHIN_NON_CODING_GENE	GT:DP:EF	0/1:21:28	0/0:9:0	0/1:6:16	0/0:6:0	0/1:8:50	0/1:5:20	0/1:5:20	0/1:11:36	0/1:16:12	0/1:9:11	0/1:14:42	0/1:10:10	0/1:8:12	0/0:5:0	0/1:12:16
11	43529504	.	A	G	.	PASS	AEF=6;CSQ=ENSMUST00000094294:Pwwp2a:INTRONIC+ENSMUST00000129229:Pwwp2a:INTRONIC+ENSMUST00000129229:Pwwp2a:WITHIN_NON_CODING_GENE	GT:DP:EF	0/1:22:9	0/0:9:0	0/0:6:0	0/0:6:0	0/1:8:25	0/0:4:0	0/0:5:0	0/1:11:9	0/1:15:6	0/1:8:12	0/1:14:7	0/1:9:22	0/0:10:0	0/0:5:0	0/0:11:0
11	43529516	.	A	G	.	PASS	AEF=35;CSQ=ENSMUST00000094294:Pwwp2a:INTRONIC+ENSMUST00000129229:Pwwp2a:INTRONIC+ENSMUST00000129229:Pwwp2a:WITHIN_NON_CODING_GENE	GT:DP:EF	0/1:24:33	0/0:8:0	0/1:6:50	0/1:6:33	0/1:9:55	0/1:6:16	0/1:4:50	0/1:11:54	0/1:16:31	0/1:5:40	0/1:16:50	0/1:9:44	0/1:9:44	0/0:4:0	0/1:13:15
11	43531198	.	A	G	.	PASS	AEF=16;CSQ=ENSMUST00000094294:Pwwp2a:INTRONIC+ENSMUST00000129229:Pwwp2a:INTRONIC+ENSMUST00000129229:Pwwp2a:WITHIN_NON_CODING_GENE+ENSMUST00000130467:Pwwp2a:WITHIN_NON_CODING_GENE	GT:DP:EF	0/1:14:7	0/0:8:0	0/1:4:25	0/1:8:12	0/1:17:5	0/1:14:14	0/1:5:20	0/1:8:37	0/1:11:9	0/0:3:0	0/1:36:30	0/1:18:16	0/1:12:16	0/0:2:0	0/1:13:23
11	43531199	.	A	G	.	PASS	AEF=11;CSQ=ENSMUST00000094294:Pwwp2a:INTRONIC+ENSMUST00000129229:Pwwp2a:INTRONIC+ENSMUST00000129229:Pwwp2a:WITHIN_NON_CODING_GENE+ENSMUST00000130467:Pwwp2a:WITHIN_NON_CODING_GENE	GT:DP:EF	0/1:14:7	0/0:7:0	0/1:4:25	0/0:8:0	0/1:17:17	0/0:14:0	0/0:5:0	0/0:9:0	0/1:11:18	0/0:3:0	0/1:35:17	0/1:18:5	0/1:12:16	0/0:2:0	0/1:12:25
11	43531230	.	A	G	.	PASS	AEF=13;CSQ=ENSMUST00000094294:Pwwp2a:INTRONIC+ENSMUST00000129229:Pwwp2a:INTRONIC+ENSMUST00000129229:Pwwp2a:WITHIN_NON_CODING_GENE+ENSMUST00000130467:Pwwp2a:WITHIN_NON_CODING_GENE	GT:DP:EF	0/0:10:0	0/1:10:10	0/1:8:25	0/0:7:0	0/1:8:12	0/0:5:0	0/0:2:0	0/0:3:0	0/1:8:25	0/1:4:25	0/1:28:28	0/0:8:0	0/0:6:0	0/0:1:0	0/0:5:0
11	43531239	.	A	G	.	PASS	AEF=16;CSQ=ENSMUST00000094294:Pwwp2a:INTRONIC+ENSMUST00000129229:Pwwp2a:INTRONIC+ENSMUST00000129229:Pwwp2a:WITHIN_NON_CODING_GENE+ENSMUST00000130467:Pwwp2a:WITHIN_NON_CODING_GENE	GT:DP:EF	0/0:11:0	0/0:11:0	0/1:10:60	0/1:5:20	0/1:9:11	0/0:5:0	0/0:3:0	0/1:2:50	0/1:6:50	0/0:4:0	0/1:27:18	0/0:9:0	0/1:5:20	0/0:1:0	0/1:6:16
11	43538513	.	T	C	.	PASS	AEF=21	GT:DP:EF	0/1:15:20	0/0:3:0	0/1:2:50	0/0:2:0	0/1:9:22	0/1:3:33	0/0:3:0	0/1:3:66	0/1:12:16	0/0:1:0	0/1:16:43	0/1:11:9	0/1:4:25	0/1:5:20	0/1:12:16
11	45744100	.	T	C	.	PASS	AEF=20;CSQ=ENSMUST00000129820:Lsm11:3PRIME_UTR	GT:DP:EF	0/1:86:31	0/1:23:8	0/1:36:22	0/1:47:21	0/1:53:32	0/1:36:36	0/1:56:16	0/1:51:21	0/1:63:34	0/1:28:32	0/1:111:17	0/1:55:23	0/0:63:0	0/1:40:10	0/1:98:9
11	46085362	.	T	C	.	PASS	AEF=63;CSQ=ENSMUST00000093165:Cyfip2:INTRONIC+ENSMUST00000093166:Cyfip2:INTRONIC+ENSMUST00000165599:Cyfip2:INTRONIC	GT:DP:EF	0/1:3:66	0/1:5:60	0/1:9:77	0/1:16:43	0/1:17:70	0/1:4:50	0/1:6:83	0/1:5:80	0/1:18:66	./.:0:.	0/1:5:60	0/1:2:100	./.:0:.	0/1:5:60	0/0:2:0
11	46086145	.	T	C	.	PASS	AEF=79;CSQ=ENSMUST00000093165:Cyfip2:NON_SYNONYMOUS_CODING:K>E+ENSMUST00000093166:Cyfip2:NON_SYNONYMOUS_CODING:K>E+ENSMUST00000165599:Cyfip2:NON_SYNONYMOUS_CODING:K>E	GT:DP:EF	0/1:215:81	0/1:32:75	0/1:65:80	0/1:51:78	0/1:74:82	0/1:57:85	0/1:84:77	0/1:66:83	0/1:59:86	0/1:77:85	0/1:309:79	0/1:79:75	0/1:70:67	0/1:95:76	0/1:75:73
11	48627827	.	T	C	.	PASS	AEF=45;CSQ=ENSMUST00000047145:Trim41:INTRONIC+ENSMUST00000138019:Trim41:INTRONIC+ENSMUST00000140800:Trim41:INTRONIC	GT:DP:EF	0/1:17:52	0/1:15:20	0/1:10:40	0/1:14:57	0/1:22:40	0/1:2:50	0/1:5:80	0/1:12:75	0/1:26:53	0/1:8:75	0/1:39:38	0/1:15:40	0/1:12:25	0/1:2:50	0/1:8:25
11	48627834	.	T	C	.	PASS	AEF=53;CSQ=ENSMUST00000047145:Trim41:INTRONIC+ENSMUST00000138019:Trim41:INTRONIC+ENSMUST00000140800:Trim41:INTRONIC	GT:DP:EF	0/1:14:57	0/1:13:46	0/1:10:60	0/1:15:53	0/1:14:42	0/1:2:50	0/1:4:100	0/1:10:80	0/1:19:57	0/1:8:62	0/1:33:57	0/1:11:45	0/1:9:22	./.:0:.	0/1:5:20
11	49930332	.	A	G	.	PASS	AEF=64	GT:DP:EF	0/1:7:57	0/1:2:50	0/1:3:66	0/1:5:80	0/1:6:83	0/1:1:100	0/1:6:50	0/1:8:50	0/1:2:100	0/0:1:0	0/1:5:60	0/1:8:75	0/1:4:75	0/1:7:57	0/1:7:57
11	49979068	.	A	G	.	PASS	AEF=17;CSQ=ENSMUST00000093138:Tbc1d9b:INTRONIC+ENSMUST00000101270:Tbc1d9b:INTRONIC	GT:DP:EF	0/1:28:14	0/1:7:28	0/0:6:0	0/1:13:15	0/0:7:0	0/0:15:0	0/1:4:25	0/1:9:22	0/1:10:20	0/1:5:40	0/1:40:20	0/1:12:25	0/1:13:15	0/0:9:0	0/1:13:30
11	49980709	.	A	G	.	PASS	AEF=13;CSQ=ENSMUST00000093138:Tbc1d9b:INTRONIC+ENSMUST00000101270:Tbc1d9b:INTRONIC	GT:DP:EF	0/1:20:25	0/0:4:0	0/1:9:11	0/1:6:16	0/0:3:0	0/1:13:15	0/0:2:0	0/0:5:0	0/1:12:8	0/1:4:25	0/1:24:12	0/0:9:0	0/0:11:0	0/0:1:0	0/1:12:33
11	50034244	.	T	C	.	PASS	AEF=45;CSQ=ENSMUST00000147468:Mgat4b:INTRONIC	GT:DP:EF	0/1:8:25	./.:0:.	./.:0:.	0/1:2:50	0/1:4:50	0/1:1:100	./.:0:.	0/0:1:0	0/1:4:50	0/1:1:100	0/1:17:52	0/1:7:57	0/1:5:20	0/0:2:0	0/1:15:40
11	50037084	.	T	C	.	PASS	AEF=19;CSQ=ENSMUST00000147468:Mgat4b:INTRONIC	GT:DP:EF	0/1:8:12	0/0:1:0	0/0:1:0	0/0:1:0	0/1:5:20	0/0:4:0	0/1:8:12	0/0:5:0	0/1:7:14	0/1:5:20	0/1:20:30	0/0:2:0	0/0:1:0	0/1:2:50	0/1:9:22
11	50632958	.	T	C	.	PASS	AEF=31;CSQ=ENSMUST00000000632:Zfp354c:INTRONIC+ENSMUST00000109135:Zfp354c:INTRONIC+ENSMUST00000139465:Zfp354c:INTRONIC+ENSMUST00000139465:Zfp354c:WITHIN_NON_CODING_GENE	GT:DP:EF	0/1:7:42	0/1:13:38	0/1:9:11	0/1:16:25	0/1:9:22	0/1:2:50	0/1:4:75	0/1:8:50	0/1:22:18	0/1:4:25	0/1:8:37	0/0:3:0	0/1:4:25	0/1:4:75	0/1:6:50
11	50632967	.	T	C	.	PASS	AEF=12;CSQ=ENSMUST00000000632:Zfp354c:INTRONIC+ENSMUST00000109135:Zfp354c:INTRONIC+ENSMUST00000139465:Zfp354c:INTRONIC+ENSMUST00000139465:Zfp354c:WITHIN_NON_CODING_GENE	GT:DP:EF	0/1:7:28	0/1:12:16	0/1:9:22	0/1:14:28	0/0:9:0	0/0:2:0	0/0:4:0	0/0:8:0	0/1:20:5	0/0:4:0	0/1:8:12	0/0:3:0	0/0:4:0	0/1:4:25	0/1:6:16
11	50632987	.	T	C	.	PASS	AEF=36;CSQ=ENSMUST00000000632:Zfp354c:INTRONIC+ENSMUST00000109135:Zfp354c:INTRONIC+ENSMUST00000139465:Zfp354c:INTRONIC+ENSMUST00000139465:Zfp354c:WITHIN_NON_CODING_GENE	GT:DP:EF	0/1:6:50	0/1:10:30	0/1:8:37	0/1:13:53	0/1:7:28	0/0:1:0	0/1:3:66	0/1:5:40	0/1:17:23	0/1:3:66	0/1:5:20	0/0:3:0	0/1:4:50	0/0:2:0	0/1:5:40
11	51406502	.	T	C	.	PASS	AEF=35;CSQ=ENSMUST00000020625:Agxt2l2:INTRONIC+ENSMUST00000101250:Agxt2l2:3PRIME_UTR+ENSMUST00000101250:Agxt2l2:NMD_TRANSCRIPT+ENSMUST00000109105:Agxt2l2:WITHIN_NON_CODING_GENE+ENSMUST00000156128:Agxt2l2:INTRONIC+ENSMUST00000156128:Agxt2l2:WITHIN_NON_CODING_GENE+ENSMUST00000167797:Agxt2l2:INTRONIC+ENSMUST00000169823:Agxt2l2:INTRONIC+ENSMUST00000169823:Agxt2l2:WITHIN_NON_CODING_GENE	GT:DP:EF	0/1:11:45	0/1:2:50	0/1:5:40	0/1:3:66	0/1:5:40	0/0:2:0	0/1:3:33	0/1:2:100	0/1:6:33	0/0:5:0	0/1:11:36	0/1:15:46	0/1:10:10	0/0:2:0	0/1:12:33
11	51406519	.	T	C	.	PASS	AEF=14;CSQ=ENSMUST00000020625:Agxt2l2:INTRONIC+ENSMUST00000101250:Agxt2l2:3PRIME_UTR+ENSMUST00000101250:Agxt2l2:NMD_TRANSCRIPT+ENSMUST00000109105:Agxt2l2:WITHIN_NON_CODING_GENE+ENSMUST00000156128:Agxt2l2:INTRONIC+ENSMUST00000156128:Agxt2l2:WITHIN_NON_CODING_GENE+ENSMUST00000167797:Agxt2l2:INTRONIC+ENSMUST00000169823:Agxt2l2:INTRONIC+ENSMUST00000169823:Agxt2l2:WITHIN_NON_CODING_GENE	GT:DP:EF	0/1:9:11	0/0:1:0	0/1:4:25	0/1:5:20	0/0:4:0	0/1:4:50	0/0:4:0	0/1:3:33	0/1:6:16	0/0:5:0	0/1:8:12	0/1:18:33	0/0:9:0	0/0:1:0	0/0:12:0
11	51406524	.	T	C	.	PASS	AEF=14;CSQ=ENSMUST00000020625:Agxt2l2:INTRONIC+ENSMUST00000101250:Agxt2l2:3PRIME_UTR+ENSMUST00000101250:Agxt2l2:NMD_TRANSCRIPT+ENSMUST00000109105:Agxt2l2:WITHIN_NON_CODING_GENE+ENSMUST00000156128:Agxt2l2:INTRONIC+ENSMUST00000156128:Agxt2l2:WITHIN_NON_CODING_GENE+ENSMUST00000167797:Agxt2l2:INTRONIC+ENSMUST00000169823:Agxt2l2:INTRONIC+ENSMUST00000169823:Agxt2l2:WITHIN_NON_CODING_GENE	GT:DP:EF	0/1:9:33	0/0:1:0	0/0:4:0	0/1:6:33	0/1:4:25	0/1:5:20	0/1:4:25	0/0:4:0	0/1:6:16	0/0:5:0	0/1:7:14	0/1:17:17	0/0:11:0	0/0:1:0	0/1:12:8
11	51411337	.	T	C	.	PASS	AEF=16;CSQ=ENSMUST00000020625:Agxt2l2:INTRONIC+ENSMUST00000101250:Agxt2l2:INTRONIC+ENSMUST00000101250:Agxt2l2:NMD_TRANSCRIPT+ENSMUST00000167797:Agxt2l2:INTRONIC	GT:DP:EF	0/1:21:19	0/0:5:0	0/0:6:0	0/1:9:22	0/1:13:15	0/1:10:30	0/1:12:8	0/1:15:26	0/0:13:0	0/0:8:0	0/1:25:32	0/1:30:16	./.:0:.	0/1:10:10	0/1:33:21
11	51469601	.	A	G	.	PASS	AEF=24;CSQ=ENSMUST00000064493:D930048N14Rik:3PRIME_UTR+ENSMUST00000117859:D930048N14Rik:3PRIME_UTR	GT:DP:EF	0/1:14:35	0/0:6:0	0/1:7:42	0/1:13:30	0/1:14:35	0/0:1:0	0/0:6:0	0/0:11:0	0/1:14:35	0/1:9:55	0/1:21:14	0/1:14:21	0/1:11:45	0/0:4:0	0/1:11:9
11	51599946	.	A	G	.	PASS	AEF=22;CSQ=ENSMUST00000020653:Sar1b:INTRONIC	GT:DP:EF	0/0:5:0	0/0:5:0	0/1:11:18	0/1:12:50	0/1:8:12	0/1:2:50	0/1:10:30	0/0:9:0	0/1:12:16	0/0:3:0	0/1:10:40	0/1:9:33	0/1:9:11	0/0:3:0	0/1:17:29
11	51599956	.	A	G	.	PASS	AEF=25;CSQ=ENSMUST00000020653:Sar1b:INTRONIC	GT:DP:EF	0/0:4:0	0/1:5:20	0/1:9:11	0/1:10:30	0/0:6:0	0/1:2:50	0/1:10:10	0/1:9:11	0/1:13:15	0/1:3:33	0/1:10:50	0/1:8:25	0/1:7:14	0/0:2:0	0/1:18:55
11	51937359	.	A	G	.	PASS	AEF=8;CSQ=ENSMUST00000020608:Ppp2ca:3PRIME_UTR+ENSMUST00000155549:Gm16953:INTRONIC+ENSMUST00000155549:Gm16953:WITHIN_NON_CODING_GENE	GT:DP:EF	0/0:19:0	0/1:14:14	0/1:9:22	0/1:21:4	0/1:4:25	0/1:15:6	0/1:7:14	0/1:10:10	0/0:23:0	0/0:3:0	0/1:52:3	0/0:9:0	0/1:17:11	0/1:18:44	0/0:10:0
11	51937367	.	A	G	.	PASS	AEF=9;CSQ=ENSMUST00000020608:Ppp2ca:3PRIME_UTR+ENSMUST00000155549:Gm16953:INTRONIC+ENSMUST00000155549:Gm16953:WITHIN_NON_CODING_GENE	GT:DP:EF	0/0:24:0	0/1:21:9	0/1:12:16	0/1:24:8	0/0:6:0	0/0:19:0	0/0:7:0	0/1:16:6	0/1:25:4	0/0:5:0	0/1:59:6	0/0:9:0	0/0:18:0	0/1:16:50	0/1:14:14
11	52061627	.	A	G	.	PASS	AEF=28;CSQ=ENSMUST00000155549:Gm16953:INTRONIC+ENSMUST00000155549:Gm16953:WITHIN_NON_CODING_GENE	GT:DP:EF	0/1:20:30	0/1:14:21	0/1:18:27	0/1:19:36	0/0:6:0	0/1:7:14	0/1:2:100	0/1:14:42	0/1:14:21	0/0:2:0	0/1:12:33	0/1:9:22	0/0:3:0	0/0:3:0	0/1:14:35
11	53077797	.	T	C	.	PASS	AEF=.;CSQ=ENSMUST00000020630:Hspa4:INTRONIC+ENSMUST00000139322:Hspa4:INTRONIC+ENSMUST00000139322:Hspa4:WITHIN_NON_CODING_GENE+ENSMUST00000151854:Hspa4:WITHIN_NON_CODING_GENE	GT:DP:EF	./.:.:.	./.:.:.	./.:.:.	./.:.:.	./.:.:.	./.:.:.	./.:.:.	./.:.:.	./.:.:.	./.:.:.	./.:.:.	./.:.:.	./.:.:.	./.:.:.	./.:.:.
11	53077814	.	T	C	.	PASS	AEF=.;CSQ=ENSMUST00000020630:Hspa4:INTRONIC+ENSMUST00000139322:Hspa4:INTRONIC+ENSMUST00000139322:Hspa4:WITHIN_NON_CODING_GENE+ENSMUST00000151854:Hspa4:WITHIN_NON_CODING_GENE	GT:DP:EF	./.:.:.	./.:.:.	./.:.:.	./.:.:.	./.:.:.	./.:.:.	./.:.:.	./.:.:.	./.:.:.	./.:.:.	./.:.:.	./.:.:.	./.:.:.	./.:.:.	./.:.:.
11	53077828	.	T	C	.	PASS	AEF=4;CSQ=ENSMUST00000020630:Hspa4:INTRONIC+ENSMUST00000139322:Hspa4:INTRONIC+ENSMUST00000139322:Hspa4:WITHIN_NON_CODING_GENE+ENSMUST00000151854:Hspa4:WITHIN_NON_CODING_GENE	GT:DP:EF	0/1:29:6	0/1:14:7	0/1:23:17	0/1:14:7	0/0:13:0	0/0:10:0	0/0:12:0	0/0:14:0	0/0:19:0	0/0:3:0	0/1:23:4	0/1:18:5	0/0:28:0	0/0:7:0	0/1:18:11
11	53077841	.	T	C	.	PASS	AEF=6;CSQ=ENSMUST00000020630:Hspa4:INTRONIC+ENSMUST00000139322:Hspa4:INTRONIC+ENSMUST00000139322:Hspa4:WITHIN_NON_CODING_GENE+ENSMUST00000151854:Hspa4:WITHIN_NON_CODING_GENE	GT:DP:EF	0/1:21:4	0/1:14:14	0/1:19:10	0/0:14:0	0/1:11:9	0/0:6:0	0/0:5:0	0/0:11:0	0/1:22:22	0/0:4:0	0/0:18:0	0/0:21:0	0/0:19:0	0/0:6:0	0/1:15:13
11	53077846	.	T	C	.	PASS	AEF=40;CSQ=ENSMUST00000020630:Hspa4:INTRONIC+ENSMUST00000139322:Hspa4:INTRONIC+ENSMUST00000139322:Hspa4:WITHIN_NON_CODING_GENE+ENSMUST00000151854:Hspa4:WITHIN_NON_CODING_GENE	GT:DP:EF	0/1:21:19	0/1:14:57	0/1:20:60	0/1:15:33	0/1:11:54	0/1:6:66	0/0:5:0	0/1:11:36	0/1:25:44	0/1:4:50	0/1:18:61	0/1:23:43	0/1:20:10	0/0:7:0	0/1:18:50
11	53077850	.	T	C	.	PASS	AEF=5;CSQ=ENSMUST00000020630:Hspa4:INTRONIC+ENSMUST00000139322:Hspa4:INTRONIC+ENSMUST00000139322:Hspa4:WITHIN_NON_CODING_GENE+ENSMUST00000151854:Hspa4:WITHIN_NON_CODING_GENE	GT:DP:EF	0/0:20:0	0/1:14:14	0/1:20:15	0/0:15:0	0/0:12:0	0/0:7:0	0/0:5:0	0/0:12:0	0/1:25:8	0/0:4:0	0/1:18:5	0/1:23:17	0/0:20:0	0/0:8:0	0/1:18:5
11	53077853	.	T	C	.	PASS	AEF=7;CSQ=ENSMUST00000020630:Hspa4:INTRONIC+ENSMUST00000139322:Hspa4:INTRONIC+ENSMUST00000139322:Hspa4:WITHIN_NON_CODING_GENE+ENSMUST00000151854:Hspa4:WITHIN_NON_CODING_GENE	GT:DP:EF	0/1:19:10	0/1:14:21	0/0:20:0	0/1:17:11	0/1:13:7	0/0:6:0	0/0:6:0	0/0:12:0	0/1:27:11	0/0:4:0	0/0:19:0	0/1:24:8	0/1:18:5	0/0:7:0	0/1:20:15
11	53077857	.	T	C	.	PASS	AEF=9;CSQ=ENSMUST00000020630:Hspa4:INTRONIC+ENSMUST00000139322:Hspa4:INTRONIC+ENSMUST00000139322:Hspa4:WITHIN_NON_CODING_GENE+ENSMUST00000151854:Hspa4:WITHIN_NON_CODING_GENE	GT:DP:EF	0/1:19:5	0/0:14:0	0/1:17:11	0/1:17:29	0/1:12:16	0/1:5:40	0/1:6:16	0/0:12:0	0/0:28:0	0/1:4:25	0/1:18:11	0/1:22:13	0/1:19:5	0/1:6:16	0/1:20:5
11	53077860	.	T	C	.	PASS	AEF=90;CSQ=ENSMUST00000020630:Hspa4:INTRONIC+ENSMUST00000139322:Hspa4:INTRONIC+ENSMUST00000139322:Hspa4:WITHIN_NON_CODING_GENE+ENSMUST00000151854:Hspa4:WITHIN_NON_CODING_GENE	GT:DP:EF	0/1:19:84	0/1:14:100	0/1:18:100	0/1:17:100	0/1:13:100	0/1:5:100	0/1:6:50	0/1:11:100	0/1:29:86	0/1:4:75	0/1:18:100	0/1:22:100	0/1:20:60	0/1:6:66	0/1:20:95
11	54170439	.	A	G	.	PASS	AEF=36;CSQ=ENSMUST00000000145:Acsl6:INTRONIC+ENSMUST00000072178:Acsl6:INTRONIC+ENSMUST00000093106:Acsl6:INTRONIC+ENSMUST00000094194:Acsl6:INTRONIC+ENSMUST00000101211:Acsl6:INTRONIC+ENSMUST00000101213:Acsl6:INTRONIC+ENSMUST00000108900:Acsl6:INTRONIC+ENSMUST00000108904:Acsl6:INTRONIC+ENSMUST00000108905:Acsl6:INTRONIC+ENSMUST00000127731:Acsl6:INTRONIC+ENSMUST00000127731:Acsl6:WITHIN_NON_CODING_GENE+…	GT:DP:EF	0/1:5:40	0/1:3:33	0/1:3:33	0/1:4:25	0/1:4:50	0/0:1:0	0/1:8:25	0/1:5:60	0/1:4:50	0/1:2:50	0/1:8:25	0/1:7:14	0/1:1:100	0/1:3:33	0/1:10:50
11	54170982	.	A	G	.	PASS	AEF=37;CSQ=ENSMUST00000000145:Acsl6:INTRONIC+ENSMUST00000072178:Acsl6:INTRONIC+ENSMUST00000093106:Acsl6:INTRONIC+ENSMUST00000094194:Acsl6:INTRONIC+ENSMUST00000101211:Acsl6:INTRONIC+ENSMUST00000101213:Acsl6:INTRONIC+ENSMUST00000108900:Acsl6:INTRONIC+ENSMUST00000108904:Acsl6:INTRONIC+ENSMUST00000108905:Acsl6:INTRONIC+ENSMUST00000127731:Acsl6:INTRONIC+ENSMUST00000127731:Acsl6:WITHIN_NON_CODING_GENE+…	GT:DP:EF	0/1:9:22	0/1:5:20	0/1:2:50	0/1:4:25	0/1:10:40	0/1:2:50	0/1:9:44	0/1:4:50	./.:0:.	0/1:3:66	0/1:14:35	0/1:2:50	0/1:3:33	./.:0:.	0/1:7:28
11	54682785	.	A	G	.	PASS	AEF=47;CSQ=ENSMUST00000020504:Hint1:INTRONIC+ENSMUST00000117710:Hint1:INTRONIC	GT:DP:EF	0/1:13:46	0/0:1:0	0/1:3:33	0/1:5:60	0/1:10:50	0/1:4:50	0/1:6:83	0/1:11:45	0/1:6:66	0/1:8:50	0/1:28:28	0/1:16:50	0/1:9:44	0/0:3:0	0/1:13:69
11	54801275	.	T	C	.	PASS	AEF=21;CSQ=ENSMUST00000102727:Anxa6:INTRONIC+ENSMUST00000108883:Anxa6:INTRONIC	GT:DP:EF	0/1:4:25	0/0:4:0	0/1:5:20	0/0:9:0	0/1:9:44	0/1:4:25	./.:0:.	0/1:3:66	0/1:25:16	0/1:6:16	0/0:5:0	0/0:4:0	0/1:7:14	0/0:2:0	0/1:5:60
11	57310789	.	T	C	.	PASS	AEF=20;CSQ=ENSMUST00000020831:Fam114a2:INTRONIC+ENSMUST00000108850:Fam114a2:INTRONIC+ENSMUST00000169325:Fam114a2:INTRONIC	GT:DP:EF	0/1:25:24	0/1:7:28	0/1:6:33	0/1:5:60	0/1:10:10	0/0:3:0	0/0:6:0	0/1:13:38	0/1:18:11	0/1:5:40	0/1:29:24	0/1:14:7	0/1:10:40	0/0:3:0	0/1:20:5
11	57313114	.	T	C	.	PASS	AEF=13;CSQ=ENSMUST00000020831:Fam114a2:INTRONIC+ENSMUST00000108850:Fam114a2:INTRONIC+ENSMUST00000169325:Fam114a2:INTRONIC	GT:DP:EF	0/1:10:40	0/0:3:0	0/0:5:0	0/0:5:0	0/1:6:16	0/0:1:0	0/0:5:0	0/1:6:16	0/0:6:0	0/1:1:100	0/1:20:15	0/0:1:0	0/0:15:0	0/0:2:0	0/1:13:23
11	58138449	.	T	C	.	PASS	AEF=20	GT:DP:EF	0/1:9:11	0/1:16:18	0/1:18:11	0/1:22:31	0/0:4:0	0/1:8:12	0/1:2:50	0/1:9:33	0/1:23:17	0/0:2:0	0/1:28:25	0/1:7:14	0/1:6:16	0/0:2:0	0/1:7:14
11	58138475	.	T	C	.	PASS	AEF=44	GT:DP:EF	0/1:15:26	0/1:21:42	0/1:22:31	0/1:17:64	0/1:5:60	0/1:4:25	0/1:9:55	0/1:10:70	0/1:22:27	0/1:2:50	0/1:33:36	0/1:10:20	0/1:6:66	0/1:2:100	0/0:9:0
11	58140770	.	T	C	.	PASS	AEF=41	GT:DP:EF	0/1:13:23	0/1:1:100	0/0:2:0	0/1:2:50	0/1:7:42	0/1:4:25	./.:0:.	0/1:9:33	0/0:1:0	0/0:1:0	0/1:18:38	0/1:13:53	0/1:8:37	0/1:7:28	0/1:12:75
11	58140810	.	T	C	.	PASS	AEF=52	GT:DP:EF	0/1:13:46	0/1:2:100	0/1:3:100	0/1:5:20	0/1:6:50	0/0:3:0	0/0:5:0	0/1:7:28	0/1:4:50	0/1:4:50	0/1:14:50	0/1:13:76	0/1:8:87	0/0:3:0	0/1:8:50
11	59216955	.	T	C	.	PASS	AEF=4	GT:DP:EF	0/1:13:23	0/0:5:0	0/0:9:0	0/0:2:0	0/0:5:0	0/0:2:0	0/0:4:0	0/0:5:0	0/0:8:0	0/0:3:0	0/1:8:12	0/0:6:0	0/0:6:0	./.:0:.	0/0:8:0
11	59219181	.	T	C	.	PASS	AEF=32	GT:DP:EF	0/1:18:22	0/1:8:12	0/1:12:16	0/1:9:55	0/1:11:9	0/1:7:14	0/1:10:40	0/1:9:44	0/1:14:57	0/1:7:42	0/1:33:42	0/1:15:13	0/1:9:33	0/0:1:0	0/1:12:33
11	59219197	.	T	C	.	PASS	AEF=9	GT:DP:EF	0/1:19:15	0/0:8:0	0/1:10:10	0/0:6:0	0/0:9:0	0/0:9:0	0/1:7:14	0/0:8:0	0/1:13:15	0/0:5:0	0/1:24:8	0/1:12:8	0/1:14:14	0/0:1:0	0/1:11:27
11	59219206	.	T	C	.	PASS	AEF=22	GT:DP:EF	0/1:19:26	0/1:7:28	0/1:10:20	0/1:8:12	0/1:10:20	0/1:11:9	0/1:9:22	0/1:10:20	0/1:12:25	0/1:8:12	0/1:23:13	0/1:18:33	0/1:14:14	0/0:1:0	0/1:12:50
11	59260308	.	T	C	.	PASS	AEF=68;CSQ=ENSMUST00000010038:Snap47:INTRONIC+ENSMUST00000120940:Snap47:INTRONIC+ENSMUST00000125846:Snap47:INTRONIC+ENSMUST00000132969:Snap47:INTRONIC+ENSMUST00000136436:Snap47:INTRONIC+ENSMUST00000145550:Snap47:INTRONIC+ENSMUST00000150297:Snap47:INTRONIC+ENSMUST00000156146:Snap47:INTRONIC	GT:DP:EF	0/1:2:100	0/1:5:40	0/1:1:100	0/1:10:60	./.:0:.	0/1:4:25	0/1:4:75	0/1:2:100	0/1:5:60	./.:0:.	0/1:7:100	0/1:2:100	0/0:1:0	0/1:2:50	0/1:2:100
11	59269759	.	A	G	.	PASS	AEF=22;CSQ=ENSMUST00000045279:Jmjd4:3PRIME_UTR+ENSMUST00000108777:Jmjd4:3PRIME_UTR+ENSMUST00000147163:Jmjd4:3PRIME_UTR+ENSMUST00000147163:Jmjd4:NMD_TRANSCRIPT	GT:DP:EF	0/1:25:40	0/1:9:22	0/1:8:12	0/1:23:30	0/1:14:28	0/1:12:50	0/1:18:22	0/1:8:25	0/1:24:16	0/1:34:29	0/1:101:15	0/1:57:26	0/1:15:6	0/1:4:25	0/1:49:12
11	59269768	.	A	G	.	PASS	AEF=23;CSQ=ENSMUST00000045279:Jmjd4:3PRIME_UTR+ENSMUST00000108777:Jmjd4:3PRIME_UTR+ENSMUST00000147163:Jmjd4:3PRIME_UTR+ENSMUST00000147163:Jmjd4:NMD_TRANSCRIPT	GT:DP:EF	0/1:27:37	0/1:8:12	0/1:9:44	0/1:21:28	0/1:15:13	0/1:16:25	0/1:19:68	0/1:11:36	0/1:27:18	0/1:32:25	0/1:104:37	0/1:66:18	0/1:15:40	0/0:4:0	0/1:54:9
11	59269777	.	A	G	.	PASS	AEF=8;CSQ=ENSMUST00000045279:Jmjd4:3PRIME_UTR+ENSMUST00000108777:Jmjd4:3PRIME_UTR+ENSMUST00000147163:Jmjd4:3PRIME_UTR+ENSMUST00000147163:Jmjd4:NMD_TRANSCRIPT	GT:DP:EF	0/1:27:11	0/0:8:0	0/0:9:0	0/0:23:0	0/1:18:5	0/1:17:23	0/1:24:8	0/1:20:5	0/0:24:0	0/1:32:6	0/1:103:13	0/1:68:5	0/1:17:5	0/0:6:0	0/1:53:7
11	59269778	.	A	G	.	PASS	AEF=4;CSQ=ENSMUST00000045279:Jmjd4:3PRIME_UTR+ENSMUST00000108777:Jmjd4:3PRIME_UTR+ENSMUST00000147163:Jmjd4:3PRIME_UTR+ENSMUST00000147163:Jmjd4:NMD_TRANSCRIPT	GT:DP:EF	0/0:25:0	0/0:8:0	0/0:9:0	0/1:23:4	0/0:18:0	0/1:17:23	0/1:24:4	0/1:21:4	0/0:27:0	0/1:32:9	0/1:106:4	0/1:66:6	0/0:17:0	0/1:6:16	0/1:55:1
11	59271797	.	A	G	.	PASS	AEF=5;CSQ=ENSMUST00000045279:Jmjd4:3PRIME_UTR+ENSMUST00000108777:Jmjd4:3PRIME_UTR+ENSMUST00000147163:Jmjd4:3PRIME_UTR+ENSMUST00000147163:Jmjd4:NMD_TRANSCRIPT	GT:DP:EF	0/1:36:2	0/1:74:2	0/1:95:8	0/1:82:3	0/1:20:5	0/1:14:7	0/1:26:11	0/1:20:5	0/1:106:3	0/0:23:0	0/1:128:6	0/1:48:4	0/1:42:2	0/1:9:44	0/1:19:5
11	59271800	.	A	G	.	PASS	AEF=24;CSQ=ENSMUST00000045279:Jmjd4:3PRIME_UTR+ENSMUST00000108777:Jmjd4:3PRIME_UTR+ENSMUST00000147163:Jmjd4:3PRIME_UTR+ENSMUST00000147163:Jmjd4:NMD_TRANSCRIPT	GT:DP:EF	0/1:30:26	0/1:67:26	0/1:73:16	0/1:78:23	0/1:11:18	0/1:13:38	0/1:22:27	0/1:15:6	0/1:100:21	0/1:19:42	0/1:110:29	0/1:36:27	0/1:30:23	0/1:3:100	0/1:18:16
11	59271815	.	A	G	.	PASS	AEF=63;CSQ=ENSMUST00000045279:Jmjd4:3PRIME_UTR+ENSMUST00000108777:Jmjd4:3PRIME_UTR+ENSMUST00000147163:Jmjd4:3PRIME_UTR+ENSMUST00000147163:Jmjd4:NMD_TRANSCRIPT	GT:DP:EF	0/1:26:76	0/1:68:72	0/1:71:50	0/1:85:67	0/1:20:70	0/1:12:58	0/1:18:38	0/1:13:61	0/1:129:69	0/1:19:68	0/1:97:70	0/1:39:46	0/1:24:41	0/1:3:66	0/1:18:61
11	59271816	.	A	G	.	PASS	AEF=69;CSQ=ENSMUST00000045279:Jmjd4:3PRIME_UTR+ENSMUST00000108777:Jmjd4:3PRIME_UTR+ENSMUST00000147163:Jmjd4:3PRIME_UTR+ENSMUST00000147163:Jmjd4:NMD_TRANSCRIPT	GT:DP:EF	0/1:26:73	0/1:66:81	0/1:69:53	0/1:87:77	0/1:20:70	0/1:11:54	0/1:17:58	0/1:12:66	0/1:131:76	0/1:19:73	0/1:97:75	0/1:40:32	0/1:24:58	0/1:3:66	0/1:18:77
11	59271821	.	A	G	.	PASS	AEF=4;CSQ=ENSMUST00000045279:Jmjd4:3PRIME_UTR+ENSMUST00000108777:Jmjd4:3PRIME_UTR+ENSMUST00000147163:Jmjd4:3PRIME_UTR+ENSMUST00000147163:Jmjd4:NMD_TRANSCRIPT	GT:DP:EF	0/0:27:0	0/1:76:5	0/1:89:3	0/1:96:3	0/1:32:6	0/1:15:6	0/1:21:4	0/0:19:0	0/1:142:4	0/1:23:21	0/1:107:8	0/1:55:1	0/1:36:2	0/1:8:12	0/0:23:0
11	59271836	.	A	G	.	PASS	AEF=.;CSQ=ENSMUST00000045279:Jmjd4:3PRIME_UTR+ENSMUST00000108777:Jmjd4:3PRIME_UTR+ENSMUST00000147163:Jmjd4:3PRIME_UTR+ENSMUST00000147163:Jmjd4:NMD_TRANSCRIPT	GT:DP:EF	./.:.:.	./.:.:.	./.:.:.	./.:.:.	./.:.:.	./.:.:.	./.:.:.	./.:.:.	./.:.:.	./.:.:.	./.:.:.	./.:.:.	./.:.:.	./.:.:.	./.:.:.
11	59271861	.	A	G	.	PASS	AEF=8;CSQ=ENSMUST00000045279:Jmjd4:3PRIME_UTR+ENSMUST00000108777:Jmjd4:3PRIME_UTR+ENSMUST00000147163:Jmjd4:3PRIME_UTR+ENSMUST00000147163:Jmjd4:NMD_TRANSCRIPT	GT:DP:EF	0/1:19:10	0/1:24:4	0/1:22:9	0/1:44:4	0/1:20:20	0/1:9:11	0/1:7:14	0/1:9:22	0/1:86:3	0/1:16:12	0/1:74:2	0/1:34:5	0/1:18:16	0/1:5:20	0/1:25:12
11	59271862	.	A	G	.	PASS	AEF=13;CSQ=ENSMUST00000045279:Jmjd4:3PRIME_UTR+ENSMUST00000108777:Jmjd4:3PRIME_UTR+ENSMUST00000147163:Jmjd4:3PRIME_UTR+ENSMUST00000147163:Jmjd4:NMD_TRANSCRIPT	GT:DP:EF	0/1:19:26	0/1:24:8	0/1:21:19	0/1:44:6	0/1:20:40	0/1:9:11	0/1:7:14	0/1:9:22	0/1:82:8	0/1:15:6	0/1:76:9	0/1:34:23	0/1:18:11	0/1:5:60	0/1:25:8
11	59271865	.	A	G	.	PASS	AEF=5;CSQ=ENSMUST00000045279:Jmjd4:3PRIME_UTR+ENSMUST00000108777:Jmjd4:3PRIME_UTR+ENSMUST00000147163:Jmjd4:3PRIME_UTR+ENSMUST00000147163:Jmjd4:NMD_TRANSCRIPT	GT:DP:EF	0/1:22:4	0/1:24:4	0/0:26:0	0/1:41:2	0/1:24:4	0/1:15:20	0/1:9:22	0/1:11:9	0/1:89:6	0/0:13:0	0/0:74:0	0/1:37:13	0/0:20:0	0/0:5:0	0/1:25:4
11	59271866	.	A	G	.	PASS	AEF=.;CSQ=ENSMUST00000045279:Jmjd4:3PRIME_UTR+ENSMUST00000108777:Jmjd4:3PRIME_UTR+ENSMUST00000147163:Jmjd4:3PRIME_UTR+ENSMUST00000147163:Jmjd4:NMD_TRANSCRIPT	GT:DP:EF	./.:.:.	./.:.:.	./.:.:.	./.:.:.	./.:.:.	./.:.:.	./.:.:.	./.:.:.	./.:.:.	./.:.:.	./.:.:.	./.:.:.	./.:.:.	./.:.:.	./.:.:.
11	59271877	.	A	G	.	PASS	AEF=22;CSQ=ENSMUST00000045279:Jmjd4:3PRIME_UTR+ENSMUST00000108777:Jmjd4:3PRIME_UTR+ENSMUST00000147163:Jmjd4:3PRIME_UTR+ENSMUST00000147163:Jmjd4:NMD_TRANSCRIPT	GT:DP:EF	0/1:17:47	0/1:30:20	0/1:18:22	0/1:42:28	0/1:18:11	0/1:11:27	0/0:4:0	0/0:6:0	0/1:74:39	0/1:12:33	0/1:76:38	0/1:28:10	0/1:22:9	0/0:8:0	0/1:24:8
11	59271879	.	A	G	.	PASS	AEF=2;CSQ=ENSMUST00000045279:Jmjd4:3PRIME_UTR+ENSMUST00000108777:Jmjd4:3PRIME_UTR+ENSMUST00000147163:Jmjd4:3PRIME_UTR+ENSMUST00000147163:Jmjd4:NMD_TRANSCRIPT	GT:DP:EF	0/0:20:0	0/1:32:3	0/0:22:0	0/1:39:2	0/0:28:0	0/1:13:23	0/0:9:0	0/0:14:0	0/1:78:1	0/1:11:27	0/0:69:0	0/0:33:0	0/0:32:0	0/0:8:0	0/0:25:0
11	59271880	.	A	G	.	PASS	AEF=9;CSQ=ENSMUST00000045279:Jmjd4:3PRIME_UTR+ENSMUST00000108777:Jmjd4:3PRIME_UTR+ENSMUST00000147163:Jmjd4:3PRIME_UTR+ENSMUST00000147163:Jmjd4:NMD_TRANSCRIPT	GT:DP:EF	0/1:20:10	0/1:39:15	0/1:18:11	0/1:60:6	0/1:19:5	0/1:11:18	0/0:4:0	0/0:5:0	0/1:84:10	0/1:12:8	0/1:79:13	0/0:31:0	0/1:22:9	0/0:8:0	0/1:26:3
11	59271918	.	A	G	.	PASS	AEF=8;CSQ=ENSMUST00000045279:Jmjd4:3PRIME_UTR+ENSMUST00000108777:Jmjd4:3PRIME_UTR+ENSMUST00000147163:Jmjd4:3PRIME_UTR+ENSMUST00000147163:Jmjd4:NMD_TRANSCRIPT	GT:DP:EF	0/1:41:4	0/1:56:7	0/1:27:3	0/1:83:9	0/0:14:0	0/1:25:8	0/0:11:0	0/0:17:0	0/1:111:1	0/1:15:6	0/1:95:6	0/1:49:24	0/1:22:4	0/1:4:25	0/1:34:8
11	59324557	.	A	G	.	PASS	AEF=35;CSQ=ENSMUST00000130570:4933439C10Rik:WITHIN_NON_CODING_GENE+ENSMUST00000138763:4933439C10Rik:INTRONIC+ENSMUST00000138763:4933439C10Rik:WITHIN_NON_CODING_GENE+ENSMUST00000139093:Zkscan17:INTRONIC+ENSMUST00000139093:Zkscan17:WITHIN_NON_CODING_GENE+ENSMUST00000145533:4933439C10Rik:WITHIN_NON_CODING_GENE+ENSMUST00000166534:4933439C10Rik:WITHIN_NON_CODING_GENE	GT:DP:EF	0/1:46:39	0/1:46:32	0/1:20:35	0/1:110:27	0/1:11:54	0/1:12:33	0/1:27:51	0/1:13:61	0/1:97:31	0/1:27:25	0/1:80:46	0/1:41:41	0/1:12:33	0/1:3:33	0/1:35:25
11	60050335	.	T	C	.	PASS	AEF=6;CSQ=ENSMUST00000093046:Tom1l2:INTRONIC+ENSMUST00000093048:Tom1l2:INTRONIC+ENSMUST00000095254:Tom1l2:INTRONIC+ENSMUST00000102683:Tom1l2:INTRONIC+ENSMUST00000133420:Tom1l2:INTRONIC+ENSMUST00000143124:Tom1l2:INTRONIC+ENSMUST00000153920:Tom1l2:INTRONIC+ENSMUST00000153920:Tom1l2:WITHIN_NON_CODING_GENE	GT:DP:EF	0/1:43:9	0/1:13:15	0/0:27:0	0/0:23:0	0/1:22:4	0/0:13:0	0/1:11:9	0/1:19:5	0/1:36:2	0/1:8:12	0/1:45:8	0/1:30:3	0/1:18:11	0/1:29:17	0/1:30:16
11	60170658	.	A	G	.	PASS	AEF=52;CSQ=ENSMUST00000070805:Lrrc48:INTRONIC+ENSMUST00000094140:Lrrc48:INTRONIC+ENSMUST00000108722:Lrrc48:INTRONIC+ENSMUST00000108723:Lrrc48:INTRONIC+ENSMUST00000128905:Lrrc48:INTRONIC+ENSMUST00000128905:Lrrc48:WITHIN_NON_CODING_GENE	GT:DP:EF	./.:0:.	0/1:1:100	./.:0:.	0/0:1:0	0/1:4:50	./.:0:.	0/1:2:100	0/1:2:50	./.:0:.	0/0:1:0	0/0:1:0	0/1:10:60	0/0:1:0	./.:0:.	./.:0:.
11	61324653	.	A	G	.	PASS	AEF=23;CSQ=ENSMUST00000001066:B9d1:INTRONIC+ENSMUST00000102657:B9d1:INTRONIC+ENSMUST00000127889:B9d1:INTRONIC+ENSMUST00000140548:B9d1:INTRONIC+ENSMUST00000140548:B9d1:WITHIN_NON_CODING_GENE+ENSMUST00000155176:B9d1:INTRONIC+ENSMUST00000155176:B9d1:WITHIN_NON_CODING_GENE	GT:DP:EF	0/1:8:37	0/1:6:33	0/0:3:0	0/1:11:45	0/1:14:14	0/1:5:20	0/0:3:0	0/1:5:20	0/1:16:50	0/1:11:9	0/1:22:27	0/1:10:10	0/0:11:0	0/1:9:11	0/1:14:21
11	61324981	.	A	G	.	PASS	AEF=23;CSQ=ENSMUST00000001066:B9d1:INTRONIC+ENSMUST00000102657:B9d1:INTRONIC+ENSMUST00000127889:B9d1:INTRONIC+ENSMUST00000140548:B9d1:INTRONIC+ENSMUST00000140548:B9d1:WITHIN_NON_CODING_GENE+ENSMUST00000155176:B9d1:INTRONIC+ENSMUST00000155176:B9d1:WITHIN_NON_CODING_GENE	GT:DP:EF	0/1:18:11	0/0:7:0	0/0:3:0	0/1:10:10	0/1:5:40	0/0:4:0	0/1:1:100	0/1:4:25	0/0:5:0	0/1:3:33	0/1:19:15	0/1:14:28	0/1:6:83	0/0:5:0	0/1:7:14
11	61324988	.	A	G	.	PASS	AEF=17;CSQ=ENSMUST00000001066:B9d1:INTRONIC+ENSMUST00000102657:B9d1:INTRONIC+ENSMUST00000127889:B9d1:INTRONIC+ENSMUST00000140548:B9d1:INTRONIC+ENSMUST00000140548:B9d1:WITHIN_NON_CODING_GENE+ENSMUST00000155176:B9d1:INTRONIC+ENSMUST00000155176:B9d1:WITHIN_NON_CODING_GENE	GT:DP:EF	0/1:21:9	0/0:6:0	0/1:2:50	0/1:11:9	0/1:5:40	0/1:4:25	0/0:2:0	0/1:5:40	0/1:5:20	0/1:3:33	0/1:23:26	0/1:15:13	0/1:9:11	0/0:6:0	0/1:7:28
11	61324996	.	A	G	.	PASS	AEF=17;CSQ=ENSMUST00000001066:B9d1:INTRONIC+ENSMUST00000102657:B9d1:INTRONIC+ENSMUST00000127889:B9d1:INTRONIC+ENSMUST00000140548:B9d1:INTRONIC+ENSMUST00000140548:B9d1:WITHIN_NON_CODING_GENE+ENSMUST00000155176:B9d1:INTRONIC+ENSMUST00000155176:B9d1:WITHIN_NON_CODING_GENE	GT:DP:EF	0/1:20:20	0/1:7:14	0/0:2:0	0/0:9:0	0/1:6:16	0/1:3:33	0/0:2:0	0/1:7:28	0/0:3:0	0/1:5:40	0/1:22:27	0/0:9:0	0/0:3:0	0/0:7:0	0/0:7:0
11	61324999	.	A	G	.	PASS	AEF=14;CSQ=ENSMUST00000001066:B9d1:INTRONIC+ENSMUST00000102657:B9d1:INTRONIC+ENSMUST00000127889:B9d1:INTRONIC+ENSMUST00000140548:B9d1:INTRONIC+ENSMUST00000140548:B9d1:WITHIN_NON_CODING_GENE+ENSMUST00000155176:B9d1:INTRONIC+ENSMUST00000155176:B9d1:WITHIN_NON_CODING_GENE	GT:DP:EF	0/1:20:20	0/1:7:28	0/0:2:0	0/0:9:0	0/1:7:14	0/0:3:0	0/0:3:0	0/0:6:0	0/1:3:66	0/0:5:0	0/1:22:22	0/1:12:8	0/0:3:0	0/0:7:0	0/1:8:25
11	61325000	.	A	G	.	PASS	AEF=22;CSQ=ENSMUST00000001066:B9d1:INTRONIC+ENSMUST00000102657:B9d1:INTRONIC+ENSMUST00000127889:B9d1:INTRONIC+ENSMUST00000140548:B9d1:INTRONIC+ENSMUST00000140548:B9d1:WITHIN_NON_CODING_GENE+ENSMUST00000155176:B9d1:INTRONIC+ENSMUST00000155176:B9d1:WITHIN_NON_CODING_GENE	GT:DP:EF	0/1:19:26	0/0:6:0	0/0:2:0	0/1:9:11	0/0:6:0	0/1:3:33	0/0:3:0	0/1:6:16	0/1:3:33	0/1:4:25	0/1:22:40	0/1:12:8	0/0:2:0	0/1:7:14	0/1:8:37
11	61333769	.	T	C	.	PASS	AEF=24;CSQ=ENSMUST00000001063:Epn2:INTRONIC+ENSMUST00000108711:Epn2:INTRONIC+ENSMUST00000108712:Epn2:INTRONIC+ENSMUST00000108713:Epn2:INTRONIC	GT:DP:EF	0/1:13:30	0/1:6:33	0/1:12:8	0/1:7:28	0/0:2:0	0/0:3:0	0/0:3:0	0/1:4:25	0/1:13:7	0/1:11:18	0/1:24:8	0/1:11:63	0/1:8:25	0/0:3:0	0/1:16:31
11	61333772	.	T	C	.	PASS	AEF=11;CSQ=ENSMUST00000001063:Epn2:INTRONIC+ENSMUST00000108711:Epn2:INTRONIC+ENSMUST00000108712:Epn2:INTRONIC+ENSMUST00000108713:Epn2:INTRONIC	GT:DP:EF	0/1:13:23	0/0:6:0	0/0:12:0	0/1:7:14	0/0:2:0	0/1:3:33	0/0:3:0	0/0:4:0	0/1:13:7	0/0:10:0	0/1:22:4	0/1:11:36	0/1:8:25	0/0:3:0	0/1:16:12
11	61333783	.	T	C	.	PASS	AEF=31;CSQ=ENSMUST00000001063:Epn2:INTRONIC+ENSMUST00000108711:Epn2:INTRONIC+ENSMUST00000108712:Epn2:INTRONIC+ENSMUST00000108713:Epn2:INTRONIC	GT:DP:EF	0/1:13:61	0/1:5:20	0/1:13:7	0/1:9:11	0/1:2:50	0/1:3:33	0/0:4:0	0/1:4:25	0/1:13:38	0/1:12:16	0/1:25:20	0/1:12:75	0/1:8:37	0/1:3:66	0/1:16:31
11	61333784	.	T	C	.	PASS	AEF=26;CSQ=ENSMUST00000001063:Epn2:INTRONIC+ENSMUST00000108711:Epn2:INTRONIC+ENSMUST00000108712:Epn2:INTRONIC+ENSMUST00000108713:Epn2:INTRONIC	GT:DP:EF	0/1:12:41	0/0:5:0	0/1:12:16	0/0:9:0	0/1:2:50	0/0:2:0	0/1:4:50	0/1:4:50	0/1:13:15	0/1:13:15	0/1:23:17	0/1:12:66	0/1:8:50	0/0:3:0	0/1:16:31
11	61333797	.	T	C	.	PASS	AEF=7;CSQ=ENSMUST00000001063:Epn2:INTRONIC+ENSMUST00000108711:Epn2:INTRONIC+ENSMUST00000108712:Epn2:INTRONIC+ENSMUST00000108713:Epn2:INTRONIC	GT:DP:EF	0/1:11:9	0/0:6:0	0/1:12:8	0/0:8:0	0/0:3:0	0/0:4:0	0/0:5:0	0/1:4:25	0/1:11:9	0/0:15:0	0/1:26:11	0/0:13:0	0/1:9:11	0/0:3:0	0/1:20:20
11	61592510	.	T	C	.	PASS	AEF=27;CSQ=ENSMUST00000004920:Ulk2:INTRONIC+ENSMUST00000129025:Ulk2:INTRONIC+ENSMUST00000129025:Ulk2:WITHIN_NON_CODING_GENE	GT:DP:EF	0/1:9:33	0/1:5:60	0/1:1:100	0/1:5:40	0/1:6:33	0/1:4:50	0/0:5:0	0/0:2:0	0/1:19:15	0/0:2:0	0/1:24:29	0/1:9:33	0/1:10:20	0/0:3:0	0/1:7:28
11	61592523	.	T	C	.	PASS	AEF=73;CSQ=ENSMUST00000004920:Ulk2:INTRONIC+ENSMUST00000129025:Ulk2:INTRONIC+ENSMUST00000129025:Ulk2:WITHIN_NON_CODING_GENE	GT:DP:EF	0/1:11:90	0/1:2:100	0/1:1:100	./.:0:.	0/1:4:100	0/1:4:50	0/1:6:66	0/1:2:100	0/1:7:71	0/1:3:100	0/1:23:73	0/1:7:71	0/1:8:62	0/0:2:0	0/1:7:100
11	61592526	.	T	C	.	PASS	AEF=69;CSQ=ENSMUST00000004920:Ulk2:INTRONIC+ENSMUST00000129025:Ulk2:INTRONIC+ENSMUST00000129025:Ulk2:WITHIN_NON_CODING_GENE	GT:DP:EF	0/1:12:83	0/1:2:100	./.:0:.	./.:0:.	0/1:2:100	0/1:4:50	0/1:5:60	0/1:2:100	0/1:4:50	0/1:3:100	0/1:20:60	0/1:6:66	0/1:8:62	0/0:2:0	0/1:5:80
11	61600781	.	T	C	.	PASS	AEF=74;CSQ=ENSMUST00000004920:Ulk2:INTRONIC+ENSMUST00000129025:Ulk2:INTRONIC+ENSMUST00000129025:Ulk2:WITHIN_NON_CODING_GENE	GT:DP:EF	0/1:5:20	0/1:2:100	0/1:6:66	0/1:13:76	0/1:4:100	0/1:5:80	0/1:2:100	0/1:4:100	0/1:4:75	0/1:2:50	0/1:2:100	0/1:6:83	0/1:3:66	0/0:2:0	0/1:5:100
11	61651114	.	T	C	.	PASS	AEF=13;CSQ=ENSMUST00000004920:Ulk2:INTRONIC+ENSMUST00000129025:Ulk2:INTRONIC+ENSMUST00000129025:Ulk2:WITHIN_NON_CODING_GENE	GT:DP:EF	./.:0:.	./.:0:.	0/0:1:0	0/0:1:0	0/0:1:0	0/0:1:0	0/0:1:0	0/0:3:0	./.:0:.	0/0:1:0	0/0:1:0	0/0:1:0	0/0:1:0	0/1:10:30	./.:0:.
11	61954912	.	A	G	.	PASS	AEF=61;CSQ=ENSMUST00000049836:Specc1:3PRIME_UTR+ENSMUST00000092415:Specc1:INTRONIC+ENSMUST00000108709:Specc1:INTRONIC	GT:DP:EF	0/1:8:75	0/1:3:100	0/1:8:75	0/1:5:80	0/1:3:33	0/1:4:50	0/1:2:100	0/1:5:80	0/1:16:68	0/0:1:0	0/1:15:33	0/1:7:57	0/1:7:57	0/1:8:62	0/1:6:50
11	61954926	.	A	G	.	PASS	AEF=29;CSQ=ENSMUST00000049836:Specc1:3PRIME_UTR+ENSMUST00000092415:Specc1:INTRONIC+ENSMUST00000108709:Specc1:INTRONIC	GT:DP:EF	0/1:8:37	0/0:2:0	0/1:8:37	0/1:3:33	0/1:3:33	0/0:4:0	0/1:2:100	0/1:4:50	0/1:12:25	0/0:1:0	0/1:13:30	0/1:7:28	0/1:7:14	0/1:8:12	0/1:7:42
11	62136380	.	A	G	.	PASS	AEF=11;CSQ=ENSMUST00000018645:Ncor1:INTRONIC+ENSMUST00000037575:Ncor1:INTRONIC+ENSMUST00000101066:Ncor1:INTRONIC+ENSMUST00000101067:Ncor1:INTRONIC+ENSMUST00000101069:Ncor1:INTRONIC+ENSMUST00000108708:Ncor1:INTRONIC+ENSMUST00000154976:Ttc19:INTRONIC+ENSMUST00000154976:Ttc19:WITHIN_NON_CODING_GENE+ENSMUST00000155712:Ncor1:INTRONIC+ENSMUST00000156740:Ncor1:INTRONIC+ENSMUST00000162385:Ttc19:INTRONIC+…	GT:DP:EF	0/0:56:0	0/1:45:2	0/1:36:27	0/1:40:27	0/1:39:15	0/1:28:39	0/0:35:0	0/1:38:15	0/0:65:0	0/0:14:0	0/1:98:34	0/1:68:1	0/0:39:0	0/0:35:0	0/1:47:2
11	62136385	.	A	G	.	PASS	AEF=5;CSQ=ENSMUST00000018645:Ncor1:INTRONIC+ENSMUST00000037575:Ncor1:INTRONIC+ENSMUST00000101066:Ncor1:INTRONIC+ENSMUST00000101067:Ncor1:INTRONIC+ENSMUST00000101069:Ncor1:INTRONIC+ENSMUST00000108708:Ncor1:INTRONIC+ENSMUST00000154976:Ttc19:INTRONIC+ENSMUST00000154976:Ttc19:WITHIN_NON_CODING_GENE+ENSMUST00000155712:Ncor1:INTRONIC+ENSMUST00000156740:Ncor1:INTRONIC+ENSMUST00000162385:Ttc19:INTRONIC+E…	GT:DP:EF	0/1:52:9	0/1:47:6	0/1:37:5	0/1:35:5	0/0:34:0	0/1:26:11	0/1:31:3	0/0:32:0	0/1:58:3	0/1:16:12	0/1:91:3	0/1:61:8	0/1:37:5	0/0:39:0	0/1:50:10
11	62136392	.	A	G	.	PASS	AEF=17;CSQ=ENSMUST00000018645:Ncor1:INTRONIC+ENSMUST00000037575:Ncor1:INTRONIC+ENSMUST00000101066:Ncor1:INTRONIC+ENSMUST00000101067:Ncor1:INTRONIC+ENSMUST00000101069:Ncor1:INTRONIC+ENSMUST00000108708:Ncor1:INTRONIC+ENSMUST00000154976:Ttc19:INTRONIC+ENSMUST00000154976:Ttc19:WITHIN_NON_CODING_GENE+ENSMUST00000155712:Ncor1:INTRONIC+ENSMUST00000156740:Ncor1:INTRONIC+ENSMUST00000162385:Ttc19:INTRONIC+…	GT:DP:EF	0/1:55:3	0/1:47:8	0/1:37:27	0/1:37:51	0/1:46:19	0/1:28:53	0/1:32:3	0/1:41:19	0/1:56:10	0/1:16:18	0/1:102:38	0/1:68:7	0/1:40:12	0/1:41:2	0/1:51:13
11	62136903	.	A	G	.	PASS	AEF=61;CSQ=ENSMUST00000018645:Ncor1:INTRONIC+ENSMUST00000037575:Ncor1:INTRONIC+ENSMUST00000101066:Ncor1:INTRONIC+ENSMUST00000101067:Ncor1:INTRONIC+ENSMUST00000101069:Ncor1:INTRONIC+ENSMUST00000108708:Ncor1:INTRONIC+ENSMUST00000154976:Ttc19:INTRONIC+ENSMUST00000154976:Ttc19:WITHIN_NON_CODING_GENE+ENSMUST00000155712:Ncor1:INTRONIC+ENSMUST00000156740:Ncor1:INTRONIC+ENSMUST00000162385:Ttc19:INTRONIC+…	GT:DP:EF	0/1:57:56	0/1:29:51	0/1:25:36	0/1:33:51	0/1:39:66	0/1:22:63	0/1:29:65	0/1:34:50	0/1:46:58	0/1:17:70	0/1:135:68	0/1:37:70	0/1:31:45	0/1:12:50	0/1:58:74
11	62136917	.	A	G	.	PASS	AEF=18;CSQ=ENSMUST00000018645:Ncor1:INTRONIC+ENSMUST00000037575:Ncor1:INTRONIC+ENSMUST00000101066:Ncor1:INTRONIC+ENSMUST00000101067:Ncor1:INTRONIC+ENSMUST00000101069:Ncor1:INTRONIC+ENSMUST00000108708:Ncor1:INTRONIC+ENSMUST00000154976:Ttc19:INTRONIC+ENSMUST00000154976:Ttc19:WITHIN_NON_CODING_GENE+ENSMUST00000155712:Ncor1:INTRONIC+ENSMUST00000156740:Ncor1:INTRONIC+ENSMUST00000162385:Ttc19:INTRONIC+…	GT:DP:EF	0/1:56:10	0/1:26:3	0/1:27:7	0/1:30:13	0/1:50:20	0/1:19:15	0/1:36:16	0/1:36:11	0/1:51:23	0/1:25:40	0/1:136:24	0/1:37:16	0/1:29:17	0/1:12:8	0/1:74:13
11	62139484	.	A	G	.	PASS	AEF=12;CSQ=ENSMUST00000018645:Ncor1:INTRONIC+ENSMUST00000037575:Ncor1:INTRONIC+ENSMUST00000101066:Ncor1:INTRONIC+ENSMUST00000101067:Ncor1:INTRONIC+ENSMUST00000101069:Ncor1:INTRONIC+ENSMUST00000108708:Ncor1:INTRONIC+ENSMUST00000131911:Ncor1:INTRONIC+ENSMUST00000131911:Ncor1:WITHIN_NON_CODING_GENE+ENSMUST00000154976:Ttc19:INTRONIC+ENSMUST00000154976:Ttc19:WITHIN_NON_CODING_GENE+ENSMUST00000155712:N…	GT:DP:EF	0/1:54:11	0/1:14:14	0/1:21:9	0/1:21:4	0/1:29:17	0/1:22:9	0/1:25:16	0/1:38:10	0/1:29:20	0/1:10:20	0/1:90:8	0/1:59:10	0/1:34:17	0/1:12:8	0/1:53:13
11	62142130	.	A	G	.	PASS	AEF=16;CSQ=ENSMUST00000018645:Ncor1:INTRONIC+ENSMUST00000037575:Ncor1:INTRONIC+ENSMUST00000101066:Ncor1:INTRONIC+ENSMUST00000101067:Ncor1:INTRONIC+ENSMUST00000101069:Ncor1:INTRONIC+ENSMUST00000108708:Ncor1:INTRONIC+ENSMUST00000131911:Ncor1:INTRONIC+ENSMUST00000131911:Ncor1:WITHIN_NON_CODING_GENE+ENSMUST00000155712:Ncor1:INTRONIC+ENSMUST00000156740:Ncor1:INTRONIC+ENSMUST00000161281:Ncor1:INTRONIC+…	GT:DP:EF	0/1:39:17	0/1:31:16	0/1:68:16	0/1:148:10	0/1:35:25	0/1:51:7	0/1:40:7	0/1:36:16	0/1:115:18	0/1:14:21	0/1:99:16	0/1:59:13	0/1:35:28	0/1:27:37	0/1:49:16
11	65513340	.	T	C	.	PASS	AEF=12;CSQ=ENSMUST00000046963:Map2k4:INTRONIC+ENSMUST00000125598:Map2k4:INTRONIC+ENSMUST00000125598:Map2k4:WITHIN_NON_CODING_GENE+ENSMUST00000140301:Map2k4:INTRONIC+ENSMUST00000140301:Map2k4:NMD_TRANSCRIPT+ENSMUST00000140301:Map2k4:WITHIN_NON_CODING_GENE	GT:DP:EF	0/1:10:10	0/1:9:11	0/0:8:0	0/0:10:0	0/1:10:40	0/0:4:0	0/0:6:0	0/1:6:33	0/1:16:12	0/0:1:0	0/1:9:11	0/0:4:0	0/0:3:0	0/0:3:0	0/1:5:40
11	65535797	.	T	C	.	PASS	AEF=16;CSQ=ENSMUST00000046963:Map2k4:INTRONIC+ENSMUST00000130009:Map2k4:INTRONIC+ENSMUST00000130009:Map2k4:NMD_TRANSCRIPT+ENSMUST00000130009:Map2k4:WITHIN_NON_CODING_GENE+ENSMUST00000138093:Map2k4:INTRONIC+ENSMUST00000138093:Map2k4:WITHIN_NON_CODING_GENE+ENSMUST00000140301:Map2k4:INTRONIC+ENSMUST00000140301:Map2k4:NMD_TRANSCRIPT+ENSMUST00000140301:Map2k4:WITHIN_NON_CODING_GENE+ENSMUST00000152096:…	GT:DP:EF	0/0:3:0	0/0:4:0	0/0:2:0	0/1:8:12	0/0:6:0	0/0:1:0	0/1:1:100	0/1:12:25	0/1:12:16	0/0:1:0	0/1:22:22	0/1:3:33	0/1:4:25	0/0:2:0	0/0:5:0
11	65535807	.	T	C	.	PASS	AEF=23;CSQ=ENSMUST00000046963:Map2k4:INTRONIC+ENSMUST00000130009:Map2k4:INTRONIC+ENSMUST00000130009:Map2k4:NMD_TRANSCRIPT+ENSMUST00000130009:Map2k4:WITHIN_NON_CODING_GENE+ENSMUST00000138093:Map2k4:INTRONIC+ENSMUST00000138093:Map2k4:WITHIN_NON_CODING_GENE+ENSMUST00000140301:Map2k4:INTRONIC+ENSMUST00000140301:Map2k4:NMD_TRANSCRIPT+ENSMUST00000140301:Map2k4:WITHIN_NON_CODING_GENE+ENSMUST00000152096:…	GT:DP:EF	0/1:7:14	0/0:4:0	0/1:1:100	0/1:7:14	0/1:8:37	0/1:7:14	0/0:2:0	0/1:10:50	0/1:11:9	0/1:1:100	0/1:24:33	0/1:3:66	0/1:3:66	./.:0:.	0/0:8:0
11	65535812	.	T	C	.	PASS	AEF=14;CSQ=ENSMUST00000046963:Map2k4:INTRONIC+ENSMUST00000130009:Map2k4:INTRONIC+ENSMUST00000130009:Map2k4:NMD_TRANSCRIPT+ENSMUST00000130009:Map2k4:WITHIN_NON_CODING_GENE+ENSMUST00000138093:Map2k4:INTRONIC+ENSMUST00000138093:Map2k4:WITHIN_NON_CODING_GENE+ENSMUST00000140301:Map2k4:INTRONIC+ENSMUST00000140301:Map2k4:NMD_TRANSCRIPT+ENSMUST00000140301:Map2k4:WITHIN_NON_CODING_GENE+ENSMUST00000152096:…	GT:DP:EF	0/1:8:12	0/1:4:25	0/0:1:0	0/0:7:0	0/1:8:25	0/0:7:0	0/1:2:100	0/1:10:20	0/1:11:27	0/0:1:0	0/1:25:20	0/1:3:33	0/0:2:0	./.:0:.	0/0:8:0
11	65537478	.	T	C	.	PASS	AEF=63;CSQ=ENSMUST00000046963:Map2k4:INTRONIC+ENSMUST00000130009:Map2k4:INTRONIC+ENSMUST00000130009:Map2k4:NMD_TRANSCRIPT+ENSMUST00000130009:Map2k4:WITHIN_NON_CODING_GENE+ENSMUST00000138093:Map2k4:INTRONIC+ENSMUST00000138093:Map2k4:WITHIN_NON_CODING_GENE+ENSMUST00000140301:Map2k4:INTRONIC+ENSMUST00000140301:Map2k4:NMD_TRANSCRIPT+ENSMUST00000140301:Map2k4:WITHIN_NON_CODING_GENE+ENSMUST00000152096:…	GT:DP:EF	0/1:9:77	0/0:2:0	0/1:3:66	0/1:4:25	0/1:6:66	0/0:1:0	0/1:6:83	0/1:5:60	0/1:10:80	./.:0:.	0/1:4:75	0/1:8:62	0/1:2:100	0/1:5:40	0/1:5:60
11	65537552	.	T	C	.	PASS	AEF=19;CSQ=ENSMUST00000046963:Map2k4:INTRONIC+ENSMUST00000130009:Map2k4:INTRONIC+ENSMUST00000130009:Map2k4:NMD_TRANSCRIPT+ENSMUST00000130009:Map2k4:WITHIN_NON_CODING_GENE+ENSMUST00000138093:Map2k4:INTRONIC+ENSMUST00000138093:Map2k4:WITHIN_NON_CODING_GENE+ENSMUST00000140301:Map2k4:INTRONIC+ENSMUST00000140301:Map2k4:NMD_TRANSCRIPT+ENSMUST00000140301:Map2k4:WITHIN_NON_CODING_GENE+ENSMUST00000152096:…	GT:DP:EF	0/1:7:28	0/0:4:0	0/1:8:12	0/1:10:10	0/0:11:0	0/0:3:0	0/1:17:76	0/0:16:0	0/0:10:0	0/0:1:0	0/0:16:0	0/1:8:25	0/1:7:14	0/0:11:0	0/1:22:9
11	65537555	.	T	C	.	PASS	AEF=24;CSQ=ENSMUST00000046963:Map2k4:INTRONIC+ENSMUST00000130009:Map2k4:INTRONIC+ENSMUST00000130009:Map2k4:NMD_TRANSCRIPT+ENSMUST00000130009:Map2k4:WITHIN_NON_CODING_GENE+ENSMUST00000138093:Map2k4:INTRONIC+ENSMUST00000138093:Map2k4:WITHIN_NON_CODING_GENE+ENSMUST00000140301:Map2k4:INTRONIC+ENSMUST00000140301:Map2k4:NMD_TRANSCRIPT+ENSMUST00000140301:Map2k4:WITHIN_NON_CODING_GENE+ENSMUST00000152096:…	GT:DP:EF	0/1:7:14	0/1:4:25	0/1:8:25	0/1:10:30	0/1:13:15	0/0:3:0	0/1:16:18	0/1:18:11	0/1:10:30	0/0:1:0	0/1:18:38	0/1:7:42	0/1:7:57	0/1:11:18	0/1:22:18
11	66878720	.	A	G	.	PASS	AEF=26;CSQ=ENSMUST00000092996:Sco1:3PRIME_UTR+ENSMUST00000108690:Sco1:3PRIME_UTR+ENSMUST00000137779:Sco1:INTRONIC+ENSMUST00000137779:Sco1:WITHIN_NON_CODING_GENE	GT:DP:EF	0/1:13:30	0/0:1:0	0/1:9:33	0/1:7:28	0/0:3:0	0/1:3:33	0/1:4:25	0/0:2:0	0/1:5:20	0/1:8:37	0/1:25:36	0/1:6:16	0/0:6:0	0/0:4:0	0/0:2:0
11	66878726	.	A	G	.	PASS	AEF=31;CSQ=ENSMUST00000092996:Sco1:3PRIME_UTR+ENSMUST00000108690:Sco1:3PRIME_UTR+ENSMUST00000137779:Sco1:INTRONIC+ENSMUST00000137779:Sco1:WITHIN_NON_CODING_GENE	GT:DP:EF	0/1:13:23	0/0:1:0	0/1:9:33	0/1:7:42	0/1:3:33	0/1:3:33	0/0:3:0	0/1:3:33	0/1:7:28	0/1:9:44	0/1:27:40	0/1:11:45	0/1:6:16	0/0:4:0	0/0:5:0
11	68799478	.	T	C	.	PASS	AEF=6;CSQ=ENSMUST00000021282:Pfas:3PRIME_UTR	GT:DP:EF	0/1:45:4	0/1:33:6	0/1:40:7	0/1:30:3	0/1:26:7	0/0:14:0	0/1:21:23	0/1:13:7	0/1:37:2	0/1:11:18	0/1:70:4	0/1:39:5	0/1:38:7	0/0:11:0	0/1:22:4
11	68799484	.	T	C	.	PASS	AEF=6;CSQ=ENSMUST00000021282:Pfas:3PRIME_UTR	GT:DP:EF	0/0:48:0	0/1:33:12	0/1:43:6	0/1:35:8	0/1:26:3	0/1:15:20	0/1:21:19	0/1:13:15	0/1:46:2	0/1:13:7	0/1:74:6	0/0:32:0	0/1:38:7	0/0:14:0	0/1:25:4
11	69115513	.	T	C	.	PASS	AEF=39;CSQ=ENSMUST00000092973:Cntrob:INTRONIC+ENSMUST00000108663:Cntrob:INTRONIC+ENSMUST00000123176:Cntrob:INTRONIC+ENSMUST00000123176:Cntrob:NMD_TRANSCRIPT+ENSMUST00000130780:Cntrob:INTRONIC+ENSMUST00000130780:Cntrob:WITHIN_NON_CODING_GENE+ENSMUST00000156175:Cntrob:WITHIN_NON_CODING_GENE	GT:DP:EF	0/1:5:20	0/0:1:0	0/1:5:40	0/1:5:60	0/1:5:40	0/0:1:0	./.:0:.	0/1:8:62	0/1:10:50	0/1:7:28	0/1:11:27	0/1:5:40	0/1:5:60	0/0:1:0	0/1:13:46
11	69115549	.	T	C	.	PASS	AEF=64;CSQ=ENSMUST00000092973:Cntrob:INTRONIC+ENSMUST00000108663:Cntrob:INTRONIC+ENSMUST00000123176:Cntrob:INTRONIC+ENSMUST00000123176:Cntrob:NMD_TRANSCRIPT+ENSMUST00000130780:Cntrob:INTRONIC+ENSMUST00000130780:Cntrob:WITHIN_NON_CODING_GENE+ENSMUST00000156175:Cntrob:WITHIN_NON_CODING_GENE	GT:DP:EF	0/1:6:66	0/1:1:100	0/1:3:66	0/1:5:40	0/1:4:75	0/1:1:100	./.:0:.	0/1:9:77	0/1:9:55	0/1:5:80	0/1:12:66	0/1:5:60	0/1:5:80	0/0:2:0	0/1:11:54
11	69115559	.	T	C	.	PASS	AEF=67;CSQ=ENSMUST00000092973:Cntrob:INTRONIC+ENSMUST00000108663:Cntrob:INTRONIC+ENSMUST00000123176:Cntrob:INTRONIC+ENSMUST00000123176:Cntrob:NMD_TRANSCRIPT+ENSMUST00000130780:Cntrob:INTRONIC+ENSMUST00000130780:Cntrob:WITHIN_NON_CODING_GENE+ENSMUST00000156175:Cntrob:WITHIN_NON_CODING_GENE	GT:DP:EF	0/1:5:60	0/0:1:0	0/1:5:80	0/1:4:75	0/1:5:80	0/1:1:100	./.:0:.	0/1:12:41	0/1:9:44	0/1:5:80	0/1:11:81	0/1:4:75	0/1:5:100	0/0:1:0	0/1:9:66
11	69192489	.	T	C	.	PASS	AEF=10	GT:DP:EF	0/0:14:0	0/1:17:11	0/1:11:27	0/1:19:10	0/0:16:0	0/0:5:0	0/0:1:0	0/1:7:28	0/1:31:3	0/0:3:0	0/1:13:46	0/0:10:0	0/1:11:9	./.:0:.	0/0:11:0
11	69199356	.	T	C	.	PASS	AEF=17	GT:DP:EF	0/1:9:22	0/0:4:0	0/0:11:0	0/0:9:0	0/1:8:25	0/1:2:50	0/0:2:0	0/0:8:0	0/0:5:0	0/1:5:40	0/1:18:27	0/1:10:20	0/1:4:25	0/0:2:0	0/1:13:23
11	69199360	.	T	C	.	PASS	AEF=15	GT:DP:EF	0/1:9:11	0/0:3:0	0/1:11:9	0/0:9:0	0/1:9:11	0/1:1:100	0/1:2:50	0/1:8:25	0/0:5:0	0/0:4:0	0/1:17:35	0/1:10:20	0/0:4:0	0/0:2:0	0/0:12:0
11	69201370	.	T	C	.	PASS	AEF=45	GT:DP:EF	0/1:7:57	0/0:2:0	0/1:7:57	0/1:5:60	0/0:3:0	0/0:3:0	0/1:3:33	0/1:4:25	0/1:3:66	0/0:2:0	0/1:12:41	0/1:3:33	0/1:1:100	0/1:4:50	0/1:16:62
11	69201375	.	T	C	.	PASS	AEF=11	GT:DP:EF	0/1:7:14	0/0:2:0	0/0:7:0	0/1:5:20	0/0:3:0	0/0:3:0	0/0:3:0	0/0:4:0	0/0:1:0	0/0:2:0	0/1:12:33	0/0:3:0	./.:0:.	0/1:4:25	0/1:15:26
11	69201384	.	T	C	.	PASS	AEF=8	GT:DP:EF	0/1:8:12	0/0:2:0	0/1:6:16	0/0:4:0	0/0:3:0	0/0:1:0	0/0:3:0	0/0:4:0	0/0:2:0	0/0:2:0	0/1:11:36	0/0:2:0	./.:0:.	0/0:3:0	0/1:14:21
11	69201398	.	T	C	.	PASS	AEF=14	GT:DP:EF	0/1:14:28	0/1:3:33	0/0:4:0	0/0:5:0	0/1:6:16	0/0:2:0	0/0:2:0	0/0:3:0	0/0:3:0	0/0:2:0	0/1:13:23	0/0:1:0	0/0:2:0	0/0:3:0	0/1:7:14
11	69201403	.	T	C	.	PASS	AEF=44	GT:DP:EF	0/1:10:60	0/1:1:100	0/1:3:33	0/1:5:40	0/1:6:66	0/0:1:0	0/0:2:0	0/1:1:100	0/0:3:0	0/1:2:50	0/1:9:44	0/1:1:100	0/1:2:50	0/0:3:0	0/1:7:57
11	69436855	.	A	G	.	PASS	AEF=25;CSQ=ENSMUST00000092969:Sat2:INTRONIC+ENSMUST00000108656:Sat2:INTRONIC+ENSMUST00000151255:Sat2:WITHIN_NON_CODING_GENE	GT:DP:EF	0/0:8:0	0/1:8:12	0/1:8:37	0/1:16:6	0/1:14:35	0/1:6:16	0/1:4:25	0/1:9:33	0/1:8:25	0/1:13:7	0/1:54:25	0/1:10:10	0/1:5:20	0/0:2:0	0/1:14:28
11	69449012	.	A	G	.	PASS	AEF=26;CSQ=ENSMUST00000018909:Fxr2:INTRONIC+ENSMUST00000108655:Fxr2:INTRONIC+ENSMUST00000116923:Mir467f:WITHIN_NON_CODING_GENE	GT:DP:EF	0/1:3:33	0/1:3:66	0/1:5:40	0/0:2:0	0/1:8:25	0/1:5:40	0/0:2:0	0/1:9:33	0/0:1:0	0/0:1:0	0/0:4:0	0/1:9:11	0/1:12:25	0/0:7:0	0/1:15:40
11	69584635	.	A	G	.	PASS	AEF=36;CSQ=ENSMUST00000092965:Zbtb4:INTRONIC+ENSMUST00000108639:Zbtb4:INTRONIC+ENSMUST00000108640:Zbtb4:INTRONIC+ENSMUST00000108642:Zbtb4:INTRONIC+ENSMUST00000132528:Zbtb4:INTRONIC+ENSMUST00000153943:Zbtb4:INTRONIC+ENSMUST00000156932:Zbtb4:INTRONIC	GT:DP:EF	0/1:5:20	0/0:2:0	./.:0:.	0/1:6:50	0/1:9:33	0/1:5:20	0/1:17:41	0/1:13:53	0/1:5:40	0/1:4:25	0/1:2:50	0/1:8:37	0/1:4:25	0/0:3:0	0/1:6:16
11	69596633	.	A	G	.	PASS	AEF=7;CSQ=ENSMUST00000108639:Zbtb4:3PRIME_UTR	GT:DP:EF	0/1:26:3	0/1:19:10	0/1:16:6	0/1:23:8	0/0:28:0	0/0:14:0	0/1:10:10	0/1:32:6	0/1:35:11	0/0:12:0	0/1:59:10	0/0:21:0	0/1:20:10	0/1:22:27	0/1:19:5
11	69596804	.	A	G	.	PASS	AEF=27;CSQ=ENSMUST00000108639:Zbtb4:3PRIME_UTR	GT:DP:EF	0/1:21:28	0/1:15:33	0/1:19:21	0/1:13:23	0/1:14:42	0/0:8:0	0/1:12:25	0/1:11:36	0/1:21:4	0/1:6:16	0/1:65:36	0/1:20:40	0/1:21:14	0/1:16:25	0/1:22:27
11	69597905	.	A	G	.	PASS	AEF=10;CSQ=ENSMUST00000045971:Chrnb1:3PRIME_UTR	GT:DP:EF	0/1:9:11	0/0:4:0	0/0:10:0	0/0:5:0	0/0:8:0	0/0:9:0	0/0:5:0	0/0:9:0	0/1:16:6	0/0:7:0	0/1:19:21	0/1:10:10	0/1:8:12	0/0:3:0	0/1:14:35
11	69597907	.	A	G	.	PASS	AEF=11;CSQ=ENSMUST00000045971:Chrnb1:3PRIME_UTR	GT:DP:EF	0/1:10:20	0/0:3:0	0/1:10:20	0/0:5:0	0/1:8:12	0/0:9:0	0/0:5:0	0/1:8:12	0/1:16:18	0/0:7:0	0/1:18:22	0/1:10:10	0/1:9:11	0/0:3:0	0/0:14:0
11	69599881	.	A	G	.	PASS	AEF=14;CSQ=ENSMUST00000045971:Chrnb1:INTRONIC	GT:DP:EF	0/1:9:33	./.:0:.	0/0:3:0	0/0:4:0	0/1:9:11	./.:0:.	0/1:4:25	0/1:6:16	0/1:8:12	./.:0:.	0/1:14:21	0/1:9:11	0/0:10:0	0/0:2:0	0/1:19:15
11	69599888	.	A	G	.	PASS	AEF=9;CSQ=ENSMUST00000045971:Chrnb1:INTRONIC	GT:DP:EF	0/0:6:0	./.:0:.	0/0:3:0	0/0:3:0	0/1:9:22	./.:0:.	0/0:4:0	0/0:6:0	0/0:5:0	./.:0:.	0/1:12:25	0/1:9:22	0/0:10:0	0/0:2:0	0/1:17:5
11	69599893	.	A	G	.	PASS	AEF=13;CSQ=ENSMUST00000045971:Chrnb1:INTRONIC	GT:DP:EF	0/0:5:0	./.:0:.	0/0:2:0	0/0:3:0	0/0:3:0	./.:0:.	0/0:2:0	0/0:2:0	0/0:2:0	./.:0:.	0/1:10:50	0/0:4:0	0/0:6:0	0/0:1:0	0/1:9:11
11	69599898	.	A	G	.	PASS	AEF=73;CSQ=ENSMUST00000045971:Chrnb1:INTRONIC	GT:DP:EF	0/1:3:100	./.:0:.	0/1:2:100	0/1:4:75	0/1:3:66	0/1:2:50	0/1:1:100	0/1:2:50	0/0:2:0	./.:0:.	0/1:11:81	0/1:3:66	0/1:5:100	0/0:1:0	0/1:10:70
11	69752328	.	A	G	.	PASS	AEF=45;CSQ=ENSMUST00000018698:Ybx2:INTRONIC+ENSMUST00000087862:Ybx2:INTRONIC+ENSMUST00000108601:Ybx2:INTRONIC+ENSMUST00000149194:Ybx2:INTRONIC+ENSMUST00000149194:Ybx2:WITHIN_NON_CODING_GENE	GT:DP:EF	0/1:8:37	0/1:6:33	0/1:6:16	0/1:6:33	0/1:10:60	./.:0:.	0/1:6:83	0/1:6:50	0/1:14:64	0/1:7:28	0/1:15:46	0/1:13:46	0/1:10:30	./.:0:.	0/1:8:50
11	69845577	.	A	G	.	PASS	AEF=46;CSQ=ENSMUST00000018700:Dlg4:INTRONIC+ENSMUST00000108588:Dlg4:INTRONIC+ENSMUST00000108589:Dlg4:INTRONIC+ENSMUST00000132597:Dlg4:INTRONIC	GT:DP:EF	0/1:29:51	0/1:7:57	0/1:16:43	0/1:15:40	0/1:24:54	0/1:22:50	0/1:29:34	0/1:28:42	0/1:20:30	0/1:10:30	0/1:26:50	0/1:29:65	0/1:38:39	0/1:22:36	0/1:30:53
11	69845586	.	A	G	.	PASS	AEF=8;CSQ=ENSMUST00000018700:Dlg4:INTRONIC+ENSMUST00000108588:Dlg4:INTRONIC+ENSMUST00000108589:Dlg4:INTRONIC+ENSMUST00000132597:Dlg4:INTRONIC	GT:DP:EF	0/1:26:11	0/0:7:0	0/1:12:8	0/1:14:7	0/1:22:9	0/1:26:19	0/1:28:7	0/0:28:0	0/1:19:5	0/1:9:11	0/1:30:20	0/1:28:3	0/1:37:5	0/1:20:5	0/1:30:13
11	69845626	.	A	G	.	PASS	AEF=15;CSQ=ENSMUST00000018700:Dlg4:INTRONIC+ENSMUST00000108588:Dlg4:INTRONIC+ENSMUST00000108589:Dlg4:INTRONIC+ENSMUST00000132597:Dlg4:INTRONIC	GT:DP:EF	0/1:19:26	0/1:8:12	0/1:16:18	0/1:10:30	0/0:10:0	0/1:14:21	0/1:20:10	0/1:16:6	0/1:10:10	0/1:10:30	0/1:34:11	0/1:25:20	0/1:20:20	0/1:14:14	0/1:18:11
11	69846165	.	A	G	.	PASS	AEF=16;CSQ=ENSMUST00000018700:Dlg4:INTRONIC+ENSMUST00000108588:Dlg4:INTRONIC+ENSMUST00000108589:Dlg4:INTRONIC+ENSMUST00000132597:Dlg4:INTRONIC	GT:DP:EF	0/1:42:16	0/1:15:13	0/0:18:0	0/1:31:25	0/1:39:17	0/1:26:11	0/1:42:11	0/1:29:17	0/1:24:16	0/1:6:33	0/1:53:24	0/1:39:15	0/1:27:14	0/1:29:24	0/1:31:6
11	69846166	.	A	G	.	PASS	AEF=22;CSQ=ENSMUST00000018700:Dlg4:INTRONIC+ENSMUST00000108588:Dlg4:INTRONIC+ENSMUST00000108589:Dlg4:INTRONIC+ENSMUST00000132597:Dlg4:INTRONIC	GT:DP:EF	0/1:38:18	0/1:15:26	0/1:14:7	0/1:30:36	0/1:36:25	0/1:26:15	0/1:40:17	0/1:30:30	0/1:25:16	0/1:6:33	0/1:49:26	0/1:36:13	0/1:25:20	0/1:29:31	0/1:28:14
11	69846597	.	A	G	.	PASS	AEF=23;CSQ=ENSMUST00000018700:Dlg4:INTRONIC+ENSMUST00000108588:Dlg4:INTRONIC+ENSMUST00000108589:Dlg4:INTRONIC+ENSMUST00000132597:Dlg4:INTRONIC	GT:DP:EF	0/1:38:18	0/1:10:10	0/1:13:38	0/1:22:36	0/1:24:20	0/1:23:39	0/1:31:22	0/1:31:19	0/1:45:15	0/1:9:33	0/1:44:27	0/1:34:32	0/1:32:6	0/1:20:5	0/1:34:32
11	69846641	.	A	G	.	PASS	AEF=28;CSQ=ENSMUST00000018700:Dlg4:INTRONIC+ENSMUST00000108588:Dlg4:INTRONIC+ENSMUST00000108589:Dlg4:INTRONIC+ENSMUST00000132597:Dlg4:INTRONIC	GT:DP:EF	0/1:13:30	0/1:9:22	0/1:6:33	0/1:15:26	0/1:18:27	0/1:12:8	0/1:17:47	0/1:8:50	0/1:32:34	0/0:6:0	0/1:26:34	0/1:21:19	0/1:27:33	0/1:14:14	0/1:28:21
11	69847383	.	A	G	.	PASS	AEF=5;CSQ=ENSMUST00000018700:Dlg4:INTRONIC+ENSMUST00000108588:Dlg4:INTRONIC+ENSMUST00000108589:Dlg4:INTRONIC+ENSMUST00000132597:Dlg4:INTRONIC	GT:DP:EF	0/1:27:3	0/0:5:0	0/1:11:9	0/0:7:0	0/0:7:0	0/0:5:0	0/1:10:30	0/0:7:0	0/0:7:0	0/0:3:0	0/1:26:7	0/0:9:0	0/0:5:0	0/0:4:0	0/0:2:0
11	69848486	.	A	G	.	PASS	AEF=24;CSQ=ENSMUST00000018700:Dlg4:INTRONIC+ENSMUST00000108588:Dlg4:INTRONIC+ENSMUST00000108589:Dlg4:INTRONIC+ENSMUST00000132597:Dlg4:INTRONIC	GT:DP:EF	0/1:20:35	0/1:8:37	0/1:3:33	0/1:20:30	0/0:6:0	0/1:8:25	0/1:20:5	0/1:8:25	0/1:15:20	0/1:1:100	0/1:6:33	0/0:7:0	0/1:11:18	0/1:6:16	0/1:5:40
11	69848500	.	A	G	.	PASS	AEF=62;CSQ=ENSMUST00000018700:Dlg4:INTRONIC+ENSMUST00000108588:Dlg4:INTRONIC+ENSMUST00000108589:Dlg4:INTRONIC+ENSMUST00000132597:Dlg4:INTRONIC	GT:DP:EF	0/1:35:65	0/1:11:72	0/1:7:85	0/1:33:63	0/1:11:63	0/1:14:57	0/1:27:70	0/1:13:76	0/1:26:38	0/1:3:100	0/1:23:69	0/1:17:76	0/1:19:47	0/1:8:25	0/1:9:66
11	69848679	.	A	G	.	PASS	AEF=14;CSQ=ENSMUST00000018700:Dlg4:INTRONIC+ENSMUST00000108588:Dlg4:INTRONIC+ENSMUST00000108589:Dlg4:INTRONIC+ENSMUST00000132597:Dlg4:INTRONIC	GT:DP:EF	0/1:38:21	0/1:5:20	0/1:16:18	0/1:15:13	0/1:26:19	0/1:12:8	0/1:35:5	0/1:20:10	0/0:14:0	0/1:6:33	0/1:20:25	0/1:38:2	0/1:14:7	0/0:5:0	0/1:35:25
11	69848721	.	A	G	.	PASS	AEF=12;CSQ=ENSMUST00000018700:Dlg4:INTRONIC+ENSMUST00000108588:Dlg4:INTRONIC+ENSMUST00000108589:Dlg4:INTRONIC+ENSMUST00000132597:Dlg4:INTRONIC	GT:DP:EF	0/1:34:11	0/1:13:7	0/1:12:8	0/1:22:4	0/1:17:11	0/1:13:15	0/1:17:17	0/1:15:26	0/0:11:0	0/0:3:0	0/1:23:21	0/1:15:33	0/0:7:0	0/0:7:0	0/1:15:6
11	69848764	.	A	G	.	PASS	AEF=13;CSQ=ENSMUST00000018700:Dlg4:INTRONIC+ENSMUST00000108588:Dlg4:INTRONIC+ENSMUST00000108589:Dlg4:INTRONIC+ENSMUST00000132597:Dlg4:INTRONIC	GT:DP:EF	0/1:43:16	0/1:13:15	0/1:14:42	0/1:41:17	0/1:28:3	0/1:19:15	0/1:30:13	0/1:23:8	0/1:42:7	0/0:2:0	0/1:23:21	0/1:24:12	0/1:26:7	0/0:13:0	0/1:16:18
11	69848773	.	A	G	.	PASS	AEF=6;CSQ=ENSMUST00000018700:Dlg4:INTRONIC+ENSMUST00000108588:Dlg4:INTRONIC+ENSMUST00000108589:Dlg4:INTRONIC+ENSMUST00000132597:Dlg4:INTRONIC	GT:DP:EF	0/1:42:4	0/1:11:9	0/1:13:23	0/1:40:5	0/1:28:3	0/1:15:6	0/1:26:7	0/1:20:5	0/1:43:4	0/0:3:0	0/1:20:10	0/1:23:13	0/0:27:0	0/0:10:0	0/1:13:15
11	69849324	.	A	G	.	PASS	AEF=10;CSQ=ENSMUST00000018700:Dlg4:INTRONIC+ENSMUST00000108588:Dlg4:INTRONIC+ENSMUST00000108589:Dlg4:INTRONIC+ENSMUST00000132597:Dlg4:INTRONIC	GT:DP:EF	0/1:27:7	0/1:21:9	0/1:24:4	0/1:33:3	0/1:17:5	0/1:15:6	0/1:14:7	0/0:15:0	0/1:40:30	0/0:6:0	0/1:22:13	0/0:15:0	0/1:12:33	0/0:10:0	0/1:16:6
11	69849488	.	A	G	.	PASS	AEF=23;CSQ=ENSMUST00000018700:Dlg4:INTRONIC+ENSMUST00000108588:Dlg4:INTRONIC+ENSMUST00000108589:Dlg4:INTRONIC+ENSMUST00000132597:Dlg4:INTRONIC	GT:DP:EF	0/1:26:23	0/1:7:14	0/1:11:9	0/1:11:9	0/1:17:11	0/1:7:14	0/1:22:13	0/1:9:33	0/1:17:17	0/1:5:20	0/1:32:28	0/1:29:31	0/1:14:28	0/1:11:27	0/1:18:27
11	69850545	.	A	G	.	PASS	AEF=86;CSQ=ENSMUST00000018700:Dlg4:INTRONIC+ENSMUST00000108588:Dlg4:INTRONIC+ENSMUST00000108589:Dlg4:INTRONIC+ENSMUST00000132597:Dlg4:INTRONIC	GT:DP:EF	0/1:44:84	0/1:9:100	0/1:18:77	0/1:19:84	0/1:26:84	0/1:10:80	0/1:20:80	0/1:18:88	0/1:30:76	0/1:9:88	0/1:41:90	0/1:21:95	0/1:20:85	0/1:13:84	0/1:30:90
11	69850620	.	A	G	.	PASS	AEF=4;CSQ=ENSMUST00000018700:Dlg4:INTRONIC+ENSMUST00000108588:Dlg4:INTRONIC+ENSMUST00000108589:Dlg4:INTRONIC+ENSMUST00000132597:Dlg4:INTRONIC	GT:DP:EF	0/1:52:3	0/0:4:0	0/0:19:0	0/0:8:0	0/1:21:9	0/0:15:0	0/1:15:13	0/0:10:0	0/1:9:11	0/0:6:0	0/1:29:10	0/1:26:3	0/0:14:0	0/0:10:0	0/0:24:0
11	69850622	.	A	G	.	PASS	AEF=19;CSQ=ENSMUST00000018700:Dlg4:INTRONIC+ENSMUST00000108588:Dlg4:INTRONIC+ENSMUST00000108589:Dlg4:INTRONIC+ENSMUST00000132597:Dlg4:INTRONIC	GT:DP:EF	0/1:47:8	0/1:4:25	0/1:19:36	0/1:9:33	0/1:19:31	0/1:14:28	0/1:16:31	0/1:9:33	0/1:6:16	0/0:6:0	0/1:25:20	0/1:25:20	0/1:15:13	0/0:9:0	0/1:24:8
11	69850629	.	A	G	.	PASS	AEF=12;CSQ=ENSMUST00000018700:Dlg4:INTRONIC+ENSMUST00000108588:Dlg4:INTRONIC+ENSMUST00000108589:Dlg4:INTRONIC+ENSMUST00000132597:Dlg4:INTRONIC	GT:DP:EF	0/1:48:12	0/0:3:0	0/1:15:13	0/0:9:0	0/1:17:23	0/1:14:7	0/1:14:28	0/1:8:25	0/0:4:0	0/0:7:0	0/1:27:25	0/1:26:7	0/1:15:6	0/1:9:11	0/1:23:17
11	69850690	.	A	G	.	PASS	AEF=39;CSQ=ENSMUST00000018700:Dlg4:INTRONIC+ENSMUST00000108588:Dlg4:INTRONIC+ENSMUST00000108589:Dlg4:INTRONIC+ENSMUST00000132597:Dlg4:INTRONIC	GT:DP:EF	0/1:32:46	0/1:16:31	0/1:24:45	0/1:27:48	0/1:14:28	0/1:13:38	0/1:13:30	0/1:23:43	0/1:23:39	0/1:7:42	0/1:32:43	0/1:22:45	0/1:12:8	0/1:9:44	0/1:11:18
11	69850723	.	A	G	.	PASS	AEF=7;CSQ=ENSMUST00000018700:Dlg4:INTRONIC+ENSMUST00000108588:Dlg4:INTRONIC+ENSMUST00000108589:Dlg4:INTRONIC+ENSMUST00000132597:Dlg4:INTRONIC	GT:DP:EF	0/0:39:0	0/0:12:0	0/1:27:3	0/1:28:7	0/1:17:11	0/1:15:6	0/0:13:0	0/1:11:9	0/1:20:15	0/0:1:0	0/1:31:19	0/1:19:10	0/1:18:5	0/1:9:11	0/1:15:13
11	69859978	.	A	G	.	PASS	AEF=12	GT:DP:EF	0/1:20:20	0/1:7:14	0/1:12:16	0/1:19:10	0/1:9:22	0/1:9:33	0/0:19:0	0/1:10:10	0/0:1:0	0/1:19:5	0/1:46:15	0/1:24:12	0/1:16:6	0/1:28:7	0/1:27:22
11	70411723	.	A	G	.	PASS	AEF=17;CSQ=ENSMUST00000072237:Mink1:INTRONIC+ENSMUST00000072873:Mink1:INTRONIC+ENSMUST00000079244:Mink1:INTRONIC+ENSMUST00000102558:Mink1:INTRONIC+ENSMUST00000102559:Mink1:INTRONIC+ENSMUST00000163251:Mink1:INTRONIC+ENSMUST00000171389:Mink1:INTRONIC	GT:DP:EF	0/1:12:16	0/0:3:0	0/1:3:66	0/1:5:40	0/1:9:11	0/0:4:0	0/1:16:12	0/1:11:9	./.:0:.	0/0:4:0	0/1:15:33	0/1:11:9	0/1:1:100	0/0:2:0	0/1:18:16
11	70457265	.	T	C	.	PASS	AEF=28	GT:DP:EF	0/1:2:50	0/0:1:0	0/1:3:66	0/1:6:16	0/1:6:16	0/1:9:33	./.:0:.	0/1:5:60	0/1:14:7	0/0:2:0	0/1:5:20	0/1:8:12	0/1:8:37	0/1:11:27	0/1:11:54
11	70457334	.	T	C	.	PASS	AEF=24	GT:DP:EF	0/1:12:25	0/1:13:38	0/0:22:0	0/1:19:36	0/1:10:30	0/0:9:0	0/0:1:0	0/0:3:0	0/1:43:18	0/1:6:66	0/1:14:28	0/1:14:28	0/1:13:46	0/1:15:26	0/0:6:0
11	70486086	.	T	C	.	PASS	AEF=19;CSQ=ENSMUST00000036299:Camta2:INTRONIC+ENSMUST00000054733:Camta2:INTRONIC+ENSMUST00000100933:Camta2:INTRONIC+ENSMUST00000108544:Camta2:INTRONIC+ENSMUST00000108545:Camta2:INTRONIC+ENSMUST00000119120:Camta2:INTRONIC+ENSMUST00000120261:Camta2:INTRONIC+ENSMUST00000125687:Camta2:INTRONIC+ENSMUST00000125687:Camta2:WITHIN_NON_CODING_GENE+ENSMUST00000145823:Camta2:INTRONIC+ENSMUST00000145823:Camta…	GT:DP:EF	0/1:15:13	0/1:20:10	0/1:23:17	0/1:28:28	0/1:12:16	0/1:4:25	0/1:14:14	0/1:17:29	0/1:30:10	0/0:7:0	0/1:41:31	0/1:10:30	0/1:15:6	0/1:5:20	0/1:14:21
11	70486115	.	T	C	.	PASS	AEF=23;CSQ=ENSMUST00000036299:Camta2:INTRONIC+ENSMUST00000054733:Camta2:INTRONIC+ENSMUST00000100933:Camta2:INTRONIC+ENSMUST00000108544:Camta2:INTRONIC+ENSMUST00000108545:Camta2:INTRONIC+ENSMUST00000119120:Camta2:INTRONIC+ENSMUST00000120261:Camta2:INTRONIC+ENSMUST00000125687:Camta2:INTRONIC+ENSMUST00000125687:Camta2:WITHIN_NON_CODING_GENE+ENSMUST00000145823:Camta2:INTRONIC+ENSMUST00000145823:Camta…	GT:DP:EF	0/1:13:46	0/1:23:13	0/1:17:23	0/1:27:37	0/1:13:23	0/0:3:0	0/1:20:15	0/1:16:43	0/1:22:18	0/1:7:28	0/1:36:30	0/1:11:36	0/1:16:12	0/1:5:40	0/1:18:27
11	70486482	.	T	C	.	PASS	AEF=18;CSQ=ENSMUST00000036299:Camta2:INTRONIC+ENSMUST00000054733:Camta2:INTRONIC+ENSMUST00000100933:Camta2:INTRONIC+ENSMUST00000108544:Camta2:INTRONIC+ENSMUST00000108545:Camta2:INTRONIC+ENSMUST00000119120:Camta2:INTRONIC+ENSMUST00000120261:Camta2:INTRONIC+ENSMUST00000125687:Camta2:INTRONIC+ENSMUST00000125687:Camta2:WITHIN_NON_CODING_GENE+ENSMUST00000145823:Camta2:INTRONIC+ENSMUST00000145823:Camta…	GT:DP:EF	0/0:11:0	0/1:5:20	0/0:4:0	0/1:17:11	0/1:5:40	0/0:1:0	0/0:10:0	0/1:8:37	0/1:20:5	0/0:5:0	0/1:24:33	0/1:10:10	0/0:6:0	0/0:3:0	0/1:12:16
11	70486525	.	T	C	.	PASS	AEF=12;CSQ=ENSMUST00000036299:Camta2:INTRONIC+ENSMUST00000054733:Camta2:INTRONIC+ENSMUST00000100933:Camta2:INTRONIC+ENSMUST00000108544:Camta2:INTRONIC+ENSMUST00000108545:Camta2:INTRONIC+ENSMUST00000119120:Camta2:INTRONIC+ENSMUST00000120261:Camta2:INTRONIC+ENSMUST00000125687:Camta2:INTRONIC+ENSMUST00000125687:Camta2:WITHIN_NON_CODING_GENE+ENSMUST00000145823:Camta2:INTRONIC+ENSMUST00000145823:Camta…	GT:DP:EF	0/1:11:9	0/0:4:0	0/1:11:9	0/1:19:10	0/1:10:30	./.:0:.	0/1:9:11	0/1:10:20	0/1:39:12	0/0:5:0	0/1:20:15	0/1:17:5	0/1:5:20	0/1:3:33	0/0:13:0
11	70498460	.	T	C	.	PASS	AEF=34;CSQ=ENSMUST00000036299:Camta2:INTRONIC+ENSMUST00000054733:Camta2:INTRONIC+ENSMUST00000100933:Camta2:INTRONIC+ENSMUST00000108544:Camta2:INTRONIC+ENSMUST00000108545:Camta2:INTRONIC+ENSMUST00000119120:Camta2:INTRONIC+ENSMUST00000120261:Camta2:INTRONIC+ENSMUST00000145823:Camta2:INTRONIC+ENSMUST00000145823:Camta2:NMD_TRANSCRIPT	GT:DP:EF	0/1:20:20	0/1:4:25	0/1:4:50	0/1:12:58	0/1:30:26	0/1:5:40	0/1:17:52	0/1:33:39	0/1:5:20	0/1:10:40	0/1:40:35	0/1:22:31	0/1:9:22	0/1:9:22	0/1:38:34
11	70788754	.	A	G	.	PASS	AEF=11;CSQ=ENSMUST00000018593:Rpain:INTRONIC+ENSMUST00000108529:Rpain:INTRONIC+ENSMUST00000129540:Rpain:INTRONIC+ENSMUST00000129540:Rpain:WITHIN_NON_CODING_GENE+ENSMUST00000146788:Rpain:INTRONIC+ENSMUST00000146788:Rpain:WITHIN_NON_CODING_GENE+ENSMUST00000167509:Rpain:INTRONIC+ENSMUST00000169965:Rpain:INTRONIC+ENSMUST00000171254:Rpain:INTRONIC	GT:DP:EF	0/1:15:13	0/1:8:12	0/0:4:0	0/1:12:16	0/1:12:16	0/0:1:0	0/1:7:14	0/0:6:0	0/0:6:0	0/0:7:0	0/1:47:21	0/1:15:20	0/0:9:0	0/0:8:0	0/0:18:0
11	71976568	.	T	C	.	PASS	AEF=5;CSQ=ENSMUST00000108506:4933427D14Rik:INTRONIC+ENSMUST00000131546:4933427D14Rik:INTRONIC+ENSMUST00000131546:4933427D14Rik:NMD_TRANSCRIPT+ENSMUST00000142530:4933427D14Rik:INTRONIC+ENSMUST00000142530:4933427D14Rik:NMD_TRANSCRIPT+ENSMUST00000156696:4933427D14Rik:INTRONIC+ENSMUST00000156696:4933427D14Rik:WITHIN_NON_CODING_GENE	GT:DP:EF	0/1:9:11	0/0:13:0	0/1:9:11	0/1:10:10	0/1:21:4	0/0:2:0	0/0:6:0	0/0:6:0	0/1:10:20	0/0:12:0	0/1:39:12	0/0:10:0	0/1:8:12	0/0:2:0	0/0:9:0
11	71976572	.	T	C	.	PASS	AEF=21;CSQ=ENSMUST00000108506:4933427D14Rik:INTRONIC+ENSMUST00000131546:4933427D14Rik:INTRONIC+ENSMUST00000131546:4933427D14Rik:NMD_TRANSCRIPT+ENSMUST00000142530:4933427D14Rik:INTRONIC+ENSMUST00000142530:4933427D14Rik:NMD_TRANSCRIPT+ENSMUST00000156696:4933427D14Rik:INTRONIC+ENSMUST00000156696:4933427D14Rik:WITHIN_NON_CODING_GENE	GT:DP:EF	0/0:9:0	0/1:14:14	0/1:10:10	0/1:10:30	0/1:20:25	0/0:2:0	0/1:6:16	0/1:6:16	0/1:14:21	0/1:13:30	0/1:42:21	0/1:10:20	0/1:9:33	0/0:2:0	0/1:10:30
11	71976580	.	T	C	.	PASS	AEF=6;CSQ=ENSMUST00000108506:4933427D14Rik:INTRONIC+ENSMUST00000131546:4933427D14Rik:INTRONIC+ENSMUST00000131546:4933427D14Rik:NMD_TRANSCRIPT+ENSMUST00000142530:4933427D14Rik:INTRONIC+ENSMUST00000142530:4933427D14Rik:NMD_TRANSCRIPT+ENSMUST00000156696:4933427D14Rik:INTRONIC+ENSMUST00000156696:4933427D14Rik:WITHIN_NON_CODING_GENE	GT:DP:EF	0/0:7:0	0/0:11:0	0/0:11:0	0/1:10:10	0/1:16:6	0/0:2:0	0/1:6:33	0/0:8:0	0/1:12:8	0/1:13:23	0/1:39:2	0/0:10:0	0/1:9:11	0/0:2:0	0/0:9:0
11	74525231	.	T	C	.	PASS	AEF=21;CSQ=ENSMUST00000021091:Pafah1b1:INTRONIC+ENSMUST00000102520:Pafah1b1:INTRONIC+ENSMUST00000126341:Pafah1b1:INTRONIC+ENSMUST00000126341:Pafah1b1:WITHIN_NON_CODING_GENE+ENSMUST00000155493:Pafah1b1:INTRONIC+ENSMUST00000156794:Pafah1b1:INTRONIC+ENSMUST00000156794:Pafah1b1:WITHIN_NON_CODING_GENE	GT:DP:EF	0/1:4:25	0/1:6:33	0/0:4:0	0/0:3:0	0/0:1:0	0/0:3:0	0/1:1:100	0/1:5:20	0/1:4:25	./.:0:.	0/0:1:0	0/1:5:20	0/1:5:20	0/1:11:36	0/0:4:0
11	74670229	.	T	C	.	PASS	AEF=29;CSQ=ENSMUST00000057631:Sgsm2:INTRONIC+ENSMUST00000081799:Sgsm2:INTRONIC+ENSMUST00000123573:Sgsm2:WITHIN_NON_CODING_GENE	GT:DP:EF	0/1:23:30	0/1:15:53	0/1:15:33	0/1:26:23	0/1:17:23	0/1:7:14	0/1:9:44	0/1:8:25	0/1:17:52	0/1:3:33	0/1:14:14	0/1:9:44	0/0:12:0	0/1:3:33	0/1:19:26
11	74670261	.	T	C	.	PASS	AEF=24;CSQ=ENSMUST00000057631:Sgsm2:INTRONIC+ENSMUST00000081799:Sgsm2:INTRONIC+ENSMUST00000123573:Sgsm2:WITHIN_NON_CODING_GENE	GT:DP:EF	0/1:26:30	0/1:17:17	0/1:15:20	0/1:22:13	0/1:24:20	0/0:8:0	0/1:9:33	0/1:11:27	0/1:22:13	0/1:8:50	0/1:27:29	0/1:15:26	0/1:17:11	0/1:4:50	0/1:21:33
11	74670275	.	T	C	.	PASS	AEF=69;CSQ=ENSMUST00000057631:Sgsm2:INTRONIC+ENSMUST00000081799:Sgsm2:INTRONIC+ENSMUST00000123573:Sgsm2:WITHIN_NON_CODING_GENE	GT:DP:EF	0/1:20:75	0/1:16:75	0/1:14:78	0/1:22:63	0/1:24:75	0/1:6:50	0/1:8:75	0/1:11:54	0/1:23:65	0/1:11:90	0/1:22:68	0/1:10:70	0/1:22:68	0/1:1:100	0/1:21:61
11	74737949	.	T	C	.	PASS	AEF=21;CSQ=ENSMUST00000065211:Srr:INTRONIC+ENSMUST00000071240:Srr:INTRONIC+ENSMUST00000108447:Srr:INTRONIC+ENSMUST00000108448:Srr:INTRONIC+ENSMUST00000121738:Srr:INTRONIC+ENSMUST00000123855:Srr:INTRONIC+ENSMUST00000127499:Srr:INTRONIC+ENSMUST00000127499:Srr:WITHIN_NON_CODING_GENE+ENSMUST00000128556:Srr:INTRONIC+ENSMUST00000135587:Srr:INTRONIC+ENSMUST00000135587:Srr:WITHIN_NON_CODING_GENE+ENSMUST0…	GT:DP:EF	0/1:10:20	0/1:4:25	0/1:5:20	0/0:8:0	0/0:2:0	0/0:2:0	0/0:2:0	0/0:1:0	0/1:7:28	0/1:7:14	0/1:35:25	0/1:7:42	0/1:4:25	0/0:3:0	0/1:3:33
11	74989842	.	T	C	.	PASS	AEF=15;CSQ=ENSMUST00000071562:Ovca2:3PRIME_UTR+ENSMUST00000134252:1700016P03Rik:INTRONIC+ENSMUST00000134252:1700016P03Rik:WITHIN_NON_CODING_GENE	GT:DP:EF	0/1:32:15	0/1:19:15	0/1:40:22	0/1:49:14	0/1:23:13	0/1:30:13	0/1:9:22	0/1:18:11	0/1:53:24	0/1:13:23	0/1:124:12	0/1:40:12	0/1:12:33	0/1:5:60	0/1:31:3
11	74989846	.	T	C	.	PASS	AEF=37;CSQ=ENSMUST00000071562:Ovca2:3PRIME_UTR+ENSMUST00000134252:1700016P03Rik:INTRONIC+ENSMUST00000134252:1700016P03Rik:WITHIN_NON_CODING_GENE	GT:DP:EF	0/1:35:20	0/1:20:50	0/1:42:59	0/1:49:44	0/1:24:33	0/1:32:28	0/1:9:44	0/1:19:31	0/1:55:43	0/1:12:58	0/1:132:34	0/1:36:25	0/1:13:30	0/1:3:66	0/1:32:12
11	74989885	.	T	C	.	PASS	AEF=8;CSQ=ENSMUST00000071562:Ovca2:3PRIME_UTR+ENSMUST00000134252:1700016P03Rik:INTRONIC+ENSMUST00000134252:1700016P03Rik:WITHIN_NON_CODING_GENE	GT:DP:EF	0/1:56:10	0/1:28:10	0/1:68:19	0/1:61:8	0/1:46:6	0/1:48:12	0/0:23:0	0/1:35:2	0/1:95:5	0/1:18:11	0/1:136:9	0/1:63:4	0/0:26:0	0/0:4:0	0/1:51:5
11	74989886	.	T	C	.	PASS	AEF=11;CSQ=ENSMUST00000071562:Ovca2:3PRIME_UTR+ENSMUST00000134252:1700016P03Rik:INTRONIC+ENSMUST00000134252:1700016P03Rik:WITHIN_NON_CODING_GENE	GT:DP:EF	0/1:56:10	0/1:28:14	0/1:65:23	0/1:61:14	0/1:46:6	0/1:49:6	0/1:23:17	0/1:36:13	0/1:99:17	0/1:18:22	0/1:135:6	0/1:65:7	0/1:26:19	0/1:4:25	0/1:55:3
11	74989934	.	T	C	.	PASS	AEF=34;CSQ=ENSMUST00000071562:Ovca2:3PRIME_UTR+ENSMUST00000134252:1700016P03Rik:INTRONIC+ENSMUST00000134252:1700016P03Rik:WITHIN_NON_CODING_GENE	GT:DP:EF	0/1:49:38	0/1:18:22	0/1:44:45	0/1:46:47	0/1:45:33	0/1:41:24	0/1:22:27	0/1:32:25	0/1:67:40	0/1:21:42	0/1:171:26	0/1:57:33	0/1:40:52	0/1:5:20	0/1:56:37
11	74990961	.	T	C	.	PASS	AEF=22;CSQ=ENSMUST00000071562:Ovca2:3PRIME_UTR+ENSMUST00000134252:1700016P03Rik:WITHIN_NON_CODING_GENE	GT:DP:EF	0/1:19:10	0/1:10:20	0/1:12:41	0/1:27:25	0/1:21:4	0/1:23:13	0/1:8:62	0/1:24:20	0/1:13:30	0/1:20:40	0/1:86:22	0/1:21:14	0/1:18:38	0/1:6:66	0/1:25:16
11	74990973	.	T	C	.	PASS	AEF=9;CSQ=ENSMUST00000071562:Ovca2:3PRIME_UTR+ENSMUST00000134252:1700016P03Rik:WITHIN_NON_CODING_GENE	GT:DP:EF	0/1:29:3	0/1:34:2	0/1:41:4	0/1:50:4	0/1:39:12	0/1:26:19	0/1:7:14	0/1:50:12	0/1:41:21	0/1:25:8	0/1:123:7	0/1:29:13	0/1:21:4	0/1:9:11	0/1:32:12
11	75114062	.	T	C	.	PASS	AEF=11;CSQ=ENSMUST00000000767:Rpa1:3PRIME_UTR+ENSMUST00000092907:Rpa1:3PRIME_UTR	GT:DP:EF	0/1:75:10	0/1:52:11	0/1:71:12	0/1:136:13	0/1:75:8	0/1:40:10	0/0:31:0	0/1:63:9	0/1:170:14	0/1:21:14	0/1:181:11	0/1:43:2	0/1:73:13	0/1:40:7	0/1:50:4
11	75114079	.	T	C	.	PASS	AEF=59;CSQ=ENSMUST00000000767:Rpa1:3PRIME_UTR+ENSMUST00000092907:Rpa1:3PRIME_UTR	GT:DP:EF	0/1:75:64	0/1:62:54	0/1:73:54	0/1:144:68	0/1:68:60	0/1:43:67	0/1:31:29	0/1:64:54	0/1:178:66	0/1:19:57	0/1:169:63	0/1:42:54	0/1:72:48	0/1:38:44	0/1:48:72
11	75114080	.	T	C	.	PASS	AEF=60;CSQ=ENSMUST00000000767:Rpa1:3PRIME_UTR+ENSMUST00000092907:Rpa1:3PRIME_UTR	GT:DP:EF	0/1:74:67	0/1:65:53	0/1:72:55	0/1:143:69	0/1:69:65	0/1:43:62	0/1:31:35	0/1:64:59	0/1:180:66	0/1:16:62	0/1:171:57	0/1:45:55	0/1:72:56	0/1:39:30	0/1:49:69
11	75114086	.	T	C	.	PASS	AEF=32;CSQ=ENSMUST00000000767:Rpa1:3PRIME_UTR+ENSMUST00000092907:Rpa1:3PRIME_UTR	GT:DP:EF	0/1:75:26	0/1:79:26	0/1:75:38	0/1:147:28	0/1:78:26	0/1:45:35	0/1:33:24	0/1:65:35	0/1:193:29	0/1:19:26	0/1:178:34	0/1:49:28	0/1:76:43	0/1:42:40	0/1:51:45
11	75114095	.	T	C	.	PASS	AEF=16;CSQ=ENSMUST00000000767:Rpa1:3PRIME_UTR+ENSMUST00000092907:Rpa1:3PRIME_UTR	GT:DP:EF	0/1:88:12	0/1:109:16	0/1:106:17	0/1:180:12	0/1:83:26	0/1:43:20	0/1:38:13	0/1:71:18	0/1:230:15	0/1:20:30	0/1:197:20	0/1:54:14	0/1:87:18	0/1:44:4	0/1:55:14
11	75114112	.	T	C	.	PASS	AEF=3;CSQ=ENSMUST00000000767:Rpa1:3PRIME_UTR+ENSMUST00000092907:Rpa1:3PRIME_UTR	GT:DP:EF	0/1:86:3	0/1:130:3	0/1:133:3	0/1:204:0	0/1:84:3	0/1:43:6	0/0:48:0	0/0:61:0	0/1:250:2	0/1:25:12	0/1:197:2	0/1:51:1	0/1:95:5	0/1:69:8	0/1:64:3
11	75114120	.	T	C	.	PASS	AEF=32;CSQ=ENSMUST00000000767:Rpa1:3PRIME_UTR+ENSMUST00000092907:Rpa1:3PRIME_UTR	GT:DP:EF	0/1:68:29	0/1:132:39	0/1:127:38	0/1:195:36	0/1:64:29	0/1:30:36	0/1:31:22	0/1:45:22	0/1:219:31	0/1:19:36	0/1:178:24	0/1:52:36	0/1:90:26	0/1:60:30	0/1:49:30
11	75114125	.	T	C	.	PASS	AEF=21;CSQ=ENSMUST00000000767:Rpa1:3PRIME_UTR+ENSMUST00000092907:Rpa1:3PRIME_UTR	GT:DP:EF	0/1:64:20	0/1:133:28	0/1:131:29	0/1:180:20	0/1:58:13	0/1:29:17	0/1:31:12	0/1:36:16	0/1:211:16	0/1:19:31	0/1:176:19	0/1:55:29	0/1:88:21	0/1:58:15	0/1:48:25
11	75114132	.	T	C	.	PASS	AEF=8;CSQ=ENSMUST00000000767:Rpa1:3PRIME_UTR+ENSMUST00000092907:Rpa1:3PRIME_UTR	GT:DP:EF	0/1:63:12	0/1:139:7	0/1:134:8	0/1:171:8	0/1:57:5	0/1:34:17	0/1:31:9	0/1:38:7	0/1:202:5	0/1:20:15	0/1:201:10	0/1:57:8	0/1:85:10	0/1:63:1	0/1:47:19
11	75114133	.	T	C	.	PASS	AEF=13;CSQ=ENSMUST00000000767:Rpa1:3PRIME_UTR+ENSMUST00000092907:Rpa1:3PRIME_UTR	GT:DP:EF	0/1:65:15	0/1:137:15	0/1:135:13	0/1:174:12	0/1:60:10	0/1:37:16	0/1:34:17	0/1:37:10	0/1:206:10	0/1:21:19	0/1:205:17	0/1:59:16	0/1:89:13	0/1:62:1	0/1:47:23
11	75114501	.	T	C	.	PASS	AEF=12;CSQ=ENSMUST00000000767:Rpa1:3PRIME_UTR+ENSMUST00000092907:Rpa1:3PRIME_UTR	GT:DP:EF	0/1:76:9	0/1:22:18	0/1:49:12	0/1:55:10	0/1:51:13	0/1:63:7	0/1:39:10	0/1:52:17	0/1:71:12	0/1:26:11	0/1:175:10	0/1:95:8	0/1:98:17	0/1:86:8	0/1:87:19
11	75114502	.	T	C	.	PASS	AEF=40;CSQ=ENSMUST00000000767:Rpa1:3PRIME_UTR+ENSMUST00000092907:Rpa1:3PRIME_UTR	GT:DP:EF	0/1:76:42	0/1:21:47	0/1:50:46	0/1:55:45	0/1:55:41	0/1:62:43	0/1:42:33	0/1:50:32	0/1:76:44	0/1:26:57	0/1:181:41	0/1:96:37	0/1:97:35	0/1:87:22	0/1:87:52
11	75114517	.	T	C	.	PASS	AEF=78;CSQ=ENSMUST00000000767:Rpa1:3PRIME_UTR+ENSMUST00000092907:Rpa1:3PRIME_UTR	GT:DP:EF	0/1:111:75	0/1:27:85	0/1:52:84	0/1:62:85	0/1:60:91	0/1:66:84	0/1:45:57	0/1:54:88	0/1:62:80	0/1:31:83	0/1:204:81	0/1:107:85	0/1:103:81	0/1:92:32	0/1:86:89
11	75114521	.	T	C	.	PASS	AEF=7;CSQ=ENSMUST00000000767:Rpa1:3PRIME_UTR+ENSMUST00000092907:Rpa1:3PRIME_UTR	GT:DP:EF	0/1:117:9	0/1:27:11	0/1:56:7	0/1:60:6	0/1:62:9	0/1:62:3	0/1:46:13	0/1:57:3	0/1:63:1	0/1:30:6	0/1:212:5	0/1:104:8	0/1:101:5	0/1:87:9	0/1:79:11
11	75340838	.	T	C	.	PASS	AEF=11	GT:DP:EF	0/0:4:0	0/1:1:100	0/0:1:0	0/0:5:0	0/0:4:0	./.:0:.	0/1:2:100	0/0:1:0	0/0:1:0	./.:0:.	0/0:9:0	0/0:6:0	0/1:1:100	./.:0:.	0/1:13:23
11	75413062	.	A	G	.	PASS	AEF=21;CSQ=ENSMUST00000102509:Pitpna:INTRONIC+ENSMUST00000102509:Pitpna:NMD_TRANSCRIPT+ENSMUST00000143219:Pitpna:INTRONIC+ENSMUST00000164286:Pitpna:INTRONIC	GT:DP:EF	0/1:18:16	0/1:32:28	0/1:33:9	0/1:38:28	0/1:53:16	0/1:14:28	0/1:11:9	0/1:38:23	0/1:40:22	0/1:10:20	0/1:45:35	0/1:27:40	0/0:23:0	0/0:6:0	0/1:39:10
11	75426894	.	A	G	.	PASS	AEF=29;CSQ=ENSMUST00000102509:Pitpna:INTRONIC+ENSMUST00000102509:Pitpna:NMD_TRANSCRIPT+ENSMUST00000143219:Pitpna:INTRONIC+ENSMUST00000164286:Pitpna:INTRONIC	GT:DP:EF	0/1:13:38	0/0:1:0	0/1:5:60	0/1:7:57	0/1:12:33	0/0:5:0	0/1:7:14	0/1:6:66	0/0:6:0	./.:0:.	0/1:4:25	0/1:8:25	0/0:5:0	0/0:5:0	0/1:11:36
11	75455697	.	A	G	.	PASS	AEF=10;CSQ=ENSMUST00000006286:Inpp5k:INTRONIC+ENSMUST00000130318:Inpp5k:INTRONIC+ENSMUST00000130318:Inpp5k:WITHIN_NON_CODING_GENE+ENSMUST00000136605:Inpp5k:INTRONIC+ENSMUST00000136605:Inpp5k:WITHIN_NON_CODING_GENE+ENSMUST00000150857:Inpp5k:INTRONIC+ENSMUST00000150857:Inpp5k:NMD_TRANSCRIPT	GT:DP:EF	0/1:27:14	0/0:6:0	0/0:5:0	0/0:12:0	0/1:14:14	0/0:11:0	0/1:11:18	0/0:7:0	0/0:12:0	0/1:7:28	0/1:28:7	0/1:15:6	0/1:11:9	0/1:9:11	0/1:9:44
11	75455703	.	A	G	.	PASS	AEF=12;CSQ=ENSMUST00000006286:Inpp5k:INTRONIC+ENSMUST00000130318:Inpp5k:INTRONIC+ENSMUST00000130318:Inpp5k:WITHIN_NON_CODING_GENE+ENSMUST00000136605:Inpp5k:INTRONIC+ENSMUST00000136605:Inpp5k:WITHIN_NON_CODING_GENE+ENSMUST00000150857:Inpp5k:INTRONIC+ENSMUST00000150857:Inpp5k:NMD_TRANSCRIPT	GT:DP:EF	0/1:27:11	0/1:5:20	0/1:4:25	0/1:10:10	0/0:15:0	0/1:13:15	0/1:11:18	0/0:6:0	0/0:9:0	0/1:6:16	0/1:22:18	0/1:13:7	0/0:10:0	0/1:8:12	0/1:11:27
11	75455710	.	A	G	.	PASS	AEF=48;CSQ=ENSMUST00000006286:Inpp5k:INTRONIC+ENSMUST00000130318:Inpp5k:INTRONIC+ENSMUST00000130318:Inpp5k:WITHIN_NON_CODING_GENE+ENSMUST00000136605:Inpp5k:INTRONIC+ENSMUST00000136605:Inpp5k:WITHIN_NON_CODING_GENE+ENSMUST00000150857:Inpp5k:INTRONIC+ENSMUST00000150857:Inpp5k:NMD_TRANSCRIPT	GT:DP:EF	0/1:23:43	0/1:5:20	0/1:3:66	0/1:8:50	0/1:12:50	0/1:13:46	0/1:7:28	0/0:6:0	0/1:6:50	0/1:2:50	0/1:20:60	0/1:8:62	0/1:8:50	0/1:5:40	0/1:7:57
11	75455717	.	A	G	.	PASS	AEF=20;CSQ=ENSMUST00000006286:Inpp5k:INTRONIC+ENSMUST00000130318:Inpp5k:INTRONIC+ENSMUST00000130318:Inpp5k:WITHIN_NON_CODING_GENE+ENSMUST00000136605:Inpp5k:INTRONIC+ENSMUST00000136605:Inpp5k:WITHIN_NON_CODING_GENE+ENSMUST00000150857:Inpp5k:INTRONIC+ENSMUST00000150857:Inpp5k:NMD_TRANSCRIPT	GT:DP:EF	0/1:23:21	0/1:5:20	0/1:3:33	0/1:8:12	0/1:12:16	0/1:13:23	0/1:7:14	0/1:7:42	0/1:8:50	0/1:2:50	0/1:18:33	0/1:10:30	0/1:8:25	0/0:5:0	0/0:6:0
11	75455720	.	A	G	.	PASS	AEF=29;CSQ=ENSMUST00000006286:Inpp5k:INTRONIC+ENSMUST00000130318:Inpp5k:INTRONIC+ENSMUST00000130318:Inpp5k:WITHIN_NON_CODING_GENE+ENSMUST00000136605:Inpp5k:INTRONIC+ENSMUST00000136605:Inpp5k:WITHIN_NON_CODING_GENE+ENSMUST00000150857:Inpp5k:INTRONIC+ENSMUST00000150857:Inpp5k:NMD_TRANSCRIPT	GT:DP:EF	0/1:19:15	0/0:5:0	0/1:4:75	0/1:7:42	0/1:13:30	0/1:14:21	0/1:7:14	0/1:7:42	0/1:6:16	0/1:2:50	0/1:19:63	0/1:11:27	0/1:9:22	0/1:5:20	0/1:7:14
11	75455729	.	A	G	.	PASS	AEF=12;CSQ=ENSMUST00000006286:Inpp5k:INTRONIC+ENSMUST00000130318:Inpp5k:INTRONIC+ENSMUST00000130318:Inpp5k:WITHIN_NON_CODING_GENE+ENSMUST00000136605:Inpp5k:INTRONIC+ENSMUST00000136605:Inpp5k:WITHIN_NON_CODING_GENE+ENSMUST00000150857:Inpp5k:INTRONIC+ENSMUST00000150857:Inpp5k:NMD_TRANSCRIPT	GT:DP:EF	0/1:18:11	0/0:4:0	0/1:4:25	0/1:6:16	0/1:15:6	0/0:12:0	0/1:13:23	0/0:6:0	0/1:6:16	0/0:3:0	0/1:23:26	0/1:17:17	0/0:8:0	0/1:5:20	0/0:12:0
11	75457230	.	A	G	.	PASS	AEF=14;CSQ=ENSMUST00000006286:Inpp5k:INTRONIC+ENSMUST00000130318:Inpp5k:INTRONIC+ENSMUST00000130318:Inpp5k:WITHIN_NON_CODING_GENE+ENSMUST00000136605:Inpp5k:INTRONIC+ENSMUST00000136605:Inpp5k:WITHIN_NON_CODING_GENE+ENSMUST00000150857:Inpp5k:INTRONIC+ENSMUST00000150857:Inpp5k:NMD_TRANSCRIPT	GT:DP:EF	0/0:11:0	0/0:6:0	0/1:8:25	0/0:6:0	0/1:9:44	0/0:4:0	0/0:1:0	0/0:3:0	0/1:4:25	0/0:4:0	0/1:19:15	0/1:15:33	0/0:6:0	0/0:2:0	0/1:11:9
11	75459702	.	A	G	.	PASS	AEF=22;CSQ=ENSMUST00000006286:Inpp5k:INTRONIC+ENSMUST00000130318:Inpp5k:INTRONIC+ENSMUST00000130318:Inpp5k:WITHIN_NON_CODING_GENE+ENSMUST00000136605:Inpp5k:INTRONIC+ENSMUST00000136605:Inpp5k:WITHIN_NON_CODING_GENE+ENSMUST00000150857:Inpp5k:INTRONIC+ENSMUST00000150857:Inpp5k:NMD_TRANSCRIPT	GT:DP:EF	0/1:15:26	0/1:3:33	./.:0:.	0/1:4:25	0/1:7:28	0/1:7:28	0/0:5:0	0/0:5:0	0/0:9:0	0/0:1:0	0/1:19:31	0/1:10:20	0/0:10:0	0/0:5:0	0/1:18:33
11	75459711	.	A	G	.	PASS	AEF=52;CSQ=ENSMUST00000006286:Inpp5k:INTRONIC+ENSMUST00000130318:Inpp5k:INTRONIC+ENSMUST00000130318:Inpp5k:WITHIN_NON_CODING_GENE+ENSMUST00000136605:Inpp5k:INTRONIC+ENSMUST00000136605:Inpp5k:WITHIN_NON_CODING_GENE+ENSMUST00000150857:Inpp5k:INTRONIC+ENSMUST00000150857:Inpp5k:NMD_TRANSCRIPT	GT:DP:EF	0/1:12:83	0/1:2:100	./.:0:.	0/0:3:0	0/1:7:85	0/1:8:37	0/0:3:0	0/1:5:40	0/1:9:88	0/0:1:0	0/1:16:50	0/1:10:60	0/0:6:0	0/0:5:0	0/1:15:60
11	75459721	.	A	G	.	PASS	AEF=28;CSQ=ENSMUST00000006286:Inpp5k:INTRONIC+ENSMUST00000130318:Inpp5k:INTRONIC+ENSMUST00000130318:Inpp5k:WITHIN_NON_CODING_GENE+ENSMUST00000136605:Inpp5k:INTRONIC+ENSMUST00000136605:Inpp5k:WITHIN_NON_CODING_GENE+ENSMUST00000150857:Inpp5k:INTRONIC+ENSMUST00000150857:Inpp5k:NMD_TRANSCRIPT	GT:DP:EF	0/1:8:37	0/1:3:33	0/0:1:0	0/1:7:28	0/1:5:20	0/1:8:37	0/0:2:0	0/0:4:0	0/1:9:44	0/1:1:100	0/1:15:33	0/1:9:22	0/0:3:0	0/0:2:0	0/1:8:25
11	75459733	.	A	G	.	PASS	AEF=28;CSQ=ENSMUST00000006286:Inpp5k:INTRONIC+ENSMUST00000130318:Inpp5k:INTRONIC+ENSMUST00000130318:Inpp5k:WITHIN_NON_CODING_GENE+ENSMUST00000136605:Inpp5k:INTRONIC+ENSMUST00000136605:Inpp5k:WITHIN_NON_CODING_GENE+ENSMUST00000150857:Inpp5k:INTRONIC+ENSMUST00000150857:Inpp5k:NMD_TRANSCRIPT	GT:DP:EF	0/1:9:33	0/1:3:33	0/1:2:50	0/1:7:14	0/1:6:66	0/1:8:25	0/0:2:0	0/1:6:16	0/1:9:33	0/1:3:33	0/1:13:23	0/1:14:35	0/0:2:0	0/0:2:0	0/1:6:16
11	75512827	.	A	G	.	PASS	AEF=37;CSQ=ENSMUST00000017920:Crk:INTRONIC+ENSMUST00000093115:Crk:INTRONIC+ENSMUST00000108425:Crk:INTRONIC+ENSMUST00000108426:Crk:INTRONIC+ENSMUST00000147718:Crk:INTRONIC+ENSMUST00000168066:Crk:INTRONIC	GT:DP:EF	0/1:20:20	0/1:11:45	0/1:2:50	0/1:12:33	0/1:18:44	0/1:7:14	0/1:20:35	0/1:17:35	0/1:18:27	0/0:3:0	0/1:17:64	0/1:18:33	0/1:24:29	0/1:7:57	0/1:21:57
11	75512909	.	A	G	.	PASS	AEF=9;CSQ=ENSMUST00000017920:Crk:INTRONIC+ENSMUST00000093115:Crk:INTRONIC+ENSMUST00000108425:Crk:INTRONIC+ENSMUST00000108426:Crk:INTRONIC+ENSMUST00000147718:Crk:INTRONIC+ENSMUST00000168066:Crk:INTRONIC	GT:DP:EF	0/1:15:6	0/0:21:0	0/1:20:10	0/1:26:7	0/0:10:0	0/0:6:0	0/1:12:25	0/0:10:0	0/1:44:9	0/1:9:11	0/1:19:10	0/1:10:10	0/0:10:0	0/1:8:25	0/1:18:22
11	75514421	.	A	G	.	PASS	AEF=76;CSQ=ENSMUST00000017920:Crk:INTRONIC+ENSMUST00000108425:Crk:INTRONIC+ENSMUST00000108426:Crk:INTRONIC+ENSMUST00000168066:Crk:INTRONIC	GT:DP:EF	0/1:22:95	0/1:8:62	0/1:13:61	0/1:11:72	0/1:17:76	0/1:4:100	0/1:10:90	0/1:9:66	0/1:10:70	0/1:2:100	0/1:22:81	0/1:23:86	0/1:7:71	0/1:4:25	0/1:21:76
11	75557952	.	A	G	.	PASS	AEF=19;CSQ=ENSMUST00000067664:Ywhae:INTRONIC+ENSMUST00000131398:Ywhae:INTRONIC+ENSMUST00000134745:Ywhae:INTRONIC+ENSMUST00000134745:Ywhae:NMD_TRANSCRIPT+ENSMUST00000153038:Ywhae:INTRONIC+ENSMUST00000153038:Ywhae:WITHIN_NON_CODING_GENE	GT:DP:EF	0/1:24:20	0/1:8:37	0/1:17:52	0/1:39:12	0/1:15:33	0/0:20:0	0/1:6:16	0/1:11:27	0/1:31:22	0/1:4:75	0/0:6:0	0/1:20:25	0/0:10:0	0/0:11:0	0/1:14:14
11	76258010	.	T	C	.	PASS	AEF=32;CSQ=ENSMUST00000065028:Abr:INTRONIC+ENSMUST00000072740:Abr:INTRONIC+ENSMUST00000094012:Abr:INTRONIC+ENSMUST00000108407:Abr:INTRONIC+ENSMUST00000108408:Abr:INTRONIC+ENSMUST00000119983:Abr:INTRONIC	GT:DP:EF	0/0:4:0	0/0:2:0	./.:0:.	0/0:10:0	0/1:12:50	0/1:9:11	0/0:1:0	0/1:5:60	0/1:12:33	./.:0:.	0/1:3:33	0/1:1:100	0/1:4:25	0/1:2:100	0/1:10:50
11	76284481	.	T	C	.	PASS	AEF=55;CSQ=ENSMUST00000072740:Abr:INTRONIC+ENSMUST00000094012:Abr:INTRONIC+ENSMUST00000108407:Abr:INTRONIC+ENSMUST00000108408:Abr:INTRONIC+ENSMUST00000119983:Abr:INTRONIC+ENSMUST00000141442:Abr:INTRONIC+ENSMUST00000141442:Abr:WITHIN_NON_CODING_GENE+ENSMUST00000151526:Abr:INTRONIC+ENSMUST00000151526:Abr:WITHIN_NON_CODING_GENE	GT:DP:EF	0/1:2:100	0/0:1:0	./.:0:.	./.:0:.	0/0:1:0	0/0:4:0	0/1:4:75	0/1:1:100	0/1:3:66	0/1:2:50	0/1:3:66	0/1:3:100	0/1:3:66	0/1:10:40	0/1:5:80
11	76589604	.	T	C	.	PASS	AEF=16	GT:DP:EF	0/0:10:0	0/0:2:0	0/0:4:0	0/0:3:0	0/0:2:0	0/0:4:0	0/1:11:45	0/1:9:11	0/0:1:0	./.:0:.	0/0:6:0	0/0:6:0	0/1:14:42	0/0:11:0	0/1:5:40
11	76589623	.	T	C	.	PASS	AEF=48	GT:DP:EF	0/1:11:27	0/1:1:100	0/1:4:75	0/1:5:40	0/1:6:66	0/1:5:60	0/1:17:23	0/1:8:37	0/0:4:0	0/1:1:100	0/1:9:44	0/1:9:22	0/1:16:68	0/1:12:41	0/1:10:30
11	77280962	.	A	G	.	PASS	AEF=9;CSQ=ENSMUST00000021190:Coro6:INTRONIC+ENSMUST00000052515:Coro6:INTRONIC+ENSMUST00000079770:Coro6:INTRONIC+ENSMUST00000102493:Coro6:INTRONIC+ENSMUST00000108390:Coro6:INTRONIC+ENSMUST00000108391:Coro6:INTRONIC	GT:DP:EF	0/1:48:2	0/0:12:0	0/1:32:6	0/1:50:6	0/1:18:5	0/0:2:0	0/1:37:32	0/1:16:6	0/1:25:8	0/1:73:10	0/1:194:9	0/1:52:11	0/1:37:5	0/0:2:0	0/1:63:7
11	77349556	.	T	C	.	PASS	AEF=17;CSQ=ENSMUST00000017435:Taok1:3PRIME_UTR+ENSMUST00000058496:Taok1:3PRIME_UTR+ENSMUST00000145676:Abhd15:INTRONIC+ENSMUST00000147386:Abhd15:INTRONIC+ENSMUST00000169516:Abhd15:INTRONIC	GT:DP:EF	0/1:104:14	0/1:61:14	0/1:36:19	0/1:26:30	0/1:45:26	0/1:53:15	0/1:38:23	0/1:51:15	0/1:54:16	0/1:16:25	0/1:110:18	0/1:54:20	0/1:83:2	0/1:43:23	0/1:51:19
11	78108703	.	A	G	.	PASS	AEF=20;CSQ=ENSMUST00000136011:BC030499:WITHIN_NON_CODING_GENE+ENSMUST00000147549:BC030499:WITHIN_NON_CODING_GENE	GT:DP:EF	0/1:14:35	0/0:7:0	0/0:4:0	0/1:6:16	0/1:14:7	0/1:4:25	0/1:5:100	0/1:8:12	0/1:7:28	0/1:5:20	0/1:21:23	0/1:16:6	0/0:17:0	0/1:3:100	0/1:25:32
11	78108716	.	A	G	.	PASS	AEF=20;CSQ=ENSMUST00000136011:BC030499:WITHIN_NON_CODING_GENE+ENSMUST00000147549:BC030499:WITHIN_NON_CODING_GENE	GT:DP:EF	0/1:12:16	0/0:7:0	0/0:4:0	0/1:5:40	0/1:13:23	0/1:4:25	0/1:6:33	0/1:6:16	0/1:7:28	0/0:3:0	0/1:16:18	0/1:15:13	0/1:13:7	0/1:3:33	0/1:22:27
11	78108720	.	A	G	.	PASS	AEF=59;CSQ=ENSMUST00000136011:BC030499:WITHIN_NON_CODING_GENE+ENSMUST00000147549:BC030499:WITHIN_NON_CODING_GENE	GT:DP:EF	0/1:12:75	0/1:8:75	0/1:4:75	0/1:6:50	0/1:12:33	0/1:4:50	0/1:6:66	0/1:5:80	0/1:7:28	0/1:3:66	0/1:16:62	0/1:15:60	0/1:12:66	0/1:3:100	0/1:22:59
11	78108729	.	A	G	.	PASS	AEF=12;CSQ=ENSMUST00000136011:BC030499:WITHIN_NON_CODING_GENE+ENSMUST00000147549:BC030499:WITHIN_NON_CODING_GENE	GT:DP:EF	0/1:16:12	0/0:9:0	0/1:6:16	0/1:9:11	0/0:11:0	0/0:4:0	0/1:8:37	0/1:6:16	0/0:6:0	0/0:3:0	0/1:16:6	0/1:13:7	0/1:16:18	0/1:2:50	0/1:19:15
11	78108735	.	A	G	.	PASS	AEF=15;CSQ=ENSMUST00000136011:BC030499:WITHIN_NON_CODING_GENE+ENSMUST00000147549:BC030499:WITHIN_NON_CODING_GENE	GT:DP:EF	0/1:20:10	0/1:10:30	0/1:7:28	0/1:10:30	0/1:13:7	0/0:4:0	0/1:6:16	0/0:5:0	0/0:7:0	0/0:4:0	0/1:20:15	0/1:15:13	0/1:13:38	./.:0:.	0/1:18:11
11	78108780	.	A	G	.	PASS	AEF=12;CSQ=ENSMUST00000136011:BC030499:WITHIN_NON_CODING_GENE+ENSMUST00000147549:BC030499:WITHIN_NON_CODING_GENE	GT:DP:EF	0/1:23:13	0/1:10:10	0/0:11:0	0/1:22:31	0/0:6:0	0/0:4:0	0/1:9:22	0/1:14:14	0/1:15:13	0/0:3:0	0/1:19:10	0/1:9:22	0/0:14:0	0/0:3:0	0/0:8:0
11	78110156	.	A	G	.	PASS	AEF=34;CSQ=ENSMUST00000136011:BC030499:WITHIN_NON_CODING_GENE	GT:DP:EF	0/1:6:66	0/0:2:0	0/1:6:33	0/0:3:0	0/1:10:60	0/1:7:28	0/1:5:20	0/0:4:0	0/1:6:66	0/1:8:50	0/1:20:45	0/1:7:14	0/1:5:40	0/0:7:0	0/1:9:11
11	78110163	.	A	G	.	PASS	AEF=11;CSQ=ENSMUST00000136011:BC030499:WITHIN_NON_CODING_GENE	GT:DP:EF	0/0:6:0	0/0:2:0	0/0:5:0	0/0:3:0	0/1:8:25	0/0:7:0	0/0:6:0	0/1:5:20	0/1:6:16	0/0:7:0	0/1:19:26	0/1:9:11	0/1:5:20	0/0:5:0	0/0:8:0
11	78110898	.	A	G	.	PASS	AEF=17	GT:DP:EF	0/1:17:17	0/1:19:15	0/1:13:7	0/1:24:12	0/1:23:21	0/1:4:50	0/0:4:0	0/1:9:11	0/1:24:8	0/1:3:33	0/1:12:16	0/0:7:0	0/1:8:62	0/0:2:0	0/1:14:28
11	78111429	.	A	G	.	PASS	AEF=39	GT:DP:EF	0/1:12:33	0/1:8:12	0/1:12:50	0/1:12:58	0/1:12:33	0/1:9:22	0/1:3:33	0/1:6:16	0/1:9:55	0/0:2:0	0/1:8:62	0/1:7:42	0/1:4:25	0/0:2:0	0/1:10:40
11	78111430	.	A	G	.	PASS	AEF=27	GT:DP:EF	0/1:13:38	0/0:8:0	0/1:12:41	0/1:12:25	0/1:9:33	0/0:10:0	0/1:3:33	0/0:6:0	0/1:10:50	0/0:2:0	0/1:8:62	0/1:7:28	0/1:4:25	0/0:1:0	0/1:10:40
11	78111434	.	A	G	.	PASS	AEF=20	GT:DP:EF	0/1:13:23	0/1:12:16	0/0:12:0	0/1:10:30	0/1:7:14	0/1:10:30	0/1:3:33	0/0:8:0	0/1:8:50	0/0:2:0	0/1:8:12	0/1:8:12	0/0:3:0	0/0:2:0	0/1:8:12
11	78111595	.	A	G	.	PASS	AEF=22	GT:DP:EF	0/1:3:66	0/1:5:20	0/1:5:40	0/0:4:0	0/1:14:7	0/0:3:0	0/0:1:0	0/1:10:30	0/1:8:37	0/1:1:100	0/1:6:33	0/0:3:0	0/1:5:40	0/0:1:0	0/1:8:25
11	78111639	.	A	G	.	PASS	AEF=31	GT:DP:EF	0/1:4:50	0/1:11:18	0/1:19:10	0/1:9:22	0/1:16:56	0/1:7:28	0/0:1:0	0/1:15:20	0/1:18:33	0/0:2:0	0/1:8:25	0/1:8:75	0/1:7:42	0/0:4:0	0/1:12:50
11	78111660	.	A	G	.	PASS	AEF=7	GT:DP:EF	0/0:4:0	0/1:15:6	0/1:23:13	0/1:14:7	0/1:17:11	0/0:11:0	0/0:1:0	0/0:16:0	0/1:31:3	0/0:3:0	0/1:12:8	0/1:10:30	0/0:8:0	0/0:4:0	0/1:15:13
11	78111662	.	A	G	.	PASS	AEF=26	GT:DP:EF	0/1:4:25	0/1:15:6	0/1:23:43	0/1:15:26	0/1:16:25	0/1:12:25	0/0:1:0	0/1:16:25	0/1:32:37	0/0:3:0	0/1:11:27	0/1:10:40	0/0:8:0	0/0:4:0	0/1:14:21
11	78113662	.	A	G	.	PASS	AEF=4	GT:DP:EF	0/1:18:5	0/1:15:6	0/1:20:5	0/0:12:0	0/1:16:31	0/0:7:0	0/0:1:0	0/0:12:0	0/0:18:0	0/0:11:0	0/1:21:4	0/0:15:0	0/0:5:0	0/0:5:0	0/0:14:0
11	78114077	.	A	G	.	PASS	AEF=20	GT:DP:EF	0/0:4:0	0/0:2:0	0/0:1:0	0/1:5:20	0/0:4:0	0/0:1:0	./.:0:.	0/1:3:33	0/0:2:0	0/1:3:33	0/1:12:8	0/1:11:45	0/0:2:0	./.:0:.	0/1:5:40
11	78114116	.	A	G	.	PASS	AEF=9	GT:DP:EF	0/1:8:12	0/0:3:0	0/0:2:0	0/0:6:0	0/1:5:20	0/0:1:0	./.:0:.	0/0:4:0	0/0:4:0	0/0:2:0	0/0:10:0	0/0:12:0	0/1:6:16	./.:0:.	0/1:11:36
11	78114121	.	A	G	.	PASS	AEF=22	GT:DP:EF	0/1:8:12	0/1:3:33	0/0:2:0	0/1:7:42	0/0:4:0	0/1:1:100	./.:0:.	0/0:4:0	0/1:4:25	0/0:3:0	0/1:11:36	0/1:12:25	0/1:6:33	./.:0:.	0/1:11:9
11	78435014	.	T	C	.	PASS	AEF=34;CSQ=ENSMUST00000017520:Nlk:INTRONIC+ENSMUST00000142739:Nlk:INTRONIC+ENSMUST00000165271:Nlk:INTRONIC+ENSMUST00000165271:Nlk:WITHIN_NON_CODING_GENE	GT:DP:EF	0/1:3:66	0/0:2:0	0/0:1:0	0/1:3:33	0/1:5:40	0/0:3:0	0/1:6:33	0/0:2:0	./.:0:.	./.:0:.	0/1:1:100	0/0:3:0	0/1:2:50	0/1:10:50	0/1:2:50
11	79386284	.	A	G	.	PASS	AEF=19;CSQ=ENSMUST00000071325:Nf1:INTRONIC+ENSMUST00000097941:Nf1:INTRONIC+ENSMUST00000108248:Nf1:INTRONIC+ENSMUST00000108251:Nf1:INTRONIC+ENSMUST00000137997:Nf1:INTRONIC	GT:DP:EF	0/1:12:25	0/0:3:0	0/0:2:0	./.:0:.	0/1:14:35	0/1:5:20	0/1:15:46	0/0:8:0	0/0:2:0	0/0:1:0	0/0:9:0	0/1:14:7	0/1:11:18	0/1:8:12	0/1:11:18
11	79386297	.	A	G	.	PASS	AEF=12;CSQ=ENSMUST00000071325:Nf1:INTRONIC+ENSMUST00000097941:Nf1:INTRONIC+ENSMUST00000108248:Nf1:INTRONIC+ENSMUST00000108251:Nf1:INTRONIC+ENSMUST00000137997:Nf1:INTRONIC	GT:DP:EF	0/1:10:10	0/0:3:0	0/0:2:0	./.:0:.	0/1:13:23	0/1:4:25	0/1:16:12	0/1:7:14	0/0:2:0	0/0:1:0	0/1:10:10	0/1:15:13	0/1:10:10	0/1:9:11	0/1:8:12
11	79390936	.	A	G	.	PASS	AEF=39;CSQ=ENSMUST00000071325:Nf1:INTRONIC+ENSMUST00000097941:Nf1:INTRONIC+ENSMUST00000108248:Nf1:INTRONIC+ENSMUST00000108251:Nf1:INTRONIC+ENSMUST00000137997:Nf1:INTRONIC	GT:DP:EF	0/1:14:35	0/1:6:16	0/1:7:57	0/1:6:16	0/1:11:36	0/1:3:33	0/1:6:16	0/1:11:54	0/1:16:68	0/0:1:0	0/1:10:20	0/1:8:25	0/1:4:25	0/1:4:25	0/1:8:62
11	80164531	.	A	G	.	PASS	AEF=50;CSQ=ENSMUST00000017836:Rhbdl3:INTRONIC+ENSMUST00000157016:Rhbdl3:INTRONIC+ENSMUST00000157016:Rhbdl3:WITHIN_NON_CODING_GENE	GT:DP:EF	0/1:5:40	0/1:4:50	0/0:2:0	0/1:3:66	0/1:1:100	0/1:2:50	0/1:4:75	0/1:5:60	0/1:9:22	0/1:4:75	0/1:13:69	0/1:4:25	./.:0:.	0/1:3:33	0/0:1:0
11	80222453	.	A	G	.	PASS	AEF=25	GT:DP:EF	0/1:8:25	0/1:2:50	0/0:2:0	0/0:2:0	0/1:5:20	0/0:6:0	0/1:3:100	0/1:6:33	0/1:5:40	0/1:1:100	0/0:4:0	0/1:13:23	0/0:7:0	0/1:12:25	0/1:10:20
11	80222456	.	A	G	.	PASS	AEF=25	GT:DP:EF	0/1:10:30	0/1:2:100	0/0:2:0	0/0:2:0	0/1:4:25	0/0:6:0	0/1:3:100	0/1:6:16	0/1:5:60	0/1:1:100	0/0:5:0	0/1:13:30	0/0:7:0	0/1:12:33	0/1:10:20
11	81668512	.	T	C	.	PASS	AEF=18;CSQ=ENSMUST00000066197:Accn1:INTRONIC	GT:DP:EF	0/0:2:0	0/1:11:18	0/1:7:14	0/1:17:11	0/0:2:0	0/1:4:50	0/1:1:100	0/1:6:66	0/1:14:7	0/0:1:0	./.:0:.	0/0:2:0	0/0:2:0	0/1:6:16	0/0:1:0
11	81668515	.	T	C	.	PASS	AEF=35;CSQ=ENSMUST00000066197:Accn1:INTRONIC	GT:DP:EF	0/0:2:0	0/1:11:54	0/1:7:14	0/1:17:58	0/0:2:0	0/1:3:33	0/0:1:0	0/1:5:80	0/1:14:42	0/1:1:100	./.:0:.	0/0:2:0	0/0:2:0	0/1:6:16	0/0:1:0
11	81668516	.	T	C	.	PASS	AEF=26;CSQ=ENSMUST00000066197:Accn1:INTRONIC	GT:DP:EF	0/1:2:50	0/1:11:27	0/1:7:28	0/1:17:29	0/1:2:50	0/1:3:33	0/0:1:0	0/1:5:40	0/1:14:35	0/0:1:0	./.:0:.	0/0:2:0	0/0:2:0	0/0:6:0	0/0:1:0
11	81668518	.	T	C	.	PASS	AEF=22;CSQ=ENSMUST00000066197:Accn1:INTRONIC	GT:DP:EF	0/0:2:0	0/1:10:30	0/1:7:14	0/1:16:18	./.:0:.	0/0:2:0	0/0:1:0	0/1:5:60	0/1:11:36	0/1:1:100	./.:0:.	0/0:2:0	0/0:2:0	0/1:5:20	0/0:1:0
11	81668588	.	T	C	.	PASS	AEF=37;CSQ=ENSMUST00000066197:Accn1:INTRONIC	GT:DP:EF	./.:0:.	0/0:5:0	0/1:5:40	0/1:6:16	0/0:2:0	0/1:3:100	0/1:1:100	0/0:1:0	0/1:4:50	./.:0:.	./.:0:.	0/0:1:0	0/1:4:50	0/1:3:100	0/1:5:20
11	81668598	.	T	C	.	PASS	AEF=25;CSQ=ENSMUST00000066197:Accn1:INTRONIC	GT:DP:EF	./.:0:.	0/1:5:20	0/1:5:40	0/1:6:33	0/0:2:0	0/0:3:0	./.:0:.	0/0:1:0	0/1:3:33	./.:0:.	./.:0:.	0/0:1:0	0/1:4:25	0/1:3:66	0/0:3:0
11	81668628	.	T	C	.	PASS	AEF=27;CSQ=ENSMUST00000066197:Accn1:INTRONIC	GT:DP:EF	0/1:2:50	0/0:5:0	0/0:3:0	0/1:6:16	0/1:3:33	0/1:3:66	./.:0:.	0/1:2:100	0/1:3:33	./.:0:.	./.:0:.	0/0:1:0	0/0:1:0	0/1:3:33	0/0:1:0
11	82687792	.	T	C	.	PASS	AEF=34;CSQ=ENSMUST00000171147:Rad51l3:INTRONIC	GT:DP:EF	0/1:15:33	0/1:9:55	0/1:7:57	0/1:7:14	0/1:9:22	0/1:7:14	0/1:12:25	0/1:10:40	0/1:10:50	0/1:6:33	0/1:29:51	0/1:19:36	0/1:15:26	0/0:12:0	0/1:17:35
11	82687999	.	T	C	.	PASS	AEF=19;CSQ=ENSMUST00000171147:Rad51l3:INTRONIC	GT:DP:EF	0/1:9:22	0/1:11:36	0/1:9:11	0/1:19:26	0/0:4:0	0/0:10:0	0/1:7:28	0/1:7:42	0/1:9:11	0/1:7:14	0/1:20:25	0/1:7:28	0/0:3:0	0/0:5:0	0/1:4:25
11	82688008	.	T	C	.	PASS	AEF=5;CSQ=ENSMUST00000171147:Rad51l3:INTRONIC	GT:DP:EF	0/1:9:11	0/0:8:0	0/0:9:0	0/0:13:0	0/0:2:0	0/0:9:0	0/0:8:0	0/0:5:0	0/1:10:10	0/0:6:0	0/0:21:0	0/1:11:18	0/0:5:0	0/0:6:0	0/1:5:20
11	82688040	.	T	C	.	PASS	AEF=14;CSQ=ENSMUST00000171147:Rad51l3:INTRONIC	GT:DP:EF	0/1:13:15	0/1:17:41	0/1:17:5	0/1:32:9	0/1:6:16	0/0:8:0	0/0:8:0	0/1:9:22	0/1:29:17	0/1:5:20	0/1:27:11	0/1:15:20	0/1:8:12	0/0:5:0	0/1:14:14
11	82689315	.	T	C	.	PASS	AEF=20;CSQ=ENSMUST00000171147:Rad51l3:INTRONIC	GT:DP:EF	0/1:2:50	0/0:4:0	0/1:6:50	0/0:6:0	0/0:3:0	0/0:1:0	0/1:9:22	0/1:5:20	0/1:7:14	0/1:5:40	0/0:9:0	0/1:3:33	0/1:9:44	0/0:3:0	0/1:6:16
11	82689451	.	T	C	.	PASS	AEF=41;CSQ=ENSMUST00000171147:Rad51l3:INTRONIC	GT:DP:EF	0/1:9:44	0/1:6:50	0/1:10:60	0/1:5:60	0/1:1:100	0/0:3:0	0/1:6:50	0/0:1:0	0/1:8:12	0/1:3:66	0/1:12:33	0/1:7:14	0/0:2:0	0/0:1:0	0/1:15:60
11	82689456	.	T	C	.	PASS	AEF=6;CSQ=ENSMUST00000171147:Rad51l3:INTRONIC	GT:DP:EF	0/0:9:0	0/1:6:16	0/0:9:0	0/0:6:0	0/0:1:0	0/0:2:0	0/0:6:0	0/0:2:0	0/0:7:0	0/0:2:0	0/1:13:30	0/0:8:0	0/0:1:0	0/0:1:0	0/1:15:6
11	82777024	.	A	G	.	PASS	AEF=8	GT:DP:EF	0/0:10:0	0/0:6:0	0/1:7:14	0/0:16:0	0/1:14:14	0/1:12:33	0/1:4:25	0/0:9:0	0/0:11:0	0/0:4:0	0/1:25:4	0/1:7:28	0/1:11:9	0/0:2:0	0/0:11:0
11	83214155	.	A	G	.	PASS	AEF=33;CSQ=ENSMUST00000018875:Ap2b1:INTRONIC+ENSMUST00000065692:Ap2b1:INTRONIC	GT:DP:EF	0/0:6:0	./.:0:.	0/0:3:0	0/1:4:25	0/1:7:42	0/0:2:0	0/1:7:42	0/1:2:50	0/1:5:20	0/1:2:50	0/1:14:42	0/1:10:40	0/1:3:66	0/1:5:20	0/1:4:50
11	83234147	.	T	C	.	PASS	AEF=18;CSQ=ENSMUST00000108140:Rasl10b:3PRIME_UTR+ENSMUST00000164425:Rasl10b:3PRIME_UTR	GT:DP:EF	0/1:344:1	0/1:75:2	0/1:174:9	0/1:193:9	0/1:54:31	0/1:326:0	0/1:74:45	0/1:46:34	0/1:53:50	0/1:188:6	0/1:336:15	0/1:142:38	0/1:152:30	0/1:268:0	0/1:92:52
11	83900980	.	T	C	.	PASS	AEF=40;CSQ=ENSMUST00000018795:Tada2a:INTRONIC+ENSMUST00000108100:Tada2a:INTRONIC+ENSMUST00000134994:Tada2a:WITHIN_NON_CODING_GENE+ENSMUST00000141852:Tada2a:INTRONIC	GT:DP:EF	0/1:8:37	0/1:13:46	0/1:14:21	0/1:9:33	0/1:19:47	0/1:10:40	0/1:18:44	0/1:23:56	0/1:9:44	0/1:7:57	0/1:18:50	0/0:3:0	0/1:11:27	0/1:5:40	0/1:9:22
11	83900984	.	T	C	.	PASS	AEF=14;CSQ=ENSMUST00000018795:Tada2a:INTRONIC+ENSMUST00000108100:Tada2a:INTRONIC+ENSMUST00000134994:Tada2a:WITHIN_NON_CODING_GENE+ENSMUST00000141852:Tada2a:INTRONIC	GT:DP:EF	0/1:6:16	0/1:11:18	0/0:11:0	0/1:9:11	0/1:14:14	0/1:10:10	0/1:16:18	0/1:19:15	0/1:6:16	0/1:6:16	0/1:18:16	0/0:2:0	0/1:11:18	0/0:2:0	0/1:8:12
11	83903545	.	T	C	.	PASS	AEF=9;CSQ=ENSMUST00000018795:Tada2a:INTRONIC+ENSMUST00000108100:Tada2a:INTRONIC+ENSMUST00000141852:Tada2a:INTRONIC	GT:DP:EF	0/1:10:30	0/0:1:0	0/1:7:14	0/0:20:0	0/1:13:15	0/1:5:20	0/0:12:0	0/0:12:0	0/1:16:12	0/0:2:0	0/1:23:17	0/0:1:0	0/1:17:5	0/0:5:0	0/1:9:11
11	83911821	.	T	C	.	PASS	AEF=57;CSQ=ENSMUST00000018795:Tada2a:INTRONIC+ENSMUST00000108100:Tada2a:INTRONIC	GT:DP:EF	0/1:18:61	0/1:10:90	0/1:11:45	0/1:4:75	0/1:8:75	0/1:12:33	0/1:4:50	0/1:9:55	0/1:8:37	0/0:1:0	0/1:9:55	0/1:14:57	0/1:8:62	0/0:4:0	0/1:18:66
11	86320720	.	T	C	.	PASS	AEF=14;CSQ=ENSMUST00000020824:Rps6kb1:INTRONIC+ENSMUST00000020824:Rps6kb1:WITHIN_NON_CODING_GENE+ENSMUST00000149392:Rps6kb1:INTRONIC+ENSMUST00000149392:Rps6kb1:WITHIN_NON_CODING_GENE+ENSMUST00000154617:Rps6kb1:INTRONIC	GT:DP:EF	0/1:15:26	0/0:3:0	0/1:7:14	0/0:2:0	0/0:5:0	0/1:6:33	0/0:7:0	0/0:6:0	0/0:6:0	0/0:1:0	0/1:18:22	0/0:9:0	0/1:14:28	./.:0:.	0/1:18:11
11	86320721	.	T	C	.	PASS	AEF=9;CSQ=ENSMUST00000020824:Rps6kb1:INTRONIC+ENSMUST00000020824:Rps6kb1:WITHIN_NON_CODING_GENE+ENSMUST00000149392:Rps6kb1:INTRONIC+ENSMUST00000149392:Rps6kb1:WITHIN_NON_CODING_GENE+ENSMUST00000154617:Rps6kb1:INTRONIC	GT:DP:EF	0/1:14:7	0/1:3:33	0/0:7:0	0/0:3:0	0/0:5:0	0/1:6:33	0/0:5:0	0/0:7:0	0/0:6:0	0/0:1:0	0/0:19:0	0/1:11:9	0/1:15:26	./.:0:.	0/1:19:5
11	86322238	.	T	C	.	PASS	AEF=29;CSQ=ENSMUST00000020824:Rps6kb1:INTRONIC+ENSMUST00000020824:Rps6kb1:WITHIN_NON_CODING_GENE+ENSMUST00000149392:Rps6kb1:INTRONIC+ENSMUST00000149392:Rps6kb1:WITHIN_NON_CODING_GENE+ENSMUST00000154617:Rps6kb1:INTRONIC	GT:DP:EF	0/1:20:45	0/1:5:60	0/1:4:50	0/0:5:0	0/1:11:54	0/0:5:0	0/0:9:0	0/1:7:28	0/1:11:45	0/1:8:62	0/0:10:0	0/1:18:33	0/1:16:12	./.:0:.	0/1:16:18
11	86322660	.	T	C	.	PASS	AEF=25;CSQ=ENSMUST00000020824:Rps6kb1:INTRONIC+ENSMUST00000020824:Rps6kb1:WITHIN_NON_CODING_GENE+ENSMUST00000149392:Rps6kb1:INTRONIC+ENSMUST00000149392:Rps6kb1:WITHIN_NON_CODING_GENE+ENSMUST00000154617:Rps6kb1:INTRONIC	GT:DP:EF	0/1:8:37	0/1:2:50	0/1:5:20	0/0:4:0	0/0:7:0	0/1:4:50	0/0:8:0	0/1:12:41	0/1:5:40	0/0:1:0	0/1:19:5	0/1:10:10	0/1:8:62	./.:0:.	0/1:15:46
11	86323488	.	T	C	.	PASS	AEF=28;CSQ=ENSMUST00000020824:Rps6kb1:INTRONIC+ENSMUST00000020824:Rps6kb1:WITHIN_NON_CODING_GENE+ENSMUST00000149392:Rps6kb1:INTRONIC+ENSMUST00000149392:Rps6kb1:WITHIN_NON_CODING_GENE+ENSMUST00000154617:Rps6kb1:INTRONIC	GT:DP:EF	0/1:12:33	0/1:4:50	0/1:2:50	0/1:5:60	0/1:7:28	0/1:8:25	0/1:9:22	0/1:7:14	0/0:3:0	0/1:5:40	0/1:17:41	0/1:6:16	0/1:8:62	0/0:17:0	0/1:6:16
11	86353911	.	T	C	.	PASS	AEF=28;CSQ=ENSMUST00000020824:Rps6kb1:INTRONIC+ENSMUST00000020824:Rps6kb1:WITHIN_NON_CODING_GENE+ENSMUST00000058286:Rps6kb1:INTRONIC+ENSMUST00000138810:Rps6kb1:INTRONIC+ENSMUST00000154617:Rps6kb1:INTRONIC	GT:DP:EF	0/0:4:0	0/1:1:100	0/1:5:20	0/1:2:50	0/1:4:25	0/0:4:0	0/1:8:50	0/1:4:75	0/0:1:0	0/0:2:0	0/0:5:0	0/1:13:38	0/1:5:40	0/1:2:50	0/1:9:11
11	86353940	.	T	C	.	PASS	AEF=50;CSQ=ENSMUST00000020824:Rps6kb1:INTRONIC+ENSMUST00000020824:Rps6kb1:WITHIN_NON_CODING_GENE+ENSMUST00000058286:Rps6kb1:INTRONIC+ENSMUST00000138810:Rps6kb1:INTRONIC+ENSMUST00000154617:Rps6kb1:INTRONIC	GT:DP:EF	0/1:4:50	0/0:1:0	0/1:6:50	0/1:1:100	0/1:3:33	0/0:4:0	0/1:5:80	0/1:4:100	./.:0:.	0/1:2:50	0/1:7:14	0/1:11:72	0/1:6:50	0/0:1:0	0/1:7:42
11	86354137	.	T	C	.	PASS	AEF=10;CSQ=ENSMUST00000020824:Rps6kb1:INTRONIC+ENSMUST00000020824:Rps6kb1:WITHIN_NON_CODING_GENE+ENSMUST00000058286:Rps6kb1:INTRONIC+ENSMUST00000138810:Rps6kb1:INTRONIC+ENSMUST00000154617:Rps6kb1:INTRONIC	GT:DP:EF	0/0:6:0	0/0:1:0	./.:0:.	0/0:4:0	0/0:6:0	0/1:4:25	0/0:7:0	0/0:6:0	0/0:4:0	0/1:3:33	0/1:5:40	0/1:12:25	0/0:6:0	./.:0:.	0/0:3:0
11	86880136	.	T	C	.	PASS	AEF=22;CSQ=ENSMUST00000020804:Gdpd1:INTRONIC	GT:DP:EF	0/1:16:43	0/1:5:40	0/0:9:0	0/1:7:14	0/1:8:12	0/1:5:60	0/0:1:0	0/0:2:0	0/1:9:33	./.:0:.	0/1:9:33	0/0:8:0	0/1:4:25	0/0:2:0	0/1:7:28
11	86880141	.	T	C	.	PASS	AEF=5;CSQ=ENSMUST00000020804:Gdpd1:INTRONIC	GT:DP:EF	0/1:14:7	0/0:4:0	0/0:7:0	0/0:4:0	0/0:6:0	0/0:5:0	0/0:1:0	0/0:2:0	0/0:8:0	./.:0:.	0/1:8:37	0/0:8:0	0/0:4:0	0/0:1:0	0/0:7:0
11	86880369	.	T	C	.	PASS	AEF=17;CSQ=ENSMUST00000020804:Gdpd1:INTRONIC	GT:DP:EF	0/1:13:23	./.:0:.	0/0:3:0	0/0:2:0	0/1:4:25	0/0:1:0	0/0:2:0	0/1:4:25	0/1:2:50	./.:0:.	0/1:4:25	0/1:5:40	0/0:3:0	0/0:2:0	0/0:4:0
11	86880377	.	T	C	.	PASS	AEF=32;CSQ=ENSMUST00000020804:Gdpd1:INTRONIC	GT:DP:EF	0/1:13:30	./.:0:.	0/1:5:40	0/0:3:0	0/1:4:25	0/0:1:0	0/1:3:33	0/1:4:75	0/1:4:25	./.:0:.	0/1:4:50	0/0:4:0	0/0:3:0	0/1:2:50	0/1:5:60
11	86928686	.	A	G	.	PASS	AEF=40;CSQ=ENSMUST00000020794:Fam33a:INTRONIC+ENSMUST00000142263:Fam33a:INTRONIC+ENSMUST00000142263:Fam33a:NMD_TRANSCRIPT	GT:DP:EF	0/1:9:44	0/1:12:50	0/1:10:50	0/1:18:27	0/1:11:54	0/1:3:66	0/1:5:40	0/1:8:25	0/1:35:42	0/0:3:0	0/1:16:31	0/1:9:44	./.:0:.	0/0:3:0	0/1:18:50
11	87155595	.	T	C	.	PASS	AEF=17;CSQ=ENSMUST00000055438:Ppm1e:INTRONIC+ENSMUST00000155154:Ppm1e:INTRONIC+ENSMUST00000155154:Ppm1e:WITHIN_NON_CODING_GENE	GT:DP:EF	0/0:2:0	0/1:2:50	0/0:5:0	0/1:11:18	0/0:3:0	0/0:5:0	0/1:3:33	0/0:3:0	0/1:15:26	./.:0:.	./.:0:.	0/0:3:0	0/1:2:50	0/1:7:28	0/0:2:0
11	87155600	.	T	C	.	PASS	AEF=36;CSQ=ENSMUST00000055438:Ppm1e:INTRONIC+ENSMUST00000155154:Ppm1e:INTRONIC+ENSMUST00000155154:Ppm1e:WITHIN_NON_CODING_GENE	GT:DP:EF	0/0:2:0	0/1:3:100	0/0:4:0	0/1:12:50	0/0:3:0	0/1:5:20	0/1:4:100	0/1:3:66	0/1:16:37	./.:0:.	./.:0:.	0/0:3:0	0/0:1:0	0/1:10:20	0/1:2:50
11	87191997	.	T	C	.	PASS	AEF=69;CSQ=ENSMUST00000067692:Rad51c:3PRIME_UTR	GT:DP:EF	0/1:10:70	0/1:2:50	0/1:1:100	0/1:2:100	0/1:4:50	0/0:2:0	0/1:3:100	0/1:2:50	0/1:2:50	0/1:2:50	0/1:9:77	0/1:9:66	0/1:3:100	0/0:1:0	0/1:4:75
11	87873062	.	A	G	.	PASS	AEF=27;CSQ=ENSMUST00000156149:Gm15892:WITHIN_NON_CODING_GENE	GT:DP:EF	0/1:9:44	0/0:1:0	0/0:1:0	0/0:3:0	0/1:3:33	./.:0:.	0/1:2:50	0/0:4:0	0/1:2:100	0/0:1:0	0/0:5:0	0/1:7:14	./.:0:.	0/0:2:0	0/1:11:54
11	87873074	.	A	G	.	PASS	AEF=30;CSQ=ENSMUST00000156149:Gm15892:WITHIN_NON_CODING_GENE	GT:DP:EF	0/1:9:22	0/0:1:0	0/0:2:0	0/0:3:0	0/0:2:0	./.:0:.	0/1:2:50	0/1:4:50	0/1:3:33	0/0:1:0	0/1:5:20	0/1:8:50	./.:0:.	0/0:4:0	0/1:11:54
11	87873084	.	A	G	.	PASS	AEF=18;CSQ=ENSMUST00000156149:Gm15892:WITHIN_NON_CODING_GENE	GT:DP:EF	0/0:10:0	0/0:1:0	0/0:2:0	0/0:2:0	0/0:3:0	./.:0:.	0/1:2:50	0/1:3:33	0/0:4:0	./.:0:.	0/1:5:20	0/0:7:0	./.:0:.	0/0:2:0	0/1:11:45
11	87877614	.	A	G	.	PASS	AEF=38;CSQ=ENSMUST00000156149:Gm15892:INTRONIC+ENSMUST00000156149:Gm15892:WITHIN_NON_CODING_GENE	GT:DP:EF	0/1:3:66	0/1:11:27	0/1:7:42	0/1:16:43	0/1:3:33	0/0:1:0	0/1:2:50	0/1:2:50	0/1:8:12	./.:0:.	0/1:6:33	0/1:9:66	0/0:1:0	0/0:1:0	0/1:3:33
11	87877617	.	A	G	.	PASS	AEF=12;CSQ=ENSMUST00000156149:Gm15892:INTRONIC+ENSMUST00000156149:Gm15892:WITHIN_NON_CODING_GENE	GT:DP:EF	0/1:3:66	0/0:11:0	0/0:7:0	0/1:16:6	0/0:3:0	0/0:1:0	0/1:2:50	0/1:2:50	0/0:9:0	./.:0:.	0/1:6:33	0/1:9:11	0/0:1:0	0/0:1:0	0/0:3:0
11	87877645	.	A	G	.	PASS	AEF=33;CSQ=ENSMUST00000156149:Gm15892:INTRONIC+ENSMUST00000156149:Gm15892:WITHIN_NON_CODING_GENE	GT:DP:EF	0/1:6:33	0/1:13:30	0/1:7:42	0/1:17:35	0/1:2:50	0/0:2:0	0/1:2:50	0/1:3:33	0/1:17:17	./.:0:.	0/1:4:50	0/1:11:45	./.:0:.	0/0:2:0	0/1:9:44
11	87877646	.	A	G	.	PASS	AEF=12;CSQ=ENSMUST00000156149:Gm15892:INTRONIC+ENSMUST00000156149:Gm15892:WITHIN_NON_CODING_GENE	GT:DP:EF	0/1:6:16	0/1:13:23	0/0:7:0	0/0:17:0	0/0:2:0	0/0:2:0	0/1:1:100	0/0:3:0	0/1:14:7	./.:0:.	0/0:4:0	0/1:11:18	./.:0:.	0/0:2:0	0/1:7:42
11	88165677	.	T	C	.	PASS	AEF=9;CSQ=ENSMUST00000092794:Msi2:INTRONIC+ENSMUST00000107909:Msi2:INTRONIC+ENSMUST00000163778:Msi2:INTRONIC+ENSMUST00000169853:Msi2:INTRONIC	GT:DP:EF	0/1:25:24	0/0:15:0	0/1:21:14	0/1:10:10	0/1:14:7	0/0:13:0	0/0:19:0	0/0:13:0	0/1:22:4	0/1:6:16	0/1:19:26	0/0:12:0	0/0:13:0	0/0:12:0	0/1:23:13
11	88583873	.	A	G	.	PASS	AEF=19;CSQ=ENSMUST00000125967:C030037D09Rik:INTRONIC+ENSMUST00000125967:C030037D09Rik:WITHIN_NON_CODING_GENE+ENSMUST00000136201:C030037D09Rik:INTRONIC+ENSMUST00000136201:C030037D09Rik:WITHIN_NON_CODING_GENE+ENSMUST00000138007:C030037D09Rik:WITHIN_NON_CODING_GENE	GT:DP:EF	0/1:21:19	0/1:11:18	0/1:9:11	0/1:15:20	0/1:13:15	0/0:1:0	0/0:1:0	0/1:11:27	0/1:28:28	0/1:5:20	0/1:26:46	0/1:4:25	0/0:1:0	0/0:4:0	0/1:10:10
11	93760009	.	A	G	.	PASS	AEF=25;CSQ=ENSMUST00000021221:Mbtd1:INTRONIC+ENSMUST00000063645:Mbtd1:INTRONIC+ENSMUST00000063718:Mbtd1:INTRONIC+ENSMUST00000107850:Mbtd1:INTRONIC+ENSMUST00000107853:Mbtd1:INTRONIC+ENSMUST00000107854:Mbtd1:INTRONIC+ENSMUST00000127539:Mbtd1:INTRONIC+ENSMUST00000127539:Mbtd1:WITHIN_NON_CODING_GENE+ENSMUST00000140880:Mbtd1:INTRONIC+ENSMUST00000140880:Mbtd1:WITHIN_NON_CODING_GENE+ENSMUST00000145354:M…	GT:DP:EF	0/1:4:50	0/0:2:0	0/1:5:20	0/0:4:0	0/1:3:33	0/1:8:25	0/0:3:0	0/1:5:20	0/1:11:36	./.:0:.	0/0:6:0	0/1:10:50	0/0:6:0	0/1:10:30	0/1:5:40
11	93760014	.	A	G	.	PASS	AEF=4;CSQ=ENSMUST00000021221:Mbtd1:INTRONIC+ENSMUST00000063645:Mbtd1:INTRONIC+ENSMUST00000063718:Mbtd1:INTRONIC+ENSMUST00000107850:Mbtd1:INTRONIC+ENSMUST00000107853:Mbtd1:INTRONIC+ENSMUST00000107854:Mbtd1:INTRONIC+ENSMUST00000127539:Mbtd1:INTRONIC+ENSMUST00000127539:Mbtd1:WITHIN_NON_CODING_GENE+ENSMUST00000140880:Mbtd1:INTRONIC+ENSMUST00000140880:Mbtd1:WITHIN_NON_CODING_GENE+ENSMUST00000145354:Mb…	GT:DP:EF	0/1:4:25	0/0:2:0	0/0:6:0	0/0:4:0	0/0:3:0	0/0:8:0	0/0:3:0	0/0:3:0	0/1:10:20	./.:0:.	0/0:5:0	0/0:10:0	0/0:6:0	0/0:8:0	0/0:5:0
11	93760016	.	A	G	.	PASS	AEF=7;CSQ=ENSMUST00000021221:Mbtd1:INTRONIC+ENSMUST00000063645:Mbtd1:INTRONIC+ENSMUST00000063718:Mbtd1:INTRONIC+ENSMUST00000107850:Mbtd1:INTRONIC+ENSMUST00000107853:Mbtd1:INTRONIC+ENSMUST00000107854:Mbtd1:INTRONIC+ENSMUST00000127539:Mbtd1:INTRONIC+ENSMUST00000127539:Mbtd1:WITHIN_NON_CODING_GENE+ENSMUST00000140880:Mbtd1:INTRONIC+ENSMUST00000140880:Mbtd1:WITHIN_NON_CODING_GENE+ENSMUST00000145354:Mb…	GT:DP:EF	0/1:4:25	0/0:2:0	0/0:6:0	0/0:4:0	0/0:3:0	0/1:9:22	0/0:3:0	0/0:2:0	0/1:10:20	./.:0:.	0/0:4:0	0/0:9:0	0/0:6:0	0/0:7:0	0/0:5:0
11	93967077	.	A	G	.	PASS	AEF=10;CSQ=ENSMUST00000024979:Spag9:INTRONIC+ENSMUST00000041956:Spag9:INTRONIC+ENSMUST00000075695:Spag9:INTRONIC+ENSMUST00000092777:Spag9:INTRONIC+ENSMUST00000092778:Spag9:INTRONIC+ENSMUST00000100565:Spag9:INTRONIC+ENSMUST00000103168:Spag9:INTRONIC+ENSMUST00000103169:Spag9:INTRONIC+ENSMUST00000132079:Spag9:INTRONIC+ENSMUST00000153076:Spag9:INTRONIC	GT:DP:EF	0/0:8:0	0/1:2:50	0/0:2:0	0/0:4:0	0/0:3:0	0/0:5:0	0/0:6:0	0/0:8:0	0/0:3:0	./.:0:.	0/1:13:7	0/0:4:0	0/1:8:12	0/1:19:31	0/0:3:0
11	93969661	.	A	G	.	PASS	AEF=42;CSQ=ENSMUST00000024979:Spag9:INTRONIC+ENSMUST00000041956:Spag9:INTRONIC+ENSMUST00000075695:Spag9:INTRONIC+ENSMUST00000092777:Spag9:INTRONIC+ENSMUST00000092778:Spag9:INTRONIC+ENSMUST00000100565:Spag9:INTRONIC+ENSMUST00000103168:Spag9:INTRONIC+ENSMUST00000103169:Spag9:INTRONIC+ENSMUST00000153076:Spag9:INTRONIC	GT:DP:EF	0/1:8:37	0/1:6:16	./.:0:.	0/1:3:33	0/1:5:40	0/1:2:50	0/1:5:60	0/1:5:40	0/1:6:33	0/0:1:0	0/1:13:46	0/1:4:75	0/0:4:0	0/1:7:57	0/1:5:40
11	93979814	.	A	G	.	PASS	AEF=34;CSQ=ENSMUST00000024979:Spag9:INTRONIC+ENSMUST00000041956:Spag9:INTRONIC+ENSMUST00000075695:Spag9:INTRONIC+ENSMUST00000092777:Spag9:INTRONIC+ENSMUST00000092778:Spag9:INTRONIC+ENSMUST00000100565:Spag9:INTRONIC+ENSMUST00000103168:Spag9:INTRONIC+ENSMUST00000103169:Spag9:INTRONIC+ENSMUST00000153076:Spag9:INTRONIC	GT:DP:EF	0/1:11:36	0/1:5:40	0/1:1:100	0/1:4:50	0/1:5:60	0/1:4:25	0/1:6:33	0/1:9:44	0/1:9:11	0/0:1:0	0/1:13:69	0/1:5:20	0/1:4:50	0/0:3:0	0/1:14:42
11	93979821	.	A	G	.	PASS	AEF=24;CSQ=ENSMUST00000024979:Spag9:INTRONIC+ENSMUST00000041956:Spag9:INTRONIC+ENSMUST00000075695:Spag9:INTRONIC+ENSMUST00000092777:Spag9:INTRONIC+ENSMUST00000092778:Spag9:INTRONIC+ENSMUST00000100565:Spag9:INTRONIC+ENSMUST00000103168:Spag9:INTRONIC+ENSMUST00000103169:Spag9:INTRONIC+ENSMUST00000153076:Spag9:INTRONIC	GT:DP:EF	0/1:12:16	0/1:5:20	0/0:1:0	0/1:3:33	0/1:6:16	0/1:5:40	0/0:7:0	0/1:7:14	0/1:11:27	0/0:1:0	0/1:14:50	0/0:5:0	0/1:7:14	0/1:4:50	0/1:14:7
11	93983531	.	A	G	.	PASS	AEF=13;CSQ=ENSMUST00000024979:Spag9:INTRONIC+ENSMUST00000041956:Spag9:INTRONIC+ENSMUST00000075695:Spag9:INTRONIC+ENSMUST00000092777:Spag9:INTRONIC+ENSMUST00000092778:Spag9:INTRONIC+ENSMUST00000100565:Spag9:INTRONIC+ENSMUST00000103168:Spag9:INTRONIC+ENSMUST00000103169:Spag9:INTRONIC+ENSMUST00000153076:Spag9:INTRONIC	GT:DP:EF	0/1:13:7	0/1:1:100	0/1:6:100	0/0:4:0	0/1:3:100	0/0:3:0	0/1:5:100	0/1:9:100	0/0:4:0	0/0:1:0	0/1:10:10	0/0:5:0	0/1:5:100	0/1:1:100	0/1:12:41
11	93983541	.	A	G	.	PASS	AEF=13;CSQ=ENSMUST00000024979:Spag9:INTRONIC+ENSMUST00000041956:Spag9:INTRONIC+ENSMUST00000075695:Spag9:INTRONIC+ENSMUST00000092777:Spag9:INTRONIC+ENSMUST00000092778:Spag9:INTRONIC+ENSMUST00000100565:Spag9:INTRONIC+ENSMUST00000103168:Spag9:INTRONIC+ENSMUST00000103169:Spag9:INTRONIC+ENSMUST00000153076:Spag9:INTRONIC	GT:DP:EF	0/1:12:25	0/0:1:0	0/0:4:0	0/1:4:25	0/0:4:0	0/0:2:0	0/1:6:16	0/0:6:0	0/0:6:0	0/0:1:0	0/1:9:22	0/0:7:0	0/0:4:0	./.:0:.	0/1:14:28
11	93983546	.	A	G	.	PASS	AEF=32;CSQ=ENSMUST00000024979:Spag9:INTRONIC+ENSMUST00000041956:Spag9:INTRONIC+ENSMUST00000075695:Spag9:INTRONIC+ENSMUST00000092777:Spag9:INTRONIC+ENSMUST00000092778:Spag9:INTRONIC+ENSMUST00000100565:Spag9:INTRONIC+ENSMUST00000103168:Spag9:INTRONIC+ENSMUST00000103169:Spag9:INTRONIC+ENSMUST00000153076:Spag9:INTRONIC	GT:DP:EF	0/1:13:38	0/0:1:0	0/1:4:25	0/1:5:20	0/1:5:20	0/1:2:50	0/1:6:50	0/0:4:0	0/1:7:14	0/0:1:0	0/1:9:55	0/1:6:33	0/0:4:0	0/0:1:0	0/1:16:43
11	93983547	.	A	G	.	PASS	AEF=12;CSQ=ENSMUST00000024979:Spag9:INTRONIC+ENSMUST00000041956:Spag9:INTRONIC+ENSMUST00000075695:Spag9:INTRONIC+ENSMUST00000092777:Spag9:INTRONIC+ENSMUST00000092778:Spag9:INTRONIC+ENSMUST00000100565:Spag9:INTRONIC+ENSMUST00000103168:Spag9:INTRONIC+ENSMUST00000103169:Spag9:INTRONIC+ENSMUST00000153076:Spag9:INTRONIC	GT:DP:EF	0/1:13:30	0/0:1:0	0/0:4:0	0/0:5:0	0/1:5:20	0/0:3:0	0/0:6:0	0/0:4:0	0/0:7:0	0/0:1:0	0/1:9:11	0/1:8:37	0/0:4:0	0/0:1:0	0/1:16:12
11	93983552	.	A	G	.	PASS	AEF=16;CSQ=ENSMUST00000024979:Spag9:INTRONIC+ENSMUST00000041956:Spag9:INTRONIC+ENSMUST00000075695:Spag9:INTRONIC+ENSMUST00000092777:Spag9:INTRONIC+ENSMUST00000092778:Spag9:INTRONIC+ENSMUST00000100565:Spag9:INTRONIC+ENSMUST00000103168:Spag9:INTRONIC+ENSMUST00000103169:Spag9:INTRONIC+ENSMUST00000153076:Spag9:INTRONIC	GT:DP:EF	0/1:14:14	0/0:1:0	0/0:4:0	0/0:5:0	0/0:8:0	0/1:5:40	0/0:7:0	0/1:6:16	0/1:10:10	0/0:2:0	0/1:8:37	0/1:8:25	0/0:4:0	0/1:2:50	0/1:16:18
11	93983558	.	A	G	.	PASS	AEF=14;CSQ=ENSMUST00000024979:Spag9:INTRONIC+ENSMUST00000041956:Spag9:INTRONIC+ENSMUST00000075695:Spag9:INTRONIC+ENSMUST00000092777:Spag9:INTRONIC+ENSMUST00000092778:Spag9:INTRONIC+ENSMUST00000100565:Spag9:INTRONIC+ENSMUST00000103168:Spag9:INTRONIC+ENSMUST00000103169:Spag9:INTRONIC+ENSMUST00000153076:Spag9:INTRONIC	GT:DP:EF	0/0:14:0	0/0:1:0	0/0:4:0	0/0:4:0	0/1:8:12	0/1:6:16	0/0:8:0	0/1:7:14	0/1:11:9	0/0:2:0	0/1:9:33	0/1:9:22	0/1:6:16	0/1:4:50	0/1:14:7
11	94194943	.	A	G	.	PASS	AEF=48;CSQ=ENSMUST00000021227:Ankrd40:INTRONIC+ENSMUST00000051221:Ankrd40:INTRONIC+ENSMUST00000107818:Ankrd40:INTRONIC+ENSMUST00000149867:Ankrd40:5PRIME_UTR	GT:DP:EF	0/0:4:0	0/1:3:33	0/1:3:33	0/1:11:63	0/1:5:60	0/1:2:50	0/1:9:66	0/1:7:71	0/1:6:16	0/1:1:100	0/1:10:50	0/1:6:16	0/1:9:44	0/1:4:50	0/1:5:60
11	94196618	.	A	G	.	PASS	AEF=40;CSQ=ENSMUST00000021227:Ankrd40:INTRONIC+ENSMUST00000051221:Ankrd40:INTRONIC+ENSMUST00000107818:Ankrd40:INTRONIC	GT:DP:EF	0/1:5:40	0/1:2:50	0/1:4:50	0/1:2:50	0/1:1:100	0/0:5:0	0/1:2:50	0/0:3:0	0/1:3:66	0/1:3:33	0/1:12:50	0/1:7:57	0/1:3:33	0/0:1:0	0/1:7:28
11	94197453	.	A	G	.	PASS	AEF=44;CSQ=ENSMUST00000021227:Ankrd40:INTRONIC+ENSMUST00000051221:Ankrd40:INTRONIC+ENSMUST00000107818:Ankrd40:INTRONIC	GT:DP:EF	0/1:9:77	0/1:6:16	0/1:6:66	0/1:4:75	0/1:10:40	0/1:4:50	0/0:15:0	0/1:7:71	0/1:4:25	0/1:3:100	0/1:14:50	0/1:4:25	0/1:9:33	0/1:8:62	0/1:9:22
11	94197463	.	A	G	.	PASS	AEF=12;CSQ=ENSMUST00000021227:Ankrd40:INTRONIC+ENSMUST00000051221:Ankrd40:INTRONIC+ENSMUST00000107818:Ankrd40:INTRONIC	GT:DP:EF	0/1:8:25	0/1:13:7	0/1:10:10	0/1:4:50	0/0:10:0	0/1:4:25	0/1:17:17	0/0:8:0	0/0:8:0	0/1:3:33	0/1:17:23	0/1:4:25	0/0:9:0	0/1:8:12	0/1:10:10
11	94197703	.	A	G	.	PASS	AEF=40;CSQ=ENSMUST00000021227:Ankrd40:INTRONIC+ENSMUST00000051221:Ankrd40:INTRONIC+ENSMUST00000107818:Ankrd40:INTRONIC	GT:DP:EF	0/1:8:62	0/1:18:33	0/1:8:50	0/1:6:33	0/1:11:54	0/0:1:0	0/1:8:12	0/1:7:42	0/1:6:16	0/1:5:40	0/1:7:85	0/0:4:0	0/1:7:42	0/1:2:50	0/1:4:25
11	94199348	.	A	G	.	PASS	AEF=47;CSQ=ENSMUST00000021227:Ankrd40:INTRONIC+ENSMUST00000051221:Ankrd40:INTRONIC+ENSMUST00000107818:Ankrd40:INTRONIC	GT:DP:EF	0/1:12:50	0/1:3:66	0/1:4:25	0/1:1:100	0/1:7:14	0/1:6:33	0/1:3:33	0/1:9:44	0/1:5:80	0/1:1:100	0/1:21:52	0/1:3:33	0/1:8:37	0/1:1:100	0/1:4:75
11	94401788	.	T	C	.	PASS	AEF=16;CSQ=ENSMUST00000040487:Rsad1:3PRIME_UTR+ENSMUST00000132274:Rsad1:WITHIN_NON_CODING_GENE	GT:DP:EF	0/1:45:17	0/1:20:25	0/1:10:10	0/1:19:26	0/1:34:23	0/1:13:7	0/1:22:18	0/0:18:0	0/1:75:17	0/1:20:25	0/1:105:21	0/1:48:10	0/1:29:10	0/1:1:100	0/1:87:9
11	94401806	.	T	C	.	PASS	AEF=34;CSQ=ENSMUST00000040487:Rsad1:3PRIME_UTR+ENSMUST00000132274:Rsad1:WITHIN_NON_CODING_GENE	GT:DP:EF	0/1:37:37	0/1:20:30	0/1:9:44	0/1:21:28	0/1:25:32	0/1:10:40	0/1:20:35	0/1:16:50	0/1:70:31	0/1:17:47	0/1:92:44	0/1:40:30	0/1:26:23	0/1:1:100	0/1:76:26
11	94401990	.	T	C	.	PASS	AEF=4;CSQ=ENSMUST00000040487:Rsad1:3PRIME_UTR+ENSMUST00000132274:Rsad1:WITHIN_NON_CODING_GENE	GT:DP:EF	0/1:48:2	0/1:48:4	0/0:49:0	0/0:47:0	0/1:32:3	0/0:11:0	0/0:22:0	0/1:44:2	0/1:41:7	0/1:33:3	0/1:95:2	0/1:38:13	0/0:36:0	./.:0:.	0/1:49:16
11	94403327	.	T	C	.	PASS	AEF=30;CSQ=ENSMUST00000040487:Rsad1:3PRIME_UTR+ENSMUST00000132274:Rsad1:WITHIN_NON_CODING_GENE	GT:DP:EF	0/1:41:17	0/1:12:33	0/1:26:38	0/1:27:25	0/1:23:21	0/0:5:0	0/1:25:24	0/1:26:46	0/1:20:25	0/1:18:22	0/1:82:36	0/1:40:42	0/1:19:36	0/0:2:0	0/1:64:17
11	94403338	.	T	C	.	PASS	AEF=6;CSQ=ENSMUST00000040487:Rsad1:3PRIME_UTR+ENSMUST00000132274:Rsad1:WITHIN_NON_CODING_GENE	GT:DP:EF	0/0:40:0	0/0:12:0	0/1:29:10	0/1:24:8	0/1:26:7	0/0:4:0	0/1:25:4	0/1:26:11	0/1:22:4	0/1:19:10	0/1:89:13	0/0:40:0	0/0:20:0	0/0:2:0	0/1:63:6
11	94403347	.	T	C	.	PASS	AEF=26;CSQ=ENSMUST00000040487:Rsad1:3PRIME_UTR+ENSMUST00000132274:Rsad1:WITHIN_NON_CODING_GENE	GT:DP:EF	0/1:39:23	0/0:10:0	0/1:22:22	0/1:25:24	0/1:31:32	0/1:7:14	0/1:24:25	0/1:27:25	0/1:21:33	0/1:15:33	0/1:81:35	0/1:39:33	0/1:16:18	0/0:2:0	0/1:63:17
11	95932956	.	T	C	.	PASS	AEF=43;CSQ=ENSMUST00000090541:Atp5g1:3PRIME_UTR	GT:DP:EF	0/1:16:68	0/0:1:0	./.:0:.	0/1:1:100	0/0:3:0	0/1:3:66	0/0:1:0	0/0:2:0	0/1:11:36	0/1:8:75	0/1:29:44	0/1:14:42	0/0:1:0	0/0:1:0	0/1:14:21
11	95932957	.	T	C	.	PASS	AEF=73;CSQ=ENSMUST00000090541:Atp5g1:3PRIME_UTR	GT:DP:EF	0/1:17:88	0/1:1:100	./.:0:.	0/1:1:100	0/1:3:100	0/1:3:66	0/1:1:100	0/1:2:100	0/1:11:72	0/1:7:85	0/1:30:80	0/1:14:78	0/1:1:100	0/1:1:100	0/1:14:50
11	95932976	.	T	C	.	PASS	AEF=46;CSQ=ENSMUST00000090541:Atp5g1:3PRIME_UTR	GT:DP:EF	0/1:17:64	0/1:1:100	./.:0:.	0/0:1:0	0/1:3:66	0/1:4:50	0/0:1:0	0/0:1:0	0/1:11:36	0/1:8:50	0/1:22:31	0/1:14:35	0/1:1:100	0/1:1:100	0/1:13:61
11	96676650	.	T	C	.	PASS	AEF=32	GT:DP:EF	0/1:8:25	0/1:6:16	0/1:4:25	0/1:11:45	0/0:2:0	0/1:5:20	0/1:3:66	0/0:4:0	0/0:4:0	./.:0:.	0/1:7:42	0/1:4:75	0/1:2:50	0/1:4:25	0/1:20:35
11	96676653	.	T	C	.	PASS	AEF=27	GT:DP:EF	0/1:8:25	0/1:6:16	0/1:4:25	0/1:11:36	0/0:4:0	0/1:5:40	0/1:3:66	0/1:4:25	0/0:4:0	./.:0:.	0/1:7:28	0/1:4:50	0/0:2:0	0/1:4:25	0/1:18:16
11	96677628	.	T	C	.	PASS	AEF=20	GT:DP:EF	0/1:11:36	0/1:6:66	0/1:9:11	0/1:8:37	0/0:6:0	0/0:2:0	0/1:9:11	0/1:13:23	0/0:9:0	0/0:2:0	0/1:20:15	0/1:7:28	0/1:16:50	0/0:13:0	0/1:24:12
11	96826276	.	A	G	.	PASS	AEF=46;CSQ=ENSMUST00000062652:Sp2:INTRONIC+ENSMUST00000107623:Sp2:INTRONIC+ENSMUST00000107624:Sp2:INTRONIC+ENSMUST00000107626:Sp2:INTRONIC+ENSMUST00000135825:D030028A08Rik:WITHIN_NON_CODING_GENE	GT:DP:EF	0/1:15:46	0/0:1:0	./.:0:.	0/1:12:50	0/1:5:60	0/0:5:0	0/1:3:33	./.:0:.	0/1:16:50	0/1:2:100	0/1:24:50	0/1:10:50	0/1:8:62	0/0:3:0	0/1:19:42
11	96826278	.	A	G	.	PASS	AEF=19;CSQ=ENSMUST00000062652:Sp2:INTRONIC+ENSMUST00000107623:Sp2:INTRONIC+ENSMUST00000107624:Sp2:INTRONIC+ENSMUST00000107626:Sp2:INTRONIC+ENSMUST00000135825:D030028A08Rik:WITHIN_NON_CODING_GENE	GT:DP:EF	0/1:15:40	0/0:1:0	./.:0:.	0/1:12:25	0/1:5:20	0/1:5:20	0/0:3:0	./.:0:.	0/1:17:5	0/1:2:50	0/1:21:14	0/1:12:25	0/1:9:22	0/0:4:0	0/1:19:26
11	96826334	.	A	G	.	PASS	AEF=17;CSQ=ENSMUST00000062652:Sp2:INTRONIC+ENSMUST00000107623:Sp2:INTRONIC+ENSMUST00000107624:Sp2:INTRONIC+ENSMUST00000107626:Sp2:INTRONIC+ENSMUST00000135825:D030028A08Rik:WITHIN_NON_CODING_GENE	GT:DP:EF	0/1:10:20	0/0:1:0	./.:0:.	0/1:33:6	0/1:9:22	0/0:4:0	0/0:2:0	0/0:1:0	0/1:39:15	0/1:4:25	0/1:39:25	0/1:11:36	0/1:10:20	0/1:5:40	0/1:16:12
11	96826338	.	A	G	.	PASS	AEF=14;CSQ=ENSMUST00000062652:Sp2:INTRONIC+ENSMUST00000107623:Sp2:INTRONIC+ENSMUST00000107624:Sp2:INTRONIC+ENSMUST00000107626:Sp2:INTRONIC+ENSMUST00000135825:D030028A08Rik:WITHIN_NON_CODING_GENE	GT:DP:EF	0/1:10:30	0/0:1:0	./.:0:.	0/1:33:12	0/1:8:25	0/0:5:0	0/1:2:50	0/0:1:0	0/1:34:11	0/0:4:0	0/1:36:19	0/1:9:33	0/0:8:0	0/0:4:0	0/1:14:7
11	96924155	.	A	G	.	PASS	AEF=39;CSQ=ENSMUST00000090020:Osbpl7:INTRONIC+ENSMUST00000168565:Osbpl7:INTRONIC	GT:DP:EF	0/1:10:60	0/1:7:42	0/0:3:0	0/1:4:75	0/1:10:20	0/1:7:28	0/1:7:42	0/1:7:57	0/1:2:50	0/0:4:0	0/1:9:22	0/1:6:50	0/1:1:100	0/1:4:50	0/1:10:40
11	97076477	.	T	C	.	PASS	AEF=17;CSQ=ENSMUST00000001480:Npepps:INTRONIC+ENSMUST00000165216:Npepps:INTRONIC+ENSMUST00000165489:Npepps:INTRONIC+ENSMUST00000165489:Npepps:WITHIN_NON_CODING_GENE+ENSMUST00000167806:Npepps:INTRONIC+ENSMUST00000170506:Npepps:INTRONIC+ENSMUST00000170506:Npepps:WITHIN_NON_CODING_GENE+ENSMUST00000172108:Npepps:INTRONIC	GT:DP:EF	0/0:17:0	0/0:1:0	0/1:8:50	0/1:4:25	0/0:9:0	0/0:4:0	0/0:2:0	0/1:8:12	0/0:7:0	0/0:2:0	0/1:3:33	0/1:10:40	0/1:4:50	0/0:2:0	0/1:13:23
11	97101184	.	T	C	.	PASS	AEF=23;CSQ=ENSMUST00000001480:Npepps:INTRONIC+ENSMUST00000152820:Npepps:INTRONIC+ENSMUST00000152820:Npepps:WITHIN_NON_CODING_GENE+ENSMUST00000154372:Npepps:INTRONIC+ENSMUST00000154372:Npepps:NMD_TRANSCRIPT+ENSMUST00000163164:Npepps:INTRONIC+ENSMUST00000165216:Npepps:INTRONIC+ENSMUST00000165489:Npepps:INTRONIC+ENSMUST00000165489:Npepps:WITHIN_NON_CODING_GENE+ENSMUST00000167806:Npepps:INTRONIC+ENSM…	GT:DP:EF	0/1:8:25	0/1:11:27	0/1:22:18	0/1:12:58	0/1:12:8	0/1:9:11	0/1:7:14	0/1:11:18	0/1:27:22	0/1:3:66	0/1:22:22	0/1:17:23	0/0:7:0	0/1:5:20	0/1:8:37
11	97101199	.	T	C	.	PASS	AEF=57;CSQ=ENSMUST00000001480:Npepps:INTRONIC+ENSMUST00000152820:Npepps:INTRONIC+ENSMUST00000152820:Npepps:WITHIN_NON_CODING_GENE+ENSMUST00000154372:Npepps:INTRONIC+ENSMUST00000154372:Npepps:NMD_TRANSCRIPT+ENSMUST00000163164:Npepps:INTRONIC+ENSMUST00000165216:Npepps:INTRONIC+ENSMUST00000165489:Npepps:INTRONIC+ENSMUST00000165489:Npepps:WITHIN_NON_CODING_GENE+ENSMUST00000167806:Npepps:INTRONIC+ENSM…	GT:DP:EF	0/1:10:60	0/1:12:50	0/1:28:46	0/1:24:58	0/1:9:44	0/1:12:50	0/1:9:77	0/1:14:35	0/1:37:51	0/1:4:50	0/1:18:83	0/1:17:70	0/1:10:70	0/0:2:0	0/1:9:77
11	97101208	.	T	C	.	PASS	AEF=37;CSQ=ENSMUST00000001480:Npepps:INTRONIC+ENSMUST00000152820:Npepps:INTRONIC+ENSMUST00000152820:Npepps:WITHIN_NON_CODING_GENE+ENSMUST00000154372:Npepps:INTRONIC+ENSMUST00000154372:Npepps:NMD_TRANSCRIPT+ENSMUST00000163164:Npepps:INTRONIC+ENSMUST00000165216:Npepps:INTRONIC+ENSMUST00000165489:Npepps:INTRONIC+ENSMUST00000165489:Npepps:WITHIN_NON_CODING_GENE+ENSMUST00000167806:Npepps:INTRONIC+ENSM…	GT:DP:EF	0/1:10:40	0/1:12:25	0/1:29:34	0/1:22:31	0/1:10:20	0/1:13:46	0/1:14:35	0/1:14:28	0/1:38:23	0/1:4:75	0/1:20:70	0/1:20:35	0/1:10:50	0/0:2:0	0/1:9:44
11	97247284	.	A	G	.	PASS	AEF=22;CSQ=ENSMUST00000045540:Socs7:INTRONIC	GT:DP:EF	0/1:7:57	0/0:6:0	0/1:5:20	0/1:10:20	0/1:11:36	0/0:1:0	0/1:6:16	0/1:18:16	0/1:19:15	0/1:8:50	0/0:3:0	0/0:7:0	0/0:1:0	0/1:7:14	0/1:8:37
11	97247756	.	A	G	.	PASS	AEF=23;CSQ=ENSMUST00000045540:Socs7:INTRONIC	GT:DP:EF	0/1:28:25	0/0:1:0	0/1:2:50	0/0:2:0	0/1:12:25	0/0:4:0	0/1:6:33	0/1:10:20	0/1:6:50	0/1:6:16	0/1:13:23	0/1:7:14	0/1:10:20	0/1:7:28	0/1:11:18
11	97248980	.	A	G	.	PASS	AEF=24;CSQ=ENSMUST00000045540:Socs7:INTRONIC	GT:DP:EF	0/1:17:35	0/1:4:25	0/1:5:40	0/1:3:33	0/1:9:22	0/1:3:33	0/0:2:0	0/0:5:0	0/1:12:25	0/1:10:40	0/1:12:25	0/0:6:0	0/1:2:50	0/1:11:9	0/1:2:50
11	97248988	.	A	G	.	PASS	AEF=9;CSQ=ENSMUST00000045540:Socs7:INTRONIC	GT:DP:EF	0/1:15:20	0/0:5:0	0/1:5:20	0/1:3:33	0/0:7:0	0/0:3:0	0/0:1:0	0/0:5:0	0/1:9:11	0/1:8:12	0/1:14:7	0/0:5:0	0/0:2:0	0/1:9:11	0/0:2:0
11	97375062	.	T	C	.	PASS	AEF=22;CSQ=ENSMUST00000064145:Srcin1:INTRONIC+ENSMUST00000107593:Srcin1:INTRONIC+ENSMUST00000107595:Srcin1:INTRONIC+ENSMUST00000107596:Srcin1:INTRONIC	GT:DP:EF	0/1:72:19	0/1:59:27	0/1:89:23	0/1:47:25	0/1:40:22	0/1:18:11	0/1:31:16	0/1:61:32	0/1:91:21	0/1:45:22	0/1:148:25	0/1:34:38	0/1:46:17	0/1:21:33	0/1:49:12
11	97375090	.	T	C	.	PASS	AEF=18;CSQ=ENSMUST00000064145:Srcin1:INTRONIC+ENSMUST00000107593:Srcin1:INTRONIC+ENSMUST00000107595:Srcin1:INTRONIC+ENSMUST00000107596:Srcin1:INTRONIC	GT:DP:EF	0/1:86:19	0/1:55:20	0/1:75:41	0/1:51:23	0/1:51:23	0/1:16:25	0/1:30:10	0/1:61:37	0/1:75:20	0/1:47:25	0/1:137:17	0/1:39:28	0/1:53:15	0/1:22:9	0/1:85:11
11	97375095	.	T	C	.	PASS	AEF=16;CSQ=ENSMUST00000064145:Srcin1:INTRONIC+ENSMUST00000107593:Srcin1:INTRONIC+ENSMUST00000107595:Srcin1:INTRONIC+ENSMUST00000107596:Srcin1:INTRONIC	GT:DP:EF	0/1:89:25	0/1:53:13	0/1:68:10	0/1:53:7	0/1:53:24	0/1:15:6	0/1:33:3	0/1:61:8	0/1:75:25	0/1:40:37	0/1:144:6	0/1:41:12	0/1:52:28	0/1:23:4	0/1:86:20
11	97375098	.	T	C	.	PASS	AEF=44;CSQ=ENSMUST00000064145:Srcin1:INTRONIC+ENSMUST00000107593:Srcin1:INTRONIC+ENSMUST00000107595:Srcin1:INTRONIC+ENSMUST00000107596:Srcin1:INTRONIC	GT:DP:EF	0/1:85:42	0/1:46:34	0/1:65:47	0/1:51:39	0/1:50:32	0/1:15:40	0/1:32:25	0/1:55:52	0/1:67:56	0/1:38:52	0/1:140:46	0/1:43:44	0/1:51:47	0/1:21:33	0/1:84:33
11	97375124	.	T	C	.	PASS	AEF=28;CSQ=ENSMUST00000064145:Srcin1:INTRONIC+ENSMUST00000107593:Srcin1:INTRONIC+ENSMUST00000107595:Srcin1:INTRONIC+ENSMUST00000107596:Srcin1:INTRONIC	GT:DP:EF	0/1:84:21	0/1:27:25	0/1:47:27	0/1:38:31	0/1:56:26	0/1:12:33	0/1:19:10	0/1:55:32	0/1:57:42	0/1:26:26	0/1:104:31	0/1:46:36	0/1:53:28	0/1:26:26	0/1:78:20
11	97375192	.	T	C	.	PASS	AEF=17;CSQ=ENSMUST00000064145:Srcin1:INTRONIC+ENSMUST00000107593:Srcin1:INTRONIC+ENSMUST00000107595:Srcin1:INTRONIC+ENSMUST00000107596:Srcin1:INTRONIC	GT:DP:EF	0/1:42:21	0/0:7:0	0/1:15:20	0/1:11:18	0/1:21:14	0/0:9:0	0/1:14:21	0/1:22:22	0/1:17:17	0/0:8:0	0/1:53:16	0/1:21:9	0/1:17:29	0/1:6:33	0/1:20:15
11	97375436	.	T	C	.	PASS	AEF=11;CSQ=ENSMUST00000064145:Srcin1:INTRONIC+ENSMUST00000107593:Srcin1:INTRONIC+ENSMUST00000107595:Srcin1:INTRONIC+ENSMUST00000107596:Srcin1:INTRONIC	GT:DP:EF	0/1:11:18	0/1:22:4	0/1:38:7	0/1:26:7	0/1:7:14	0/1:3:33	0/1:25:12	0/0:18:0	0/1:11:27	0/0:3:0	0/1:39:12	0/1:22:22	0/1:22:13	0/0:6:0	0/1:23:8
11	97376117	.	T	C	.	PASS	AEF=9;CSQ=ENSMUST00000064145:Srcin1:INTRONIC+ENSMUST00000107593:Srcin1:INTRONIC+ENSMUST00000107595:Srcin1:INTRONIC+ENSMUST00000107596:Srcin1:INTRONIC	GT:DP:EF	0/1:35:11	0/0:7:0	0/0:20:0	0/1:27:3	0/1:29:17	0/0:5:0	0/1:23:21	0/1:25:8	0/1:37:21	0/1:24:12	0/1:87:2	0/1:22:4	0/1:33:12	0/1:11:27	0/1:27:22
11	97376126	.	T	C	.	PASS	AEF=10;CSQ=ENSMUST00000064145:Srcin1:INTRONIC+ENSMUST00000107593:Srcin1:INTRONIC+ENSMUST00000107595:Srcin1:INTRONIC+ENSMUST00000107596:Srcin1:INTRONIC	GT:DP:EF	0/1:30:6	0/0:5:0	0/1:17:17	0/1:20:10	0/1:21:19	0/1:4:25	0/1:19:10	0/1:15:20	0/1:35:17	0/1:22:9	0/1:77:3	0/0:20:0	0/1:28:14	0/0:6:0	0/1:24:12
11	97376141	.	T	C	.	PASS	AEF=36;CSQ=ENSMUST00000064145:Srcin1:INTRONIC+ENSMUST00000107593:Srcin1:INTRONIC+ENSMUST00000107595:Srcin1:INTRONIC+ENSMUST00000107596:Srcin1:INTRONIC	GT:DP:EF	0/1:39:33	0/1:10:20	0/1:17:29	0/1:16:31	0/1:23:34	0/1:7:28	0/1:17:35	0/1:16:31	0/1:24:54	0/1:28:25	0/1:84:53	0/1:30:23	0/1:35:28	0/1:5:20	0/1:25:52
11	97376167	.	T	C	.	PASS	AEF=42;CSQ=ENSMUST00000064145:Srcin1:INTRONIC+ENSMUST00000107593:Srcin1:INTRONIC+ENSMUST00000107595:Srcin1:INTRONIC+ENSMUST00000107596:Srcin1:INTRONIC	GT:DP:EF	0/1:53:43	0/1:11:9	0/1:16:31	0/1:17:17	0/1:27:18	0/1:10:30	0/1:23:60	0/1:26:38	0/1:22:40	0/1:33:42	0/1:111:67	0/1:47:23	0/1:46:23	0/1:7:14	0/1:33:60
11	97376742	.	T	C	.	PASS	AEF=35;CSQ=ENSMUST00000064145:Srcin1:INTRONIC+ENSMUST00000107593:Srcin1:INTRONIC+ENSMUST00000107595:Srcin1:INTRONIC+ENSMUST00000107596:Srcin1:INTRONIC	GT:DP:EF	0/1:60:26	0/0:1:0	0/1:12:33	0/1:13:7	0/1:29:6	0/1:13:15	0/1:10:80	0/1:24:20	0/1:16:25	0/1:24:16	0/1:54:55	0/1:30:20	0/1:34:14	0/1:14:85	0/1:72:61
11	97376746	.	T	C	.	PASS	AEF=9;CSQ=ENSMUST00000064145:Srcin1:INTRONIC+ENSMUST00000107593:Srcin1:INTRONIC+ENSMUST00000107595:Srcin1:INTRONIC+ENSMUST00000107596:Srcin1:INTRONIC	GT:DP:EF	0/1:58:15	0/0:2:0	0/1:15:6	0/1:13:23	0/1:25:4	0/0:10:0	0/1:9:11	0/1:23:13	0/0:18:0	0/0:25:0	0/1:50:2	0/1:29:17	0/1:33:15	0/0:11:0	0/1:54:11
11	97376753	.	T	C	.	PASS	AEF=11;CSQ=ENSMUST00000064145:Srcin1:INTRONIC+ENSMUST00000107593:Srcin1:INTRONIC+ENSMUST00000107595:Srcin1:INTRONIC+ENSMUST00000107596:Srcin1:INTRONIC	GT:DP:EF	0/1:54:22	0/0:2:0	0/0:16:0	0/0:11:0	0/1:20:20	0/1:9:22	0/1:9:11	0/1:19:5	0/1:15:6	0/1:25:8	0/1:37:8	0/0:19:0	0/1:29:17	0/1:9:55	0/1:34:17
11	97376760	.	T	C	.	PASS	AEF=51;CSQ=ENSMUST00000064145:Srcin1:INTRONIC+ENSMUST00000107593:Srcin1:INTRONIC+ENSMUST00000107595:Srcin1:INTRONIC+ENSMUST00000107596:Srcin1:INTRONIC	GT:DP:EF	0/1:40:52	0/0:2:0	0/1:16:37	0/1:10:40	0/1:22:54	0/1:9:33	0/1:11:18	0/1:20:45	0/1:17:52	0/1:25:64	0/1:35:40	0/1:18:61	0/1:27:51	0/1:7:100	0/1:25:72
11	97376775	.	T	C	.	PASS	AEF=3;CSQ=ENSMUST00000064145:Srcin1:INTRONIC+ENSMUST00000107593:Srcin1:INTRONIC+ENSMUST00000107595:Srcin1:INTRONIC+ENSMUST00000107596:Srcin1:INTRONIC	GT:DP:EF	0/1:61:3	0/1:6:16	0/1:27:7	0/0:6:0	0/1:29:3	0/0:13:0	0/0:30:0	0/0:31:0	0/1:21:4	0/1:26:3	0/1:81:8	0/1:29:3	0/0:31:0	0/1:21:4	0/1:43:4
11	97376777	.	T	C	.	PASS	AEF=36;CSQ=ENSMUST00000064145:Srcin1:INTRONIC+ENSMUST00000107593:Srcin1:INTRONIC+ENSMUST00000107595:Srcin1:INTRONIC+ENSMUST00000107596:Srcin1:INTRONIC	GT:DP:EF	0/1:58:41	0/1:3:100	0/1:17:23	0/0:6:0	0/1:28:53	0/1:9:11	0/1:20:20	0/1:25:24	0/1:20:35	0/1:23:47	0/1:26:57	0/1:19:15	0/1:25:32	0/1:8:12	0/1:28:35
11	97376783	.	T	C	.	PASS	AEF=48;CSQ=ENSMUST00000064145:Srcin1:INTRONIC+ENSMUST00000107593:Srcin1:INTRONIC+ENSMUST00000107595:Srcin1:INTRONIC+ENSMUST00000107596:Srcin1:INTRONIC	GT:DP:EF	0/1:62:61	0/1:3:66	0/1:18:33	0/1:14:28	0/1:32:56	0/1:11:18	0/1:22:31	0/1:28:42	0/1:31:48	0/1:22:59	0/1:22:54	0/1:20:40	0/1:22:54	0/1:9:55	0/1:31:51
11	97376795	.	T	C	.	PASS	AEF=7;CSQ=ENSMUST00000064145:Srcin1:INTRONIC+ENSMUST00000107593:Srcin1:INTRONIC+ENSMUST00000107595:Srcin1:INTRONIC+ENSMUST00000107596:Srcin1:INTRONIC	GT:DP:EF	0/1:71:7	0/0:4:0	0/0:24:0	0/1:31:3	0/1:39:10	0/1:16:6	0/1:32:12	0/1:30:13	0/1:66:6	0/1:26:3	0/1:35:2	0/1:25:4	0/1:24:12	0/1:13:15	0/1:32:12
11	97376796	.	T	C	.	PASS	AEF=9;CSQ=ENSMUST00000064145:Srcin1:INTRONIC+ENSMUST00000107593:Srcin1:INTRONIC+ENSMUST00000107595:Srcin1:INTRONIC+ENSMUST00000107596:Srcin1:INTRONIC	GT:DP:EF	0/1:77:9	0/1:6:16	0/1:31:12	0/1:31:6	0/1:44:2	0/1:17:5	0/1:41:7	0/1:39:5	0/1:68:2	0/1:29:6	0/1:88:23	0/1:32:6	0/1:26:3	0/1:25:8	0/1:53:13
11	97400105	.	T	C	.	PASS	AEF=6;CSQ=ENSMUST00000064145:Srcin1:INTRONIC+ENSMUST00000107590:Srcin1:INTRONIC+ENSMUST00000107593:Srcin1:INTRONIC+ENSMUST00000107595:Srcin1:INTRONIC+ENSMUST00000107596:Srcin1:INTRONIC+ENSMUST00000126287:Srcin1:INTRONIC	GT:DP:EF	0/0:7:0	0/0:3:0	0/0:3:0	0/0:8:0	0/0:5:0	0/1:3:33	0/0:8:0	0/0:7:0	0/0:5:0	0/0:1:0	0/0:16:0	0/0:11:0	0/1:10:20	0/0:5:0	0/1:11:27
11	97400118	.	T	C	.	PASS	AEF=25;CSQ=ENSMUST00000064145:Srcin1:INTRONIC+ENSMUST00000107590:Srcin1:INTRONIC+ENSMUST00000107593:Srcin1:INTRONIC+ENSMUST00000107595:Srcin1:INTRONIC+ENSMUST00000107596:Srcin1:INTRONIC+ENSMUST00000126287:Srcin1:INTRONIC	GT:DP:EF	0/1:7:28	0/0:3:0	0/0:3:0	0/1:9:11	0/1:5:20	0/1:5:40	0/1:9:33	0/1:7:14	0/1:5:40	0/0:1:0	0/1:19:36	0/0:9:0	0/1:9:55	0/1:6:16	0/1:8:25
11	97506099	.	T	C	.	PASS	AEF=16;CSQ=ENSMUST00000134427:Gm11613:INTRONIC+ENSMUST00000134427:Gm11613:WITHIN_NON_CODING_GENE	GT:DP:EF	0/1:22:18	0/1:6:16	0/1:8:25	0/1:18:22	0/1:14:7	0/1:6:16	0/1:5:20	0/1:15:20	0/1:13:38	0/1:3:33	0/1:33:15	0/1:19:5	0/0:1:0	0/0:2:0	0/1:29:10
11	97506170	.	T	C	.	PASS	AEF=36;CSQ=ENSMUST00000134427:Gm11613:INTRONIC+ENSMUST00000134427:Gm11613:SPLICE_SITE+ENSMUST00000134427:Gm11613:WITHIN_NON_CODING_GENE	GT:DP:EF	0/1:26:38	0/1:24:25	0/1:49:30	0/1:34:41	0/1:10:40	0/1:9:44	0/1:4:25	0/1:9:66	0/1:21:23	0/1:16:37	0/1:86:39	0/1:24:33	0/1:3:33	0/0:1:0	0/1:28:46
11	97506178	.	T	C	.	PASS	AEF=24;CSQ=ENSMUST00000134427:Gm11613:WITHIN_NON_CODING_GENE	GT:DP:EF	0/1:28:21	0/1:31:16	0/1:55:25	0/1:37:32	0/1:13:7	0/1:7:14	0/0:5:0	0/1:12:16	0/1:26:42	0/1:16:31	0/1:95:25	0/1:26:3	0/1:3:33	0/0:2:0	0/1:27:18
11	97506351	.	T	C	.	PASS	AEF=10;CSQ=ENSMUST00000134427:Gm11613:WITHIN_NON_CODING_GENE	GT:DP:EF	0/0:37:0	0/0:10:0	0/1:40:10	0/1:44:2	0/1:24:4	0/0:15:0	0/1:7:14	0/1:29:13	0/0:36:0	0/0:15:0	0/1:113:16	0/1:52:19	0/1:2:50	0/0:2:0	0/1:86:15
11	97515536	.	T	C	.	PASS	AEF=31;CSQ=ENSMUST00000134427:Gm11613:INTRONIC+ENSMUST00000134427:Gm11613:WITHIN_NON_CODING_GENE	GT:DP:EF	0/1:11:27	0/1:3:33	0/1:5:20	0/1:6:50	0/1:7:14	0/1:10:40	0/1:4:25	0/1:6:16	0/0:8:0	0/1:6:50	0/1:10:40	0/1:6:50	0/1:10:30	0/0:3:0	0/1:19:42
11	97569205	.	A	G	.	PASS	AEF=22;CSQ=ENSMUST00000103147:Psmb3:INTRONIC+ENSMUST00000138265:Psmb3:WITHIN_NON_CODING_GENE	GT:DP:EF	0/1:10:20	0/0:5:0	0/1:7:14	0/1:19:21	0/1:19:36	0/1:6:33	0/1:7:14	0/0:3:0	0/1:38:26	0/1:6:16	0/1:8:37	0/0:6:0	0/0:5:0	0/1:6:16	0/1:16:25
11	97704488	.	A	G	.	PASS	AEF=17;CSQ=ENSMUST00000155954:B230217C12Rik:WITHIN_NON_CODING_GENE+ENSMUST00000160971:B230217C12Rik:3PRIME_UTR+ENSMUST00000164364:B230217C12Rik:WITHIN_NON_CODING_GENE	GT:DP:EF	0/1:134:12	0/1:21:19	0/1:24:12	0/1:36:13	0/1:88:15	0/1:51:11	0/1:85:5	0/1:49:40	0/1:53:20	0/1:51:17	0/1:145:22	0/1:85:29	0/1:52:3	0/0:16:0	0/1:96:26
11	97704496	.	A	G	.	PASS	AEF=18;CSQ=ENSMUST00000155954:B230217C12Rik:WITHIN_NON_CODING_GENE+ENSMUST00000160971:B230217C12Rik:3PRIME_UTR+ENSMUST00000164364:B230217C12Rik:WITHIN_NON_CODING_GENE	GT:DP:EF	0/1:139:14	0/1:24:16	0/1:31:35	0/1:34:14	0/1:76:10	0/1:44:15	0/1:92:7	0/1:46:41	0/1:47:14	0/1:55:10	0/1:137:23	0/1:80:22	0/1:52:3	0/0:15:0	0/1:92:31
11	97704497	.	A	G	.	PASS	AEF=14;CSQ=ENSMUST00000155954:B230217C12Rik:WITHIN_NON_CODING_GENE+ENSMUST00000160971:B230217C12Rik:3PRIME_UTR+ENSMUST00000164364:B230217C12Rik:WITHIN_NON_CODING_GENE	GT:DP:EF	0/1:137:9	0/1:24:8	0/1:32:28	0/1:34:14	0/1:76:13	0/1:43:9	0/1:90:6	0/1:46:28	0/1:49:12	0/1:55:7	0/1:133:24	0/1:78:19	0/1:50:8	0/0:15:0	0/1:93:17
11	97705542	.	A	G	.	PASS	AEF=11	GT:DP:EF	0/1:61:6	0/1:6:33	0/0:15:0	0/1:6:16	0/1:21:4	0/1:28:3	0/0:38:0	0/1:23:17	0/1:9:11	0/1:33:3	0/1:85:20	0/1:50:18	0/0:16:0	0/0:4:0	0/1:61:14
11	97707055	.	A	G	.	PASS	AEF=3	GT:DP:EF	0/1:107:1	0/0:21:0	0/1:49:6	0/1:107:2	0/1:58:1	0/1:33:3	0/1:38:5	0/0:43:0	0/1:202:1	0/0:23:0	0/1:92:9	0/1:66:9	0/0:19:0	0/0:2:0	0/0:39:0
11	97707062	.	A	G	.	PASS	AEF=6	GT:DP:EF	0/1:98:1	0/1:18:5	0/1:33:9	0/1:77:12	0/1:52:1	0/1:27:3	0/1:30:13	0/1:36:2	0/1:138:2	0/0:18:0	0/1:82:14	0/1:51:11	0/0:17:0	0/0:2:0	0/0:31:0
11	98139307	.	A	G	.	PASS	AEF=13;CSQ=ENSMUST00000147441:Cdk12:WITHIN_NON_CODING_GENE	GT:DP:EF	0/1:23:4	0/0:3:0	0/1:13:7	0/1:17:5	0/0:7:0	0/1:8:25	0/1:17:41	0/1:14:21	0/0:13:0	0/1:12:8	0/1:47:19	0/1:13:7	0/1:23:13	0/0:4:0	0/1:40:10
11	98627406	.	A	G	.	PASS	AEF=32;CSQ=ENSMUST00000064187:Thra:INTRONIC+ENSMUST00000124072:Thra:INTRONIC	GT:DP:EF	0/1:44:22	0/1:14:42	0/1:23:56	0/1:23:52	0/1:9:11	0/1:27:51	0/1:7:28	0/1:13:30	0/1:6:50	0/1:29:27	0/1:32:31	0/1:18:38	0/1:18:5	0/0:31:0	0/1:20:10
11	98691001	.	A	G	.	PASS	AEF=20;CSQ=ENSMUST00000017384:Casc3:INTRONIC+ENSMUST00000169695:Casc3:INTRONIC	GT:DP:EF	0/1:16:6	0/1:7:28	0/1:7:14	0/1:4:25	0/1:13:30	0/0:1:0	0/0:2:0	0/1:6:33	0/1:10:40	0/1:3:66	0/0:15:0	0/1:12:16	0/1:8:12	0/1:2:50	0/1:9:22
11	98691012	.	A	G	.	PASS	AEF=25;CSQ=ENSMUST00000017384:Casc3:INTRONIC+ENSMUST00000169695:Casc3:INTRONIC	GT:DP:EF	0/1:18:16	0/1:9:44	0/1:8:12	0/0:6:0	0/1:16:31	0/0:2:0	0/0:4:0	0/1:8:25	0/1:14:7	0/1:3:66	0/1:18:33	0/1:15:20	0/1:8:62	0/0:3:0	0/1:13:30
11	98691016	.	A	G	.	PASS	AEF=6;CSQ=ENSMUST00000017384:Casc3:INTRONIC+ENSMUST00000169695:Casc3:INTRONIC	GT:DP:EF	0/1:20:5	0/0:9:0	0/0:8:0	0/0:6:0	0/0:14:0	0/0:2:0	0/0:4:0	0/1:8:12	0/0:14:0	0/0:3:0	0/1:20:5	0/0:15:0	0/1:9:44	0/0:3:0	0/1:13:15
11	98691017	.	A	G	.	PASS	AEF=63;CSQ=ENSMUST00000017384:Casc3:INTRONIC+ENSMUST00000169695:Casc3:INTRONIC	GT:DP:EF	0/1:19:42	0/1:9:77	0/1:8:75	0/1:7:71	0/1:15:60	0/1:2:100	0/1:4:25	0/1:8:37	0/1:15:73	0/1:4:100	0/1:21:66	0/1:15:60	0/1:11:81	0/0:3:0	0/1:15:80
11	98691073	.	A	G	.	PASS	AEF=10;CSQ=ENSMUST00000017384:Casc3:INTRONIC+ENSMUST00000169695:Casc3:INTRONIC	GT:DP:EF	0/1:38:15	0/1:6:16	0/1:8:12	0/0:11:0	0/1:14:7	0/1:9:11	0/1:13:15	0/0:10:0	0/0:13:0	0/1:7:14	0/1:43:6	0/1:20:15	0/1:19:10	0/0:6:0	0/1:22:22
11	98691079	.	A	G	.	PASS	AEF=13;CSQ=ENSMUST00000017384:Casc3:INTRONIC+ENSMUST00000169695:Casc3:INTRONIC	GT:DP:EF	0/1:33:15	0/1:5:20	0/0:5:0	0/1:9:22	0/1:13:23	0/1:9:11	0/1:14:21	0/0:11:0	0/1:12:25	0/1:9:22	0/1:44:11	0/1:17:23	0/1:21:4	0/0:4:0	0/1:23:8
11	98692025	.	A	G	.	PASS	AEF=11;CSQ=ENSMUST00000017384:Casc3:INTRONIC+ENSMUST00000169695:Casc3:INTRONIC	GT:DP:EF	0/1:2:50	0/1:18:5	0/1:26:11	0/1:12:16	0/0:3:0	0/1:1:100	0/0:7:0	0/1:6:16	0/0:10:0	0/0:4:0	0/1:20:5	0/0:4:0	0/1:15:26	./.:0:.	0/0:2:0
11	98692026	.	A	G	.	PASS	AEF=29;CSQ=ENSMUST00000017384:Casc3:INTRONIC+ENSMUST00000169695:Casc3:INTRONIC	GT:DP:EF	0/1:2:50	0/1:17:17	0/1:25:20	0/1:13:30	0/0:3:0	0/1:1:100	0/0:7:0	0/1:6:16	0/1:9:22	0/1:4:50	0/1:20:40	0/1:4:50	0/1:15:60	./.:0:.	0/0:2:0
11	98704236	.	A	G	.	PASS	AEF=0;CSQ=ENSMUST00000107479:Rapgefl1:INTRONIC	GT:DP:EF	0/1:35:8	0/0:15:0	0/1:19:5	0/1:20:15	0/0:16:0	0/1:8:25	0/1:8:12	0/1:21:4	0/1:19:5	0/0:9:0	0/1:35:11	0/1:16:6	0/0:12:0	0/0:5:0	0/1:19:15
11	98704245	.	A	G	.	PASS	AEF=16;CSQ=ENSMUST00000107479:Rapgefl1:INTRONIC	GT:DP:EF	0/1:19:15	0/1:12:8	0/1:20:15	0/1:24:20	0/1:15:13	0/0:5:0	0/1:6:100	0/1:20:20	0/1:21:19	0/1:6:16	0/1:31:22	0/1:14:14	0/1:10:10	0/1:3:100	0/1:17:11
11	99101203	.	T	C	.	PASS	AEF=28;CSQ=ENSMUST00000038214:Krt222:INTRONIC+ENSMUST00000103132:Krt222:INTRONIC	GT:DP:EF	0/1:13:30	0/1:5:60	0/0:6:0	0/1:7:42	0/1:6:33	0/1:4:25	0/0:4:0	0/0:4:0	0/1:10:20	0/1:1:100	0/1:9:66	0/1:9:33	0/0:2:0	0/0:1:0	0/0:8:0
11	100301113	.	T	C	.	PASS	AEF=11;CSQ=ENSMUST00000092688:Nt5c3l:INTRONIC+ENSMUST00000092689:Nt5c3l:INTRONIC+ENSMUST00000107397:Nt5c3l:INTRONIC+ENSMUST00000107398:Nt5c3l:INTRONIC+ENSMUST00000107399:Nt5c3l:INTRONIC+ENSMUST00000130666:Nt5c3l:WITHIN_NON_CODING_GENE+ENSMUST00000135557:Nt5c3l:INTRONIC+ENSMUST00000135557:Nt5c3l:WITHIN_NON_CODING_GENE+ENSMUST00000140034:Nt5c3l:INTRONIC+ENSMUST00000140034:Nt5c3l:WITHIN_NON_CODING_G…	GT:DP:EF	0/1:24:20	0/1:13:15	0/1:13:15	0/1:19:5	0/1:17:5	0/0:3:0	0/1:13:15	0/1:11:9	0/1:17:11	0/1:6:16	0/1:33:15	0/1:16:6	0/1:9:11	0/0:2:0	0/1:32:6
11	100362988	.	T	C	.	PASS	AEF=44;CSQ=ENSMUST00000007131:Acly:INTRONIC+ENSMUST00000100457:Acly:INTRONIC+ENSMUST00000107385:Acly:INTRONIC+ENSMUST00000107387:Acly:INTRONIC+ENSMUST00000107389:Acly:INTRONIC+ENSMUST00000165111:Acly:INTRONIC	GT:DP:EF	0/1:6:66	0/1:5:80	0/1:5:100	0/1:14:28	0/1:9:33	0/1:5:80	0/1:9:44	0/1:10:20	0/1:7:28	0/1:6:83	0/1:28:42	0/1:10:50	0/1:5:60	0/1:3:33	0/1:16:43
11	100363065	.	T	C	.	PASS	AEF=20;CSQ=ENSMUST00000007131:Acly:INTRONIC+ENSMUST00000100457:Acly:INTRONIC+ENSMUST00000107385:Acly:INTRONIC+ENSMUST00000107387:Acly:INTRONIC+ENSMUST00000107389:Acly:INTRONIC+ENSMUST00000165111:Acly:INTRONIC	GT:DP:EF	0/0:5:0	0/1:1:100	0/1:11:36	0/1:9:33	0/1:7:14	./.:0:.	0/1:12:8	0/1:12:8	0/0:5:0	0/1:12:16	0/1:31:16	0/1:5:20	0/1:8:25	0/1:1:100	0/0:1:0
11	100448828	.	T	C	.	PASS	AEF=32;CSQ=ENSMUST00000014339:Dnajc7:INTRONIC+ENSMUST00000136199:Dnajc7:INTRONIC+ENSMUST00000136199:Dnajc7:WITHIN_NON_CODING_GENE+ENSMUST00000147403:Cnp:INTRONIC+ENSMUST00000147403:Cnp:WITHIN_NON_CODING_GENE	GT:DP:EF	0/1:6:66	0/1:7:14	0/1:7:42	0/1:6:16	0/1:4:25	0/0:4:0	0/0:1:0	0/0:3:0	0/1:4:25	0/1:6:33	0/1:21:23	0/0:9:0	0/1:4:50	0/1:5:20	0/1:6:66
11	100459280	.	T	C	.	PASS	AEF=15;CSQ=ENSMUST00000014339:Dnajc7:INTRONIC+ENSMUST00000137688:Dnajc7:INTRONIC+ENSMUST00000137688:Dnajc7:WITHIN_NON_CODING_GENE+ENSMUST00000146840:Dnajc7:INTRONIC+ENSMUST00000154972:Dnajc7:WITHIN_NON_CODING_GENE+ENSMUST00000155152:Dnajc7:INTRONIC	GT:DP:EF	0/1:66:18	0/1:14:14	0/1:17:29	0/1:21:14	0/1:39:12	0/1:10:10	0/1:24:12	0/1:35:11	0/1:28:21	0/1:37:10	0/1:136:21	0/1:37:10	0/1:46:17	0/1:22:4	0/1:53:16
11	100893055	.	A	G	.	PASS	AEF=65;CSQ=ENSMUST00000044721:Atp6v0a1:INTRONIC+ENSMUST00000092663:Atp6v0a1:INTRONIC+ENSMUST00000100436:Atp6v0a1:INTRONIC+ENSMUST00000103110:Atp6v0a1:INTRONIC+ENSMUST00000154896:Atp6v0a1:INTRONIC+ENSMUST00000154896:Atp6v0a1:WITHIN_NON_CODING_GENE+ENSMUST00000167958:Atp6v0a1:INTRONIC+ENSMUST00000168757:Atp6v0a1:INTRONIC	GT:DP:EF	0/1:14:57	0/1:2:100	0/1:5:60	0/1:6:66	0/1:22:72	0/1:6:16	0/0:2:0	0/1:22:63	0/1:7:57	0/1:7:85	0/1:18:72	0/1:8:75	0/0:1:0	0/1:10:70	0/1:4:100
11	100893065	.	A	G	.	PASS	AEF=60;CSQ=ENSMUST00000044721:Atp6v0a1:INTRONIC+ENSMUST00000092663:Atp6v0a1:INTRONIC+ENSMUST00000100436:Atp6v0a1:INTRONIC+ENSMUST00000103110:Atp6v0a1:INTRONIC+ENSMUST00000154896:Atp6v0a1:INTRONIC+ENSMUST00000154896:Atp6v0a1:WITHIN_NON_CODING_GENE+ENSMUST00000167958:Atp6v0a1:INTRONIC+ENSMUST00000168757:Atp6v0a1:INTRONIC	GT:DP:EF	0/1:11:45	0/0:2:0	0/1:5:80	0/1:5:80	0/1:20:55	0/1:5:40	./.:0:.	0/1:21:71	0/1:9:66	0/1:8:62	0/1:20:55	0/1:8:75	./.:0:.	0/1:12:83	0/1:4:100
11	100893737	.	A	G	.	PASS	AEF=44;CSQ=ENSMUST00000044721:Atp6v0a1:INTRONIC+ENSMUST00000092663:Atp6v0a1:INTRONIC+ENSMUST00000100436:Atp6v0a1:INTRONIC+ENSMUST00000103110:Atp6v0a1:INTRONIC+ENSMUST00000154896:Atp6v0a1:INTRONIC+ENSMUST00000154896:Atp6v0a1:WITHIN_NON_CODING_GENE+ENSMUST00000167958:Atp6v0a1:INTRONIC+ENSMUST00000168757:Atp6v0a1:INTRONIC	GT:DP:EF	0/1:10:50	0/1:25:44	0/1:17:41	0/1:31:58	0/1:24:58	0/0:11:0	0/0:4:0	0/1:9:88	0/1:22:40	0/0:2:0	0/1:14:42	0/1:9:22	./.:0:.	0/0:3:0	0/1:4:75
11	100893738	.	A	G	.	PASS	AEF=22;CSQ=ENSMUST00000044721:Atp6v0a1:INTRONIC+ENSMUST00000092663:Atp6v0a1:INTRONIC+ENSMUST00000100436:Atp6v0a1:INTRONIC+ENSMUST00000103110:Atp6v0a1:INTRONIC+ENSMUST00000154896:Atp6v0a1:INTRONIC+ENSMUST00000154896:Atp6v0a1:WITHIN_NON_CODING_GENE+ENSMUST00000167958:Atp6v0a1:INTRONIC+ENSMUST00000168757:Atp6v0a1:INTRONIC	GT:DP:EF	0/1:10:20	0/1:25:24	0/1:16:43	0/1:29:13	0/1:24:12	0/0:10:0	0/0:4:0	0/1:9:44	0/1:22:18	0/0:2:0	0/1:14:35	0/1:9:33	./.:0:.	0/0:3:0	0/1:4:50
11	100893741	.	A	G	.	PASS	AEF=3;CSQ=ENSMUST00000044721:Atp6v0a1:INTRONIC+ENSMUST00000092663:Atp6v0a1:INTRONIC+ENSMUST00000100436:Atp6v0a1:INTRONIC+ENSMUST00000103110:Atp6v0a1:INTRONIC+ENSMUST00000154896:Atp6v0a1:INTRONIC+ENSMUST00000154896:Atp6v0a1:WITHIN_NON_CODING_GENE+ENSMUST00000167958:Atp6v0a1:INTRONIC+ENSMUST00000168757:Atp6v0a1:INTRONIC	GT:DP:EF	0/0:10:0	0/0:25:0	0/0:16:0	0/1:28:17	0/0:23:0	0/0:11:0	0/0:2:0	0/1:7:14	0/0:22:0	0/0:2:0	0/0:15:0	0/0:8:0	./.:0:.	0/0:3:0	0/0:4:0
11	100913366	.	A	G	.	PASS	AEF=16;CSQ=ENSMUST00000044721:Atp6v0a1:INTRONIC+ENSMUST00000092663:Atp6v0a1:INTRONIC+ENSMUST00000103110:Atp6v0a1:INTRONIC+ENSMUST00000167958:Atp6v0a1:INTRONIC+ENSMUST00000168757:Atp6v0a1:INTRONIC	GT:DP:EF	0/1:26:11	0/1:13:23	0/1:19:10	0/1:9:22	0/1:24:25	0/0:10:0	0/1:19:10	0/1:18:11	0/1:19:26	0/1:14:14	0/1:61:13	0/1:31:19	0/1:19:5	0/1:15:13	0/1:33:15
11	100913381	.	A	G	.	PASS	AEF=59;CSQ=ENSMUST00000044721:Atp6v0a1:INTRONIC+ENSMUST00000092663:Atp6v0a1:INTRONIC+ENSMUST00000103110:Atp6v0a1:INTRONIC+ENSMUST00000167958:Atp6v0a1:INTRONIC+ENSMUST00000168757:Atp6v0a1:INTRONIC	GT:DP:EF	0/1:31:58	0/1:18:44	0/1:30:50	0/1:23:69	0/1:33:75	0/1:11:45	0/1:28:46	0/1:29:55	0/1:46:65	0/1:16:50	0/1:57:59	0/1:32:71	0/1:24:66	0/1:12:66	0/1:37:56
11	100913391	.	A	G	.	PASS	AEF=2;CSQ=ENSMUST00000044721:Atp6v0a1:INTRONIC+ENSMUST00000092663:Atp6v0a1:INTRONIC+ENSMUST00000103110:Atp6v0a1:INTRONIC+ENSMUST00000167958:Atp6v0a1:INTRONIC+ENSMUST00000168757:Atp6v0a1:INTRONIC	GT:DP:EF	0/1:27:7	0/1:16:12	0/1:29:6	0/1:31:3	0/1:33:3	0/0:8:0	0/0:29:0	0/0:35:0	0/1:49:2	0/0:20:0	0/0:50:0	0/0:27:0	0/1:23:4	0/1:16:18	0/0:26:0
11	100913395	.	A	G	.	PASS	AEF=29;CSQ=ENSMUST00000044721:Atp6v0a1:INTRONIC+ENSMUST00000092663:Atp6v0a1:INTRONIC+ENSMUST00000103110:Atp6v0a1:INTRONIC+ENSMUST00000167958:Atp6v0a1:INTRONIC+ENSMUST00000168757:Atp6v0a1:INTRONIC	GT:DP:EF	0/1:29:27	0/1:14:14	0/1:34:35	0/1:32:25	0/1:36:27	0/1:8:12	0/1:31:9	0/1:43:37	0/1:58:24	0/1:20:40	0/1:54:33	0/1:28:35	0/1:24:29	0/1:16:37	0/1:30:33
11	100915899	.	A	G	.	PASS	AEF=8;CSQ=ENSMUST00000044721:Atp6v0a1:INTRONIC+ENSMUST00000092663:Atp6v0a1:INTRONIC+ENSMUST00000103110:Atp6v0a1:INTRONIC+ENSMUST00000167958:Atp6v0a1:INTRONIC+ENSMUST00000168757:Atp6v0a1:INTRONIC	GT:DP:EF	0/1:58:12	0/1:21:4	0/1:30:10	0/1:43:9	0/1:34:20	0/0:16:0	0/1:40:15	0/1:29:13	0/1:50:12	0/0:27:0	0/1:106:9	0/1:43:4	0/1:40:7	0/1:22:9	0/1:57:14
11	101059595	.	T	C	.	PASS	AEF=31;CSQ=ENSMUST00000100417:Ezh1:3PRIME_UTR+ENSMUST00000107284:Ezh1:INTRONIC+ENSMUST00000107285:Ezh1:INTRONIC+ENSMUST00000138835:Ezh1:INTRONIC+ENSMUST00000138835:Ezh1:WITHIN_NON_CODING_GENE	GT:DP:EF	0/1:34:32	0/1:7:14	0/1:12:25	0/1:27:25	0/1:20:35	0/1:13:38	0/1:15:40	0/1:16:43	0/1:24:33	0/1:15:6	0/1:48:33	0/1:31:32	0/1:20:35	0/1:11:18	0/1:30:30
11	101059614	.	T	C	.	PASS	AEF=51;CSQ=ENSMUST00000100417:Ezh1:3PRIME_UTR+ENSMUST00000107284:Ezh1:INTRONIC+ENSMUST00000107285:Ezh1:INTRONIC+ENSMUST00000138835:Ezh1:INTRONIC+ENSMUST00000138835:Ezh1:WITHIN_NON_CODING_GENE	GT:DP:EF	0/1:27:37	0/1:4:50	0/1:9:44	0/1:24:58	0/1:20:45	0/1:11:36	0/1:13:61	0/1:15:46	0/1:24:58	0/1:13:61	0/1:39:56	0/1:28:42	0/1:19:57	0/1:10:70	0/1:35:48
11	101060045	.	T	C	.	PASS	AEF=23;CSQ=ENSMUST00000100417:Ezh1:3PRIME_UTR+ENSMUST00000107284:Ezh1:INTRONIC+ENSMUST00000107285:Ezh1:INTRONIC+ENSMUST00000138835:Ezh1:INTRONIC+ENSMUST00000138835:Ezh1:WITHIN_NON_CODING_GENE+ENSMUST00000146884:Ezh1:WITHIN_NON_CODING_GENE	GT:DP:EF	0/1:22:22	0/1:13:23	0/1:21:4	0/1:32:15	0/1:21:33	0/1:12:8	0/1:15:66	0/1:24:33	0/1:24:12	0/1:23:34	0/1:79:24	0/1:36:19	0/1:23:34	0/1:14:14	0/1:35:31
11	101060217	.	T	C	.	PASS	AEF=35;CSQ=ENSMUST00000100417:Ezh1:3PRIME_UTR+ENSMUST00000107284:Ezh1:INTRONIC+ENSMUST00000107285:Ezh1:INTRONIC+ENSMUST00000138835:Ezh1:INTRONIC+ENSMUST00000138835:Ezh1:WITHIN_NON_CODING_GENE+ENSMUST00000146884:Ezh1:WITHIN_NON_CODING_GENE	GT:DP:EF	0/1:40:50	0/1:17:58	0/1:31:41	0/1:38:55	0/1:21:33	0/1:14:14	0/1:18:44	0/1:34:32	0/1:30:26	0/1:17:41	0/1:78:38	0/1:59:33	0/1:45:31	0/1:14:14	0/1:57:24
11	101060222	.	T	C	.	PASS	AEF=31;CSQ=ENSMUST00000100417:Ezh1:3PRIME_UTR+ENSMUST00000107284:Ezh1:INTRONIC+ENSMUST00000107285:Ezh1:INTRONIC+ENSMUST00000138835:Ezh1:INTRONIC+ENSMUST00000138835:Ezh1:WITHIN_NON_CODING_GENE+ENSMUST00000146884:Ezh1:WITHIN_NON_CODING_GENE	GT:DP:EF	0/1:41:29	0/1:14:50	0/1:31:32	0/1:38:42	0/1:20:20	0/1:14:14	0/1:15:20	0/1:35:28	0/1:30:30	0/1:13:46	0/1:77:33	0/1:55:32	0/1:44:25	0/1:15:33	0/1:56:32
11	101060290	.	T	C	.	PASS	AEF=39;CSQ=ENSMUST00000100417:Ezh1:3PRIME_UTR+ENSMUST00000107284:Ezh1:INTRONIC+ENSMUST00000107285:Ezh1:INTRONIC+ENSMUST00000138835:Ezh1:INTRONIC+ENSMUST00000138835:Ezh1:WITHIN_NON_CODING_GENE+ENSMUST00000146884:Ezh1:WITHIN_NON_CODING_GENE	GT:DP:EF	0/1:34:29	0/1:6:66	0/1:12:41	0/1:21:42	0/1:18:44	0/1:11:36	0/1:17:29	0/1:21:57	0/1:21:42	0/1:15:53	0/1:62:38	0/1:30:33	0/1:22:50	0/1:12:16	0/1:41:36
11	101158083	.	T	C	.	PASS	AEF=15;CSQ=ENSMUST00000041403:Becn1:INTRONIC+ENSMUST00000041403:Becn1:NMD_TRANSCRIPT+ENSMUST00000122817:Becn1:INTRONIC+ENSMUST00000122817:Becn1:WITHIN_NON_CODING_GENE+ENSMUST00000129863:Becn1:INTRONIC+ENSMUST00000130916:Becn1:INTRONIC+ENSMUST00000139997:Becn1:INTRONIC+ENSMUST00000139997:Becn1:WITHIN_NON_CODING_GENE+ENSMUST00000140706:Becn1:INTRONIC+ENSMUST00000164036:Becn1:INTRONIC+ENSMUST0000016…	GT:DP:EF	0/1:14:7	0/0:6:0	0/1:4:25	0/0:4:0	0/0:9:0	0/0:2:0	0/0:9:0	0/1:11:9	0/0:4:0	0/0:6:0	0/1:24:41	0/0:3:0	0/1:2:50	./.:0:.	0/1:3:33
11	101158086	.	T	C	.	PASS	AEF=38;CSQ=ENSMUST00000041403:Becn1:INTRONIC+ENSMUST00000041403:Becn1:NMD_TRANSCRIPT+ENSMUST00000122817:Becn1:INTRONIC+ENSMUST00000122817:Becn1:WITHIN_NON_CODING_GENE+ENSMUST00000129863:Becn1:INTRONIC+ENSMUST00000130916:Becn1:INTRONIC+ENSMUST00000139997:Becn1:INTRONIC+ENSMUST00000139997:Becn1:WITHIN_NON_CODING_GENE+ENSMUST00000140706:Becn1:INTRONIC+ENSMUST00000164036:Becn1:INTRONIC+ENSMUST0000016…	GT:DP:EF	0/1:15:26	0/1:6:16	0/1:4:50	0/0:4:0	0/1:10:40	0/0:2:0	0/1:9:33	0/1:10:30	0/1:4:50	0/1:6:50	0/1:23:56	0/1:3:66	0/0:1:0	./.:0:.	0/1:3:33
11	101264997	.	T	C	.	PASS	AEF=26	GT:DP:EF	0/1:16:31	0/1:3:33	0/1:9:44	0/1:11:9	0/1:12:41	0/1:7:28	0/1:2:100	0/1:12:33	0/1:21:23	0/1:6:16	0/1:24:25	0/1:20:15	0/1:3:66	0/1:11:100	0/1:10:30
11	101440185	.	A	G	.	PASS	AEF=68;CSQ=ENSMUST00000039852:Nbr1:INTRONIC+ENSMUST00000071537:Nbr1:INTRONIC+ENSMUST00000093932:Nbr1:INTRONIC+ENSMUST00000103098:Nbr1:INTRONIC+ENSMUST00000103099:Nbr1:INTRONIC+ENSMUST00000107208:Nbr1:INTRONIC+ENSMUST00000107212:Nbr1:INTRONIC+ENSMUST00000107213:Nbr1:INTRONIC+ENSMUST00000107218:Nbr1:INTRONIC+ENSMUST00000107219:Nbr1:INTRONIC+ENSMUST00000123558:Nbr1:INTRONIC+ENSMUST00000123558:Nbr1:N…	GT:DP:EF	0/1:9:77	0/1:7:85	0/1:10:90	0/1:18:50	0/1:7:85	0/1:1:100	0/0:5:0	0/1:7:100	0/1:17:64	0/1:2:50	0/1:22:59	0/1:8:75	0/1:14:78	0/1:4:75	0/1:17:70
11	101440192	.	A	G	.	PASS	AEF=56;CSQ=ENSMUST00000039852:Nbr1:INTRONIC+ENSMUST00000071537:Nbr1:INTRONIC+ENSMUST00000093932:Nbr1:INTRONIC+ENSMUST00000103098:Nbr1:INTRONIC+ENSMUST00000103099:Nbr1:INTRONIC+ENSMUST00000107208:Nbr1:INTRONIC+ENSMUST00000107212:Nbr1:INTRONIC+ENSMUST00000107213:Nbr1:INTRONIC+ENSMUST00000107218:Nbr1:INTRONIC+ENSMUST00000107219:Nbr1:INTRONIC+ENSMUST00000123558:Nbr1:INTRONIC+ENSMUST00000123558:Nbr1:N…	GT:DP:EF	0/1:11:45	0/1:6:66	0/1:10:70	0/1:15:66	0/1:10:60	0/1:1:100	0/0:5:0	0/1:7:85	0/1:16:75	0/0:1:0	0/1:26:53	0/1:8:25	0/1:16:56	0/1:4:75	0/1:23:65
11	101440193	.	A	G	.	PASS	AEF=21;CSQ=ENSMUST00000039852:Nbr1:INTRONIC+ENSMUST00000071537:Nbr1:INTRONIC+ENSMUST00000093932:Nbr1:INTRONIC+ENSMUST00000103098:Nbr1:INTRONIC+ENSMUST00000103099:Nbr1:INTRONIC+ENSMUST00000107208:Nbr1:INTRONIC+ENSMUST00000107212:Nbr1:INTRONIC+ENSMUST00000107213:Nbr1:INTRONIC+ENSMUST00000107218:Nbr1:INTRONIC+ENSMUST00000107219:Nbr1:INTRONIC+ENSMUST00000123558:Nbr1:INTRONIC+ENSMUST00000123558:Nbr1:N…	GT:DP:EF	0/1:11:18	0/1:5:20	0/1:10:50	0/1:15:20	0/1:11:27	0/0:1:0	0/0:5:0	0/1:7:28	0/1:15:33	0/0:1:0	0/1:27:11	0/1:8:12	0/0:18:0	0/0:3:0	0/1:23:30
11	101440199	.	A	G	.	PASS	AEF=11;CSQ=ENSMUST00000039852:Nbr1:INTRONIC+ENSMUST00000071537:Nbr1:INTRONIC+ENSMUST00000093932:Nbr1:INTRONIC+ENSMUST00000103098:Nbr1:INTRONIC+ENSMUST00000103099:Nbr1:INTRONIC+ENSMUST00000107208:Nbr1:INTRONIC+ENSMUST00000107212:Nbr1:INTRONIC+ENSMUST00000107213:Nbr1:INTRONIC+ENSMUST00000107218:Nbr1:INTRONIC+ENSMUST00000107219:Nbr1:INTRONIC+ENSMUST00000123558:Nbr1:INTRONIC+ENSMUST00000123558:Nbr1:N…	GT:DP:EF	0/1:13:15	0/1:7:57	0/0:8:0	0/1:12:8	0/1:11:9	0/0:1:0	0/0:5:0	0/1:8:12	0/1:9:11	0/0:1:0	0/1:29:13	0/0:8:0	0/0:16:0	0/1:7:14	0/1:24:16
11	101629636	.	A	G	.	PASS	AEF=9	GT:DP:EF	0/1:18:5	0/0:17:0	0/1:19:5	0/0:10:0	0/0:9:0	0/1:8:12	0/0:17:0	0/1:8:12	0/0:11:0	0/0:8:0	0/1:37:21	0/1:18:22	0/1:19:10	0/1:20:5	0/1:15:6
11	101629641	.	A	G	.	PASS	AEF=38	GT:DP:EF	0/1:14:14	0/1:17:29	0/1:19:52	0/1:11:36	0/1:9:33	0/1:8:25	0/1:20:50	0/1:12:41	0/1:13:53	0/1:9:33	0/1:40:35	0/1:23:65	0/1:20:15	0/1:19:42	0/1:17:29
11	101629649	.	A	G	.	PASS	AEF=14	GT:DP:EF	0/1:13:7	0/1:20:10	0/1:23:17	0/1:13:23	0/1:8:12	0/1:8:12	0/1:19:5	0/1:10:20	0/1:18:22	0/0:7:0	0/1:44:18	0/1:20:20	0/1:17:17	0/1:15:6	0/1:18:5
11	101629653	.	A	G	.	PASS	AEF=18	GT:DP:EF	0/1:15:6	0/1:23:13	0/1:31:22	0/1:25:20	0/1:11:36	0/1:10:20	0/1:28:17	0/1:11:18	0/1:27:22	0/1:10:30	0/1:49:20	0/1:21:23	0/1:17:5	0/1:16:12	0/1:20:10
11	101862410	.	T	C	.	PASS	AEF=17;CSQ=ENSMUST00000062801:Mpp3:INTRONIC+ENSMUST00000100400:Mpp3:INTRONIC+ENSMUST00000107168:Mpp3:INTRONIC+ENSMUST00000132094:Mpp3:INTRONIC+ENSMUST00000132094:Mpp3:WITHIN_NON_CODING_GENE+ENSMUST00000169970:Mpp3:INTRONIC	GT:DP:EF	0/1:9:22	0/0:1:0	0/0:6:0	0/1:9:11	0/1:4:75	0/1:3:66	0/0:5:0	0/0:3:0	0/1:5:20	0/0:2:0	0/0:9:0	0/1:11:18	0/1:14:21	0/0:4:0	0/1:9:22
11	101864622	.	T	C	.	PASS	AEF=22;CSQ=ENSMUST00000062801:Mpp3:INTRONIC+ENSMUST00000100400:Mpp3:INTRONIC+ENSMUST00000107168:Mpp3:INTRONIC+ENSMUST00000132094:Mpp3:INTRONIC+ENSMUST00000132094:Mpp3:WITHIN_NON_CODING_GENE+ENSMUST00000169970:Mpp3:INTRONIC	GT:DP:EF	0/1:20:25	0/1:3:33	0/1:5:40	0/0:4:0	0/1:9:44	0/1:6:33	0/1:7:28	0/1:7:42	0/1:5:40	0/1:6:16	0/1:20:10	0/1:10:10	0/1:13:15	0/1:3:33	0/0:21:0
11	101878241	.	T	C	.	PASS	AEF=41;CSQ=ENSMUST00000062801:Mpp3:INTRONIC+ENSMUST00000100400:Mpp3:INTRONIC+ENSMUST00000107168:Mpp3:INTRONIC+ENSMUST00000132094:Mpp3:INTRONIC+ENSMUST00000132094:Mpp3:WITHIN_NON_CODING_GENE+ENSMUST00000169970:Mpp3:INTRONIC	GT:DP:EF	0/1:9:33	0/1:2:50	0/1:4:25	0/0:1:0	0/1:11:63	0/1:4:75	0/1:14:42	0/1:7:28	0/1:1:100	0/1:6:66	0/1:7:28	0/1:9:33	0/1:5:20	0/0:2:0	0/1:13:30
11	102372821	.	T	C	.	PASS	AEF=8;CSQ=ENSMUST00000126804:Gpatch8:INTRONIC+ENSMUST00000126804:Gpatch8:WITHIN_NON_CODING_GENE+ENSMUST00000131573:Gpatch8:INTRONIC+ENSMUST00000131573:Gpatch8:WITHIN_NON_CODING_GENE+ENSMUST00000143842:Gpatch8:INTRONIC	GT:DP:EF	0/1:19:21	0/1:24:12	0/1:19:5	0/1:34:5	0/0:17:0	0/1:12:8	0/1:16:18	0/1:12:8	0/1:49:10	0/0:9:0	0/1:34:5	0/0:15:0	0/1:8:12	0/0:20:0	0/1:32:12
11	102372836	.	T	C	.	PASS	AEF=19;CSQ=ENSMUST00000126804:Gpatch8:INTRONIC+ENSMUST00000126804:Gpatch8:WITHIN_NON_CODING_GENE+ENSMUST00000131573:Gpatch8:INTRONIC+ENSMUST00000131573:Gpatch8:WITHIN_NON_CODING_GENE+ENSMUST00000143842:Gpatch8:INTRONIC	GT:DP:EF	0/1:16:12	0/0:25:0	0/1:22:18	0/1:35:14	0/1:18:22	0/1:11:18	0/1:13:23	0/1:16:25	0/1:47:23	0/1:10:10	0/1:42:23	0/1:16:12	0/1:9:11	0/1:23:17	0/1:36:30
11	102372837	.	T	C	.	PASS	AEF=14;CSQ=ENSMUST00000126804:Gpatch8:INTRONIC+ENSMUST00000126804:Gpatch8:WITHIN_NON_CODING_GENE+ENSMUST00000131573:Gpatch8:INTRONIC+ENSMUST00000131573:Gpatch8:WITHIN_NON_CODING_GENE+ENSMUST00000143842:Gpatch8:INTRONIC	GT:DP:EF	0/1:17:5	0/1:24:20	0/0:19:0	0/1:34:29	0/0:18:0	0/1:11:27	0/1:13:7	0/1:17:29	0/1:46:13	0/1:10:10	0/1:42:11	0/1:17:29	0/0:9:0	0/1:23:8	0/1:35:25
11	102372873	.	T	C	.	PASS	AEF=13;CSQ=ENSMUST00000126804:Gpatch8:INTRONIC+ENSMUST00000126804:Gpatch8:WITHIN_NON_CODING_GENE+ENSMUST00000131573:Gpatch8:INTRONIC+ENSMUST00000131573:Gpatch8:WITHIN_NON_CODING_GENE+ENSMUST00000143842:Gpatch8:INTRONIC	GT:DP:EF	0/1:25:8	0/1:13:7	0/1:16:12	0/1:23:26	0/0:8:0	0/1:10:20	0/1:12:8	0/1:18:16	0/1:22:9	0/0:8:0	0/1:29:17	0/1:9:33	0/0:2:0	0/1:19:5	0/1:10:20
11	102380616	.	T	C	.	PASS	AEF=33;CSQ=ENSMUST00000126804:Gpatch8:INTRONIC+ENSMUST00000126804:Gpatch8:WITHIN_NON_CODING_GENE+ENSMUST00000131573:Gpatch8:INTRONIC+ENSMUST00000131573:Gpatch8:WITHIN_NON_CODING_GENE+ENSMUST00000143842:Gpatch8:INTRONIC	GT:DP:EF	0/1:20:30	0/1:5:40	0/1:7:57	0/1:7:42	0/1:19:21	0/1:10:20	0/1:10:20	0/1:17:23	0/1:16:56	0/1:2:50	0/1:13:30	0/1:12:25	0/1:8:50	0/1:10:10	0/1:18:38
11	102380643	.	T	C	.	PASS	AEF=26;CSQ=ENSMUST00000126804:Gpatch8:INTRONIC+ENSMUST00000126804:Gpatch8:WITHIN_NON_CODING_GENE+ENSMUST00000131573:Gpatch8:INTRONIC+ENSMUST00000131573:Gpatch8:WITHIN_NON_CODING_GENE+ENSMUST00000143842:Gpatch8:INTRONIC	GT:DP:EF	0/1:18:38	0/1:4:50	0/1:5:40	0/1:5:20	0/1:11:18	0/1:7:14	0/1:9:11	0/1:9:22	0/1:13:15	./.:0:.	0/1:13:38	0/1:11:18	0/1:5:40	0/1:10:30	0/1:11:36
11	102380859	.	T	C	.	PASS	AEF=44;CSQ=ENSMUST00000126804:Gpatch8:INTRONIC+ENSMUST00000126804:Gpatch8:WITHIN_NON_CODING_GENE+ENSMUST00000131573:Gpatch8:INTRONIC+ENSMUST00000131573:Gpatch8:WITHIN_NON_CODING_GENE+ENSMUST00000143842:Gpatch8:INTRONIC	GT:DP:EF	0/1:13:38	0/0:2:0	0/1:1:100	0/1:4:50	0/1:12:66	0/1:5:40	0/1:5:60	0/1:13:15	0/1:16:62	0/1:2:50	0/1:13:30	0/1:8:62	0/1:5:40	0/1:11:27	0/1:9:55
11	102386965	.	T	C	.	PASS	AEF=19;CSQ=ENSMUST00000126804:Gpatch8:INTRONIC+ENSMUST00000126804:Gpatch8:WITHIN_NON_CODING_GENE+ENSMUST00000131573:Gpatch8:INTRONIC+ENSMUST00000131573:Gpatch8:WITHIN_NON_CODING_GENE+ENSMUST00000143842:Gpatch8:INTRONIC	GT:DP:EF	0/1:15:26	0/1:5:40	0/1:9:11	0/1:6:33	0/1:10:10	0/1:5:20	0/1:20:10	0/1:11:27	0/1:14:35	0/1:2:50	0/0:13:0	0/1:13:15	0/0:5:0	0/1:8:12	0/1:15:13
11	102386975	.	T	C	.	PASS	AEF=37;CSQ=ENSMUST00000126804:Gpatch8:INTRONIC+ENSMUST00000126804:Gpatch8:WITHIN_NON_CODING_GENE+ENSMUST00000131573:Gpatch8:INTRONIC+ENSMUST00000131573:Gpatch8:WITHIN_NON_CODING_GENE+ENSMUST00000143842:Gpatch8:INTRONIC	GT:DP:EF	0/1:18:55	0/1:3:66	0/1:8:37	0/1:5:40	0/1:10:50	0/1:5:40	0/1:17:5	0/1:12:58	0/1:6:33	0/1:3:100	0/1:15:20	0/1:11:63	0/0:6:0	0/1:8:25	0/1:13:46
11	102386980	.	T	C	.	PASS	AEF=19;CSQ=ENSMUST00000126804:Gpatch8:INTRONIC+ENSMUST00000126804:Gpatch8:WITHIN_NON_CODING_GENE+ENSMUST00000131573:Gpatch8:INTRONIC+ENSMUST00000131573:Gpatch8:WITHIN_NON_CODING_GENE+ENSMUST00000143842:Gpatch8:INTRONIC	GT:DP:EF	0/1:16:25	0/0:2:0	0/0:7:0	0/1:2:50	0/0:8:0	0/1:4:25	0/0:14:0	0/1:8:37	0/0:5:0	0/1:3:33	0/1:13:30	0/1:7:28	0/0:4:0	0/1:5:40	0/1:14:14
11	102388200	.	T	C	.	PASS	AEF=13;CSQ=ENSMUST00000126804:Gpatch8:INTRONIC+ENSMUST00000126804:Gpatch8:WITHIN_NON_CODING_GENE+ENSMUST00000131573:Gpatch8:INTRONIC+ENSMUST00000131573:Gpatch8:WITHIN_NON_CODING_GENE+ENSMUST00000143842:Gpatch8:INTRONIC	GT:DP:EF	0/1:9:33	0/1:5:20	0/1:8:25	0/1:10:10	0/1:12:8	0/1:9:11	0/1:14:28	0/1:9:11	0/1:14:7	0/0:2:0	0/1:12:8	0/1:8:12	0/0:5:0	0/0:12:0	0/1:12:25
11	102722284	.	T	C	.	PASS	AEF=17;CSQ=ENSMUST00000021306:Eftud2:INTRONIC+ENSMUST00000107060:Eftud2:INTRONIC	GT:DP:EF	0/1:5:20	0/0:1:0	0/0:1:0	0/1:6:16	0/1:3:33	0/0:2:0	0/0:2:0	0/0:5:0	0/1:11:9	0/1:2:50	0/0:2:0	0/0:1:0	./.:0:.	./.:0:.	0/1:16:25
11	102722293	.	T	C	.	PASS	AEF=11;CSQ=ENSMUST00000021306:Eftud2:INTRONIC+ENSMUST00000107060:Eftud2:INTRONIC	GT:DP:EF	0/1:3:33	0/0:1:0	0/0:1:0	0/0:6:0	0/0:3:0	0/0:2:0	0/0:2:0	0/1:5:20	0/1:12:8	0/1:2:50	0/0:3:0	0/0:2:0	0/0:2:0	./.:0:.	0/1:16:18
11	102722298	.	T	C	.	PASS	AEF=48;CSQ=ENSMUST00000021306:Eftud2:INTRONIC+ENSMUST00000107060:Eftud2:INTRONIC	GT:DP:EF	0/1:5:80	0/0:1:0	0/0:1:0	0/1:6:50	0/1:3:33	0/1:2:50	0/1:2:50	0/1:5:80	0/1:12:33	0/1:2:50	0/0:3:0	0/0:2:0	0/0:2:0	./.:0:.	0/1:16:68
11	102725221	.	T	C	.	PASS	AEF=18;CSQ=ENSMUST00000021306:Eftud2:INTRONIC+ENSMUST00000107060:Eftud2:INTRONIC+ENSMUST00000138483:Eftud2:INTRONIC+ENSMUST00000138483:Eftud2:WITHIN_NON_CODING_GENE+ENSMUST00000164768:Gm17536:WITHIN_NON_CODING_GENE	GT:DP:EF	0/1:15:26	0/0:1:0	0/1:6:33	0/0:3:0	0/1:8:12	0/1:9:22	0/1:2:50	0/0:5:0	0/1:14:14	0/0:1:0	0/0:5:0	0/1:13:23	0/0:1:0	./.:0:.	0/1:9:22
11	102727252	.	T	C	.	PASS	AEF=68;CSQ=ENSMUST00000021306:Eftud2:INTRONIC+ENSMUST00000107060:Eftud2:INTRONIC+ENSMUST00000138483:Eftud2:INTRONIC+ENSMUST00000138483:Eftud2:WITHIN_NON_CODING_GENE+ENSMUST00000164768:Gm17536:WITHIN_NON_CODING_GENE	GT:DP:EF	0/1:9:66	0/1:4:75	0/1:3:66	0/1:1:100	0/1:9:66	0/1:7:42	0/1:7:100	0/1:4:50	0/1:7:71	0/1:2:50	0/1:13:76	0/1:6:83	0/1:6:33	0/1:3:100	0/1:10:70
11	102727253	.	T	C	.	PASS	AEF=85;CSQ=ENSMUST00000021306:Eftud2:INTRONIC+ENSMUST00000107060:Eftud2:INTRONIC+ENSMUST00000138483:Eftud2:INTRONIC+ENSMUST00000138483:Eftud2:WITHIN_NON_CODING_GENE+ENSMUST00000164768:Gm17536:WITHIN_NON_CODING_GENE	GT:DP:EF	0/1:9:77	0/1:4:100	0/1:3:66	0/1:1:100	0/1:9:77	0/1:6:66	0/1:7:100	0/1:4:75	0/1:7:100	0/1:2:50	0/1:12:75	0/1:6:100	0/1:6:50	0/1:3:100	0/1:10:90
11	102728228	.	T	C	.	PASS	AEF=61;CSQ=ENSMUST00000021306:Eftud2:INTRONIC+ENSMUST00000107060:Eftud2:INTRONIC+ENSMUST00000138483:Eftud2:INTRONIC+ENSMUST00000138483:Eftud2:WITHIN_NON_CODING_GENE+ENSMUST00000164768:Gm17536:INTRONIC+ENSMUST00000164768:Gm17536:WITHIN_NON_CODING_GENE	GT:DP:EF	0/1:6:50	./.:0:.	0/1:2:50	0/1:1:100	0/1:10:30	0/1:4:100	0/1:2:100	0/1:7:71	0/1:10:60	0/1:2:100	0/1:4:100	0/1:1:100	0/0:2:0	./.:0:.	0/1:4:50
11	102883130	.	T	C	.	PASS	AEF=27;CSQ=ENSMUST00000155490:Dcakd:INTRONIC+ENSMUST00000164768:Gm17536:INTRONIC+ENSMUST00000164768:Gm17536:WITHIN_NON_CODING_GENE	GT:DP:EF	0/1:6:33	0/1:13:30	0/1:10:30	0/1:17:29	0/1:22:18	0/1:10:10	0/1:9:22	0/1:7:28	0/1:26:30	0/1:10:10	0/1:29:41	0/1:19:26	0/1:6:50	0/0:4:0	0/1:23:30
11	102885713	.	T	C	.	PASS	AEF=46;CSQ=ENSMUST00000155490:Dcakd:INTRONIC+ENSMUST00000164768:Gm17536:INTRONIC+ENSMUST00000164768:Gm17536:WITHIN_NON_CODING_GENE	GT:DP:EF	0/1:7:42	0/1:4:50	0/1:5:20	0/1:13:46	0/1:2:50	0/1:2:100	0/0:6:0	0/1:3:66	0/1:9:44	0/1:3:66	0/1:4:50	0/1:10:40	0/0:1:0	0/1:3:100	0/1:2:100
11	102936632	.	T	C	.	PASS	AEF=38;CSQ=ENSMUST00000103077:Plcd3:INTRONIC+ENSMUST00000128650:Plcd3:INTRONIC+ENSMUST00000164768:Gm17536:INTRONIC+ENSMUST00000164768:Gm17536:WITHIN_NON_CODING_GENE	GT:DP:EF	0/1:3:33	0/1:3:33	0/1:9:33	0/1:5:60	0/0:3:0	./.:0:.	0/0:2:0	0/0:2:0	0/0:1:0	0/1:7:42	0/1:13:38	0/0:2:0	0/1:3:100	./.:0:.	0/1:2:50
11	102936638	.	T	C	.	PASS	AEF=12;CSQ=ENSMUST00000103077:Plcd3:INTRONIC+ENSMUST00000128650:Plcd3:INTRONIC+ENSMUST00000164768:Gm17536:INTRONIC+ENSMUST00000164768:Gm17536:WITHIN_NON_CODING_GENE	GT:DP:EF	0/0:4:0	0/0:2:0	0/1:9:44	0/1:3:33	0/0:3:0	./.:0:.	0/0:2:0	0/0:2:0	0/1:2:50	0/0:6:0	0/0:12:0	0/0:2:0	0/1:2:50	0/0:1:0	0/0:2:0
11	102987139	.	T	C	.	PASS	AEF=21	GT:DP:EF	0/1:12:16	0/1:8:12	0/1:6:16	0/1:6:50	0/1:19:21	0/1:5:20	0/1:6:16	0/1:12:33	0/1:18:22	0/0:4:0	0/1:8:12	0/1:17:23	0/1:10:20	0/0:6:0	0/1:22:22
11	102987140	.	T	C	.	PASS	AEF=30	GT:DP:EF	0/1:12:33	0/1:8:12	0/1:6:16	0/1:6:16	0/1:19:31	0/1:5:20	0/1:6:66	0/1:12:41	0/1:19:36	0/1:5:20	0/1:9:22	0/1:16:18	0/1:14:42	0/1:7:14	0/1:23:34
11	102987188	.	T	C	.	PASS	AEF=41	GT:DP:EF	0/1:8:75	0/0:5:0	0/1:6:33	0/0:4:0	0/1:8:37	0/1:6:16	0/0:4:0	0/1:6:83	0/1:7:57	0/1:4:25	0/1:6:50	0/1:8:25	0/1:13:53	0/1:4:50	0/1:11:63
11	102987201	.	T	C	.	PASS	AEF=35	GT:DP:EF	0/1:6:50	0/1:4:25	0/1:5:20	0/1:4:25	0/1:5:20	0/0:7:0	0/1:3:100	0/1:10:70	0/1:5:40	0/0:3:0	0/1:6:16	0/1:9:22	0/1:12:41	0/1:3:66	0/1:10:20
11	102988736	.	T	C	.	PASS	AEF=23	GT:DP:EF	0/1:12:8	0/1:5:40	0/1:7:14	0/0:4:0	0/0:4:0	0/0:4:0	0/1:8:37	0/1:10:20	0/1:10:40	0/0:1:0	0/0:4:0	0/1:3:66	0/1:5:20	0/1:11:9	0/1:19:31
11	102988751	.	T	C	.	PASS	AEF=30	GT:DP:EF	0/1:13:23	0/0:5:0	0/1:6:50	0/1:6:16	0/1:4:25	0/0:4:0	0/1:5:60	0/1:10:20	0/1:7:42	./.:0:.	0/1:3:66	0/1:3:66	0/1:2:50	0/0:11:0	0/1:19:47
11	102988761	.	T	C	.	PASS	AEF=14	GT:DP:EF	0/0:11:0	0/0:4:0	0/1:5:40	0/0:4:0	0/1:4:25	0/0:4:0	0/1:3:66	0/1:10:10	0/1:9:22	./.:0:.	0/1:2:50	0/1:3:33	0/0:3:0	0/0:11:0	0/1:16:18
11	102988766	.	T	C	.	PASS	AEF=52	GT:DP:EF	0/1:10:40	0/1:4:75	0/1:4:75	0/1:5:20	0/1:2:100	0/0:4:0	0/1:2:50	0/1:8:50	0/1:10:60	./.:0:.	0/1:2:50	0/1:1:100	0/1:3:100	0/1:7:57	0/1:13:46
11	102990653	.	T	C	.	PASS	AEF=51	GT:DP:EF	0/1:9:33	0/1:3:33	0/1:7:71	0/1:7:42	0/1:7:71	0/1:7:42	0/1:7:71	0/1:8:50	0/1:6:50	0/1:4:50	0/0:1:0	0/1:8:37	0/1:8:37	0/0:1:0	0/1:10:80
11	103050366	.	T	C	.	PASS	AEF=7;CSQ=ENSMUST00000021322:Fmnl1:INTRONIC+ENSMUST00000042286:Fmnl1:INTRONIC+ENSMUST00000107027:Fmnl1:INTRONIC+ENSMUST00000126425:Fmnl1:INTRONIC+ENSMUST00000126425:Fmnl1:WITHIN_NON_CODING_GENE+ENSMUST00000154871:Fmnl1:INTRONIC+ENSMUST00000154871:Fmnl1:WITHIN_NON_CODING_GENE	GT:DP:EF	0/1:8:12	0/0:2:0	0/0:6:0	0/1:5:20	0/1:8:50	0/0:4:0	0/0:3:0	0/0:7:0	0/0:5:0	0/0:2:0	0/1:17:29	0/1:3:33	0/0:4:0	./.:0:.	0/1:7:14
11	103050391	.	T	C	.	PASS	AEF=30;CSQ=ENSMUST00000021322:Fmnl1:INTRONIC+ENSMUST00000042286:Fmnl1:INTRONIC+ENSMUST00000107027:Fmnl1:INTRONIC+ENSMUST00000126425:Fmnl1:INTRONIC+ENSMUST00000126425:Fmnl1:WITHIN_NON_CODING_GENE+ENSMUST00000154871:Fmnl1:INTRONIC+ENSMUST00000154871:Fmnl1:WITHIN_NON_CODING_GENE	GT:DP:EF	0/1:9:22	0/0:2:0	0/1:5:40	0/1:5:20	0/1:7:28	0/0:3:0	0/1:3:66	0/1:6:66	0/1:7:14	0/0:2:0	0/1:17:29	./.:0:.	0/1:3:33	./.:0:.	0/1:4:50
11	103050397	.	T	C	.	PASS	AEF=12;CSQ=ENSMUST00000021322:Fmnl1:INTRONIC+ENSMUST00000042286:Fmnl1:INTRONIC+ENSMUST00000107027:Fmnl1:INTRONIC+ENSMUST00000126425:Fmnl1:INTRONIC+ENSMUST00000126425:Fmnl1:WITHIN_NON_CODING_GENE+ENSMUST00000154871:Fmnl1:INTRONIC+ENSMUST00000154871:Fmnl1:WITHIN_NON_CODING_GENE	GT:DP:EF	0/1:9:11	0/0:2:0	0/1:5:40	0/1:4:25	0/1:7:14	0/0:3:0	0/0:3:0	0/1:7:14	0/1:7:14	0/0:2:0	0/1:16:50	./.:0:.	0/0:3:0	./.:0:.	0/0:4:0
11	103050398	.	T	C	.	PASS	AEF=29;CSQ=ENSMUST00000021322:Fmnl1:INTRONIC+ENSMUST00000042286:Fmnl1:INTRONIC+ENSMUST00000107027:Fmnl1:INTRONIC+ENSMUST00000126425:Fmnl1:INTRONIC+ENSMUST00000126425:Fmnl1:WITHIN_NON_CODING_GENE+ENSMUST00000154871:Fmnl1:INTRONIC+ENSMUST00000154871:Fmnl1:WITHIN_NON_CODING_GENE	GT:DP:EF	0/1:9:22	0/1:2:50	0/1:5:20	0/1:4:25	0/1:8:12	0/0:3:0	0/0:3:0	0/1:7:28	0/1:8:25	0/1:2:100	0/1:16:56	./.:0:.	0/0:3:0	./.:0:.	0/1:5:20
11	103050405	.	T	C	.	PASS	AEF=12;CSQ=ENSMUST00000021322:Fmnl1:INTRONIC+ENSMUST00000042286:Fmnl1:INTRONIC+ENSMUST00000107027:Fmnl1:INTRONIC+ENSMUST00000126425:Fmnl1:INTRONIC+ENSMUST00000126425:Fmnl1:WITHIN_NON_CODING_GENE+ENSMUST00000154871:Fmnl1:INTRONIC+ENSMUST00000154871:Fmnl1:WITHIN_NON_CODING_GENE	GT:DP:EF	0/0:9:0	0/1:2:50	0/0:3:0	0/1:4:25	0/1:8:12	0/0:3:0	0/0:3:0	0/1:6:33	0/1:8:12	0/0:2:0	0/1:17:11	./.:0:.	0/1:3:33	./.:0:.	0/0:5:0
11	103050415	.	T	C	.	PASS	AEF=22;CSQ=ENSMUST00000021322:Fmnl1:INTRONIC+ENSMUST00000042286:Fmnl1:INTRONIC+ENSMUST00000107027:Fmnl1:INTRONIC+ENSMUST00000126425:Fmnl1:INTRONIC+ENSMUST00000126425:Fmnl1:WITHIN_NON_CODING_GENE+ENSMUST00000154871:Fmnl1:INTRONIC+ENSMUST00000154871:Fmnl1:WITHIN_NON_CODING_GENE	GT:DP:EF	0/0:6:0	0/1:1:100	0/1:2:100	0/1:4:25	0/1:6:16	0/0:3:0	0/1:4:50	0/1:3:66	0/0:10:0	0/1:2:50	0/1:16:6	0/1:1:100	0/1:3:33	./.:0:.	0/0:4:0
11	103050426	.	T	C	.	PASS	AEF=8;CSQ=ENSMUST00000021322:Fmnl1:INTRONIC+ENSMUST00000042286:Fmnl1:INTRONIC+ENSMUST00000107027:Fmnl1:INTRONIC+ENSMUST00000126425:Fmnl1:INTRONIC+ENSMUST00000126425:Fmnl1:WITHIN_NON_CODING_GENE+ENSMUST00000154871:Fmnl1:INTRONIC+ENSMUST00000154871:Fmnl1:WITHIN_NON_CODING_GENE	GT:DP:EF	0/0:4:0	0/1:2:50	./.:0:.	0/0:1:0	0/0:8:0	./.:0:.	0/1:2:50	0/0:5:0	0/0:12:0	0/0:2:0	0/1:16:18	./.:0:.	0/0:4:0	./.:0:.	0/0:2:0
11	103050441	.	T	C	.	PASS	AEF=34;CSQ=ENSMUST00000021322:Fmnl1:INTRONIC+ENSMUST00000042286:Fmnl1:INTRONIC+ENSMUST00000107027:Fmnl1:INTRONIC+ENSMUST00000126425:Fmnl1:INTRONIC+ENSMUST00000126425:Fmnl1:WITHIN_NON_CODING_GENE+ENSMUST00000154871:Fmnl1:INTRONIC+ENSMUST00000154871:Fmnl1:WITHIN_NON_CODING_GENE	GT:DP:EF	0/1:4:25	0/1:2:50	0/1:2:50	0/1:1:100	0/0:3:0	0/0:1:0	0/1:2:50	0/1:4:25	0/1:6:16	0/0:2:0	0/1:8:50	0/1:3:66	./.:0:.	./.:0:.	0/1:4:50
11	103050467	.	T	C	.	PASS	AEF=25;CSQ=ENSMUST00000021322:Fmnl1:INTRONIC+ENSMUST00000042286:Fmnl1:INTRONIC+ENSMUST00000107027:Fmnl1:INTRONIC+ENSMUST00000126425:Fmnl1:INTRONIC+ENSMUST00000126425:Fmnl1:WITHIN_NON_CODING_GENE+ENSMUST00000154871:Fmnl1:INTRONIC+ENSMUST00000154871:Fmnl1:WITHIN_NON_CODING_GENE	GT:DP:EF	0/1:6:50	0/1:10:20	0/1:8:62	0/0:6:0	0/0:3:0	0/0:2:0	0/0:3:0	0/1:5:40	0/1:6:16	0/1:2:50	0/1:9:33	0/0:4:0	./.:0:.	./.:0:.	0/1:5:40
11	103546167	.	T	C	.	PASS	AEF=27;CSQ=ENSMUST00000021329:Gosr2:INTRONIC+ENSMUST00000107013:Gosr2:INTRONIC+ENSMUST00000145265:Gosr2:INTRONIC+ENSMUST00000145265:Gosr2:WITHIN_NON_CODING_GENE	GT:DP:EF	0/1:3:33	./.:0:.	0/1:3:33	0/1:1:100	./.:0:.	0/1:2:50	./.:0:.	0/1:6:16	0/0:1:0	./.:0:.	0/1:21:33	0/0:4:0	0/1:1:100	0/0:1:0	0/0:3:0
11	103546181	.	T	C	.	PASS	AEF=29;CSQ=ENSMUST00000021329:Gosr2:INTRONIC+ENSMUST00000107013:Gosr2:INTRONIC+ENSMUST00000145265:Gosr2:INTRONIC+ENSMUST00000145265:Gosr2:WITHIN_NON_CODING_GENE	GT:DP:EF	0/1:2:50	./.:0:.	0/1:4:25	0/1:2:50	./.:0:.	0/0:2:0	./.:0:.	0/1:6:50	0/0:1:0	./.:0:.	0/1:23:26	0/1:3:33	0/1:1:100	./.:0:.	0/0:1:0
11	103546219	.	T	C	.	PASS	AEF=22;CSQ=ENSMUST00000021329:Gosr2:INTRONIC+ENSMUST00000107013:Gosr2:INTRONIC+ENSMUST00000145265:Gosr2:INTRONIC+ENSMUST00000145265:Gosr2:WITHIN_NON_CODING_GENE	GT:DP:EF	0/0:2:0	./.:0:.	0/1:4:25	0/0:2:0	./.:0:.	0/0:3:0	./.:0:.	0/1:4:25	./.:0:.	0/0:2:0	0/1:12:41	0/0:1:0	0/0:1:0	./.:0:.	./.:0:.
11	103546229	.	T	C	.	PASS	AEF=37;CSQ=ENSMUST00000021329:Gosr2:INTRONIC+ENSMUST00000107013:Gosr2:INTRONIC+ENSMUST00000145265:Gosr2:INTRONIC+ENSMUST00000145265:Gosr2:WITHIN_NON_CODING_GENE	GT:DP:EF	0/0:2:0	./.:0:.	0/1:3:33	0/1:2:50	0/0:1:0	0/0:2:0	./.:0:.	0/1:5:20	./.:0:.	0/0:2:0	0/1:11:54	0/0:1:0	0/0:1:0	0/0:1:0	0/1:3:66
11	103546233	.	T	C	.	PASS	AEF=70;CSQ=ENSMUST00000021329:Gosr2:INTRONIC+ENSMUST00000107013:Gosr2:INTRONIC+ENSMUST00000145265:Gosr2:INTRONIC+ENSMUST00000145265:Gosr2:WITHIN_NON_CODING_GENE	GT:DP:EF	0/1:2:50	./.:0:.	0/1:2:100	0/1:2:100	./.:0:.	0/1:2:50	./.:0:.	0/1:4:50	./.:0:.	0/0:2:0	0/1:10:80	0/1:1:100	0/0:1:0	./.:0:.	./.:0:.
11	103546236	.	T	C	.	PASS	AEF=18;CSQ=ENSMUST00000021329:Gosr2:INTRONIC+ENSMUST00000107013:Gosr2:INTRONIC+ENSMUST00000145265:Gosr2:INTRONIC+ENSMUST00000145265:Gosr2:WITHIN_NON_CODING_GENE	GT:DP:EF	0/1:4:25	./.:0:.	0/0:3:0	0/0:1:0	0/0:1:0	0/1:3:33	./.:0:.	0/1:5:20	./.:0:.	0/0:2:0	0/1:11:27	0/0:1:0	0/0:2:0	0/1:1:100	0/0:3:0
11	103546267	.	T	C	.	PASS	AEF=33;CSQ=ENSMUST00000021329:Gosr2:INTRONIC+ENSMUST00000107013:Gosr2:INTRONIC+ENSMUST00000145265:Gosr2:INTRONIC+ENSMUST00000145265:Gosr2:WITHIN_NON_CODING_GENE	GT:DP:EF	0/0:2:0	./.:0:.	0/0:1:0	./.:0:.	./.:0:.	0/0:1:0	0/0:1:0	0/0:1:0	0/1:2:100	0/1:4:50	0/1:16:31	0/1:2:100	./.:0:.	./.:0:.	0/0:2:0
11	103546280	.	T	C	.	PASS	AEF=38;CSQ=ENSMUST00000021329:Gosr2:INTRONIC+ENSMUST00000107013:Gosr2:INTRONIC+ENSMUST00000145265:Gosr2:INTRONIC+ENSMUST00000145265:Gosr2:WITHIN_NON_CODING_GENE	GT:DP:EF	0/1:2:50	./.:0:.	0/1:1:100	./.:0:.	0/0:2:0	0/0:1:0	0/0:1:0	0/0:2:0	0/1:2:100	0/1:3:66	0/1:18:33	0/1:3:33	0/0:1:0	./.:0:.	0/1:3:66
11	103690208	.	T	C	.	PASS	AEF=27;CSQ=ENSMUST00000040443:Nsf:INTRONIC+ENSMUST00000103075:Nsf:INTRONIC	GT:DP:EF	0/1:14:35	0/1:1:100	0/0:5:0	0/1:3:33	0/1:8:37	0/0:7:0	0/1:6:16	0/1:4:25	0/1:7:42	0/1:2:50	0/1:18:38	0/1:10:20	0/1:11:9	0/1:3:33	0/1:10:40
11	103690287	.	T	C	.	PASS	AEF=23;CSQ=ENSMUST00000040443:Nsf:INTRONIC+ENSMUST00000103075:Nsf:INTRONIC	GT:DP:EF	0/1:13:15	0/1:4:25	0/1:9:22	0/1:19:15	0/1:21:19	0/1:9:22	0/1:10:30	0/1:11:18	0/1:21:19	0/1:5:20	0/1:22:36	0/1:6:16	0/1:8:12	0/0:7:0	0/1:14:57
11	104148180	.	A	G	.	PASS	AEF=41;CSQ=ENSMUST00000100347:Mapt:INTRONIC+ENSMUST00000106988:Mapt:INTRONIC+ENSMUST00000106989:Mapt:INTRONIC+ENSMUST00000106991:Mapt:INTRONIC+ENSMUST00000106992:Mapt:INTRONIC+ENSMUST00000106993:Mapt:INTRONIC+ENSMUST00000106995:Mapt:INTRONIC+ENSMUST00000132245:Mapt:INTRONIC+ENSMUST00000132977:Mapt:INTRONIC+ENSMUST00000138384:Mapt:INTRONIC+ENSMUST00000138384:Mapt:WITHIN_NON_CODING_GENE+ENSMUST0000…	GT:DP:EF	0/1:10:50	./.:0:.	0/1:4:50	0/0:1:0	0/1:4:50	0/1:3:66	0/1:6:16	0/1:5:40	0/1:5:40	./.:0:.	0/1:4:50	0/1:6:33	0/1:13:7	0/1:18:66	0/1:4:25
11	104158510	.	A	G	.	PASS	AEF=14;CSQ=ENSMUST00000100347:Mapt:INTRONIC+ENSMUST00000106988:Mapt:INTRONIC+ENSMUST00000106989:Mapt:INTRONIC+ENSMUST00000106991:Mapt:INTRONIC+ENSMUST00000106992:Mapt:INTRONIC+ENSMUST00000106993:Mapt:INTRONIC+ENSMUST00000106995:Mapt:INTRONIC+ENSMUST00000132977:Mapt:INTRONIC+ENSMUST00000145227:Mapt:INTRONIC+ENSMUST00000146353:Mapt:INTRONIC+ENSMUST00000146353:Mapt:WITHIN_NON_CODING_GENE	GT:DP:EF	0/1:17:23	0/1:9:11	0/1:47:19	0/1:12:16	0/1:17:5	0/1:7:42	0/1:7:14	0/1:21:23	0/1:21:4	0/1:12:25	0/1:32:15	0/0:22:0	0/0:5:0	0/0:3:0	0/1:21:4
11	104161952	.	A	G	.	PASS	AEF=11;CSQ=ENSMUST00000100347:Mapt:INTRONIC+ENSMUST00000106988:Mapt:INTRONIC+ENSMUST00000106989:Mapt:INTRONIC+ENSMUST00000106991:Mapt:INTRONIC+ENSMUST00000106992:Mapt:INTRONIC+ENSMUST00000106993:Mapt:INTRONIC+ENSMUST00000106995:Mapt:INTRONIC+ENSMUST00000132977:Mapt:INTRONIC+ENSMUST00000145227:Mapt:INTRONIC+ENSMUST00000146353:Mapt:INTRONIC+ENSMUST00000146353:Mapt:WITHIN_NON_CODING_GENE	GT:DP:EF	0/1:41:7	0/0:9:0	0/1:19:36	0/1:20:10	0/1:13:7	0/0:3:0	0/0:10:0	0/1:46:21	0/1:20:25	0/1:12:8	0/1:39:12	0/0:25:0	0/0:21:0	0/0:8:0	0/0:18:0
11	104162027	.	A	G	.	PASS	AEF=10;CSQ=ENSMUST00000100347:Mapt:INTRONIC+ENSMUST00000106988:Mapt:INTRONIC+ENSMUST00000106989:Mapt:INTRONIC+ENSMUST00000106991:Mapt:INTRONIC+ENSMUST00000106992:Mapt:INTRONIC+ENSMUST00000106993:Mapt:INTRONIC+ENSMUST00000106995:Mapt:INTRONIC+ENSMUST00000132977:Mapt:INTRONIC+ENSMUST00000145227:Mapt:INTRONIC+ENSMUST00000146353:Mapt:INTRONIC+ENSMUST00000146353:Mapt:WITHIN_NON_CODING_GENE	GT:DP:EF	0/1:15:13	0/0:2:0	0/1:10:30	0/0:9:0	0/0:7:0	0/1:9:11	0/0:5:0	0/1:19:10	0/0:6:0	0/1:3:33	0/1:17:23	0/0:9:0	0/0:12:0	0/0:7:0	0/1:16:12
11	104162031	.	A	G	.	PASS	AEF=14;CSQ=ENSMUST00000100347:Mapt:INTRONIC+ENSMUST00000106988:Mapt:INTRONIC+ENSMUST00000106989:Mapt:INTRONIC+ENSMUST00000106991:Mapt:INTRONIC+ENSMUST00000106992:Mapt:INTRONIC+ENSMUST00000106993:Mapt:INTRONIC+ENSMUST00000106995:Mapt:INTRONIC+ENSMUST00000132977:Mapt:INTRONIC+ENSMUST00000145227:Mapt:INTRONIC+ENSMUST00000146353:Mapt:INTRONIC+ENSMUST00000146353:Mapt:WITHIN_NON_CODING_GENE	GT:DP:EF	0/1:15:6	0/0:4:0	0/1:14:14	0/1:11:9	0/0:8:0	0/0:9:0	0/1:4:25	0/1:19:10	0/1:10:20	0/1:4:25	0/1:18:27	0/1:9:44	0/0:13:0	0/0:7:0	0/1:16:25
11	104174271	.	A	G	.	PASS	AEF=35;CSQ=ENSMUST00000100347:Mapt:INTRONIC+ENSMUST00000106988:Mapt:INTRONIC+ENSMUST00000106989:Mapt:INTRONIC+ENSMUST00000106991:Mapt:INTRONIC+ENSMUST00000106992:Mapt:INTRONIC+ENSMUST00000106993:Mapt:INTRONIC+ENSMUST00000106995:Mapt:INTRONIC	GT:DP:EF	0/1:46:60	0/1:6:66	0/1:20:60	0/1:10:70	0/1:21:38	0/1:35:34	0/0:6:0	0/1:18:50	0/1:16:75	0/1:12:33	0/1:31:35	0/1:34:47	0/0:45:0	0/0:29:0	0/1:39:46
11	104996998	.	A	G	.	PASS	AEF=17;CSQ=ENSMUST00000021030:Mettl2:INTRONIC+ENSMUST00000132185:Mettl2:INTRONIC+ENSMUST00000132185:Mettl2:WITHIN_NON_CODING_GENE+ENSMUST00000136214:Mettl2:INTRONIC+ENSMUST00000136214:Mettl2:WITHIN_NON_CODING_GENE	GT:DP:EF	0/1:15:13	0/1:7:28	0/1:13:7	0/1:18:5	0/1:21:9	0/1:9:11	./.:0:.	0/1:8:12	0/1:36:22	0/0:6:0	0/1:31:25	0/1:8:12	0/0:1:0	0/0:1:0	0/1:28:21
11	106036720	.	T	C	.	PASS	AEF=48;CSQ=ENSMUST00000007444:Strada:INTRONIC+ENSMUST00000100324:Strada:INTRONIC+ENSMUST00000103072:Strada:INTRONIC+ENSMUST00000106871:Strada:INTRONIC+ENSMUST00000122989:Strada:INTRONIC+ENSMUST00000122989:Strada:WITHIN_NON_CODING_GENE+ENSMUST00000152008:Strada:INTRONIC	GT:DP:EF	0/1:8:75	0/1:2:50	0/1:7:28	0/1:4:25	0/0:1:0	./.:0:.	0/0:1:0	0/1:3:33	0/1:7:28	0/1:8:62	0/1:21:47	0/1:5:20	0/1:4:75	0/1:2:50	0/1:11:81
11	106036722	.	T	C	.	PASS	AEF=50;CSQ=ENSMUST00000007444:Strada:INTRONIC+ENSMUST00000100324:Strada:INTRONIC+ENSMUST00000103072:Strada:INTRONIC+ENSMUST00000106871:Strada:INTRONIC+ENSMUST00000122989:Strada:INTRONIC+ENSMUST00000122989:Strada:WITHIN_NON_CODING_GENE+ENSMUST00000152008:Strada:INTRONIC	GT:DP:EF	0/1:7:71	0/0:2:0	0/1:7:28	0/1:4:25	0/0:1:0	./.:0:.	./.:0:.	0/1:3:33	0/1:6:16	0/1:8:75	0/1:20:60	0/1:5:40	0/1:4:75	0/1:3:33	0/1:10:60
11	106037677	.	T	C	.	PASS	AEF=19;CSQ=ENSMUST00000007444:Strada:INTRONIC+ENSMUST00000100324:Strada:INTRONIC+ENSMUST00000103072:Strada:INTRONIC+ENSMUST00000106871:Strada:INTRONIC+ENSMUST00000122989:Strada:INTRONIC+ENSMUST00000122989:Strada:WITHIN_NON_CODING_GENE+ENSMUST00000152008:Strada:INTRONIC	GT:DP:EF	0/1:5:20	0/0:3:0	0/0:4:0	0/0:4:0	0/0:2:0	0/0:3:0	0/0:3:0	./.:0:.	0/1:11:27	0/1:6:16	0/1:9:44	0/1:7:14	0/0:6:0	0/1:4:50	0/0:5:0
11	106253729	.	T	C	.	PASS	AEF=29	GT:DP:EF	0/1:4:50	0/0:3:0	0/1:3:33	0/1:11:36	0/0:3:0	./.:0:.	./.:0:.	./.:0:.	0/1:16:25	0/1:4:25	0/1:14:21	./.:0:.	./.:0:.	./.:0:.	./.:0:.
11	106631744	.	T	C	.	PASS	AEF=20;CSQ=ENSMUST00000021060:Polg2:INTRONIC+ENSMUST00000127061:Polg2:INTRONIC+ENSMUST00000127061:Polg2:NMD_TRANSCRIPT+ENSMUST00000155107:Polg2:INTRONIC+ENSMUST00000155107:Polg2:NMD_TRANSCRIPT	GT:DP:EF	0/1:10:40	0/1:7:14	0/1:7:14	0/0:5:0	0/1:9:11	0/1:4:50	0/0:2:0	0/1:18:27	0/1:17:29	0/0:1:0	0/1:14:21	0/0:3:0	0/1:4:50	0/0:1:0	0/0:7:0
11	106687123	.	T	C	.	PASS	AEF=43;CSQ=ENSMUST00000092517:Smurf2:INTRONIC+ENSMUST00000103067:Smurf2:INTRONIC+ENSMUST00000130688:Smurf2:INTRONIC+ENSMUST00000130688:Smurf2:WITHIN_NON_CODING_GENE+ENSMUST00000139297:Smurf2:INTRONIC+ENSMUST00000139297:Smurf2:WITHIN_NON_CODING_GENE+ENSMUST00000167787:Smurf2:INTRONIC	GT:DP:EF	0/1:3:66	0/0:3:0	0/1:2:50	0/1:1:100	0/0:2:0	0/0:1:0	0/1:4:25	0/1:5:60	0/1:6:66	0/0:2:0	0/1:14:50	0/1:7:28	0/1:8:75	0/1:7:14	0/0:4:0
11	106952051	.	T	C	.	PASS	AEF=20;CSQ=ENSMUST00000057892:Bptf:INTRONIC+ENSMUST00000106762:Bptf:INTRONIC+ENSMUST00000106763:Bptf:INTRONIC+ENSMUST00000163676:Bptf:INTRONIC	GT:DP:EF	0/1:6:16	0/1:2:50	./.:0:.	0/1:4:25	0/0:9:0	0/0:4:0	0/1:11:36	0/1:9:44	0/1:12:16	0/0:4:0	0/1:4:25	0/1:8:12	0/0:8:0	0/0:2:0	0/1:13:38
11	109093831	.	T	C	.	PASS	AEF=10;CSQ=ENSMUST00000020920:Rgs9:INTRONIC+ENSMUST00000103062:Rgs9:INTRONIC+ENSMUST00000167807:Rgs9:INTRONIC	GT:DP:EF	0/1:27:3	0/0:16:0	0/0:7:0	0/1:29:3	0/1:16:6	0/0:9:0	0/1:13:61	0/1:21:14	0/0:14:0	0/1:7:14	0/1:66:3	0/1:18:66	0/0:8:0	0/0:14:0	0/0:24:0
11	109095672	.	T	C	.	PASS	AEF=49;CSQ=ENSMUST00000020920:Rgs9:INTRONIC+ENSMUST00000103062:Rgs9:INTRONIC+ENSMUST00000167807:Rgs9:INTRONIC	GT:DP:EF	0/1:38:57	0/1:64:59	0/1:48:58	0/1:71:49	0/1:19:47	0/1:11:36	0/1:19:52	0/1:38:44	0/1:80:43	0/1:12:50	0/1:57:59	0/1:15:66	0/1:9:11	0/0:5:0	0/1:49:28
11	109095681	.	T	C	.	PASS	AEF=9;CSQ=ENSMUST00000020920:Rgs9:INTRONIC+ENSMUST00000103062:Rgs9:INTRONIC+ENSMUST00000167807:Rgs9:INTRONIC	GT:DP:EF	0/1:33:12	0/1:47:21	0/1:34:14	0/1:50:10	0/1:21:9	0/0:10:0	0/1:22:4	0/1:31:12	0/1:60:6	0/1:12:33	0/1:48:10	0/1:20:10	0/0:9:0	0/0:5:0	0/1:34:2
11	109115057	.	T	C	.	PASS	AEF=6;CSQ=ENSMUST00000020920:Rgs9:INTRONIC+ENSMUST00000106706:Rgs9:INTRONIC+ENSMUST00000167807:Rgs9:INTRONIC	GT:DP:EF	0/1:31:12	0/0:8:0	0/1:9:22	0/0:11:0	0/0:10:0	0/1:11:9	0/0:7:0	0/1:18:11	0/0:16:0	0/0:3:0	0/1:30:6	0/0:15:0	0/0:5:0	0/1:5:20	0/0:15:0
11	109115063	.	T	C	.	PASS	AEF=43;CSQ=ENSMUST00000020920:Rgs9:INTRONIC+ENSMUST00000106706:Rgs9:INTRONIC+ENSMUST00000167807:Rgs9:INTRONIC	GT:DP:EF	0/1:31:61	0/1:9:33	0/1:8:37	0/1:12:66	0/1:10:50	0/1:11:9	0/1:7:42	0/1:18:33	0/1:19:52	0/1:4:25	0/1:29:62	0/1:17:41	0/1:5:60	0/1:5:40	0/1:14:21
11	109115064	.	T	C	.	PASS	AEF=37;CSQ=ENSMUST00000020920:Rgs9:INTRONIC+ENSMUST00000106706:Rgs9:INTRONIC+ENSMUST00000167807:Rgs9:INTRONIC	GT:DP:EF	0/1:31:35	0/1:9:33	0/1:8:12	0/1:12:50	0/1:10:40	0/1:11:27	0/1:7:28	0/1:18:44	0/1:19:42	0/1:4:50	0/1:29:58	0/1:17:23	0/1:5:60	0/0:5:0	0/1:14:14
11	109115071	.	T	C	.	PASS	AEF=43;CSQ=ENSMUST00000020920:Rgs9:INTRONIC+ENSMUST00000106706:Rgs9:INTRONIC+ENSMUST00000167807:Rgs9:INTRONIC	GT:DP:EF	0/1:32:43	0/1:8:50	0/1:8:37	0/1:10:40	0/1:11:36	0/1:12:25	0/1:6:50	0/1:17:58	0/1:18:50	0/1:2:50	0/1:34:64	0/1:18:22	0/1:5:60	0/1:5:20	0/1:17:17
11	109325067	.	T	C	.	PASS	AEF=31;CSQ=ENSMUST00000032206:Slc16a6:INTRONIC+ENSMUST00000070152:Slc16a6:INTRONIC+ENSMUST00000070872:Slc16a6:INTRONIC+ENSMUST00000168740:Slc16a6:INTRONIC	GT:DP:EF	0/1:10:20	./.:0:.	0/1:4:50	0/1:4:25	0/1:10:30	0/1:1:100	0/1:14:50	0/1:6:50	0/1:7:14	0/1:3:66	0/1:22:27	0/1:5:20	0/1:8:12	0/1:4:25	0/1:14:21
11	109329276	.	T	C	.	PASS	AEF=25;CSQ=ENSMUST00000070152:Slc16a6:INTRONIC+ENSMUST00000070872:Slc16a6:INTRONIC+ENSMUST00000129901:Slc16a6:INTRONIC+ENSMUST00000129901:Slc16a6:WITHIN_NON_CODING_GENE+ENSMUST00000168740:Slc16a6:INTRONIC	GT:DP:EF	0/1:10:10	0/0:1:0	0/0:1:0	0/1:4:50	0/1:5:20	./.:0:.	0/1:6:33	0/1:3:33	0/1:4:25	./.:0:.	0/1:20:25	0/0:5:0	0/1:7:14	0/1:2:50	0/1:19:36
11	109329884	.	T	C	.	PASS	AEF=24;CSQ=ENSMUST00000070152:Slc16a6:INTRONIC+ENSMUST00000070872:Slc16a6:INTRONIC+ENSMUST00000129901:Slc16a6:INTRONIC+ENSMUST00000129901:Slc16a6:WITHIN_NON_CODING_GENE+ENSMUST00000168740:Slc16a6:INTRONIC	GT:DP:EF	0/1:16:31	0/1:6:33	0/1:10:20	0/1:10:10	0/1:13:23	0/0:3:0	0/1:12:8	0/1:8:25	0/1:8:25	0/0:3:0	0/1:14:35	0/1:5:40	0/1:8:37	0/0:2:0	0/1:11:27
11	113567363	.	A	G	.	PASS	AEF=12;CSQ=ENSMUST00000018871:Cpsf4l:INTRONIC+ENSMUST00000018872:Cpsf4l:INTRONIC+ENSMUST00000100248:Cpsf4l:INTRONIC+ENSMUST00000106617:Cpsf4l:INTRONIC+ENSMUST00000151396:Cpsf4l:INTRONIC+ENSMUST00000151396:Cpsf4l:WITHIN_NON_CODING_GENE	GT:DP:EF	0/1:20:30	0/0:1:0	0/0:2:0	0/1:9:11	./.:0:.	0/1:2:50	0/0:10:0	0/0:1:0	0/0:10:0	0/1:7:14	0/1:30:10	0/0:11:0	0/0:1:0	0/0:5:0	0/0:1:0
11	115125344	.	T	C	.	PASS	AEF=23;CSQ=ENSMUST00000003351:Grin2c:INTRONIC+ENSMUST00000019007:Grin2c:INTRONIC+ENSMUST00000106554:Grin2c:INTRONIC	GT:DP:EF	0/1:28:32	0/1:7:14	0/1:20:35	0/1:17:11	0/1:13:30	0/0:8:0	0/1:7:28	0/1:27:29	0/1:33:24	0/1:12:25	0/1:71:21	0/1:28:17	0/1:16:31	0/0:5:0	0/1:30:26
11	115125350	.	T	C	.	PASS	AEF=34;CSQ=ENSMUST00000003351:Grin2c:INTRONIC+ENSMUST00000019007:Grin2c:INTRONIC+ENSMUST00000106554:Grin2c:INTRONIC	GT:DP:EF	0/1:25:40	0/0:7:0	0/1:15:13	0/1:15:26	0/1:13:23	0/1:7:42	0/0:5:0	0/1:23:43	0/1:29:41	0/1:13:30	0/1:69:31	0/1:21:33	0/1:16:43	0/1:5:60	0/1:17:58
11	115140193	.	T	C	.	PASS	AEF=27	GT:DP:EF	0/1:5:20	0/1:7:42	0/0:7:0	0/1:12:25	0/0:3:0	0/0:5:0	0/0:2:0	0/1:3:33	0/1:12:16	0/1:7:14	0/1:36:38	0/1:6:33	0/1:3:33	0/0:1:0	0/1:4:50
11	115268958	.	A	G	.	PASS	AEF=14;CSQ=ENSMUST00000021079:Ict1:INTRONIC+ENSMUST00000021079:Ict1:WITHIN_NON_CODING_GENE+ENSMUST00000103036:Ict1:INTRONIC+ENSMUST00000106539:Ict1:INTRONIC+ENSMUST00000122946:Ict1:INTRONIC+ENSMUST00000122946:Ict1:NMD_TRANSCRIPT+ENSMUST00000125653:C920011F04Rik:INTRONIC+ENSMUST00000125653:C920011F04Rik:WITHIN_NON_CODING_GENE+ENSMUST00000128632:Ict1:INTRONIC+ENSMUST00000128632:Ict1:WITHIN_NON_CODI…	GT:DP:EF	0/1:5:20	0/1:32:6	0/1:31:3	0/1:30:13	0/1:10:20	0/0:4:0	0/1:7:14	0/1:7:28	0/1:28:25	0/1:10:30	0/1:31:19	0/1:8:12	0/0:8:0	0/0:8:0	0/1:10:10
11	115269117	.	A	G	.	PASS	AEF=16;CSQ=ENSMUST00000021079:Ict1:INTRONIC+ENSMUST00000021079:Ict1:WITHIN_NON_CODING_GENE+ENSMUST00000103036:Ict1:INTRONIC+ENSMUST00000106539:Ict1:INTRONIC+ENSMUST00000122946:Ict1:INTRONIC+ENSMUST00000122946:Ict1:NMD_TRANSCRIPT+ENSMUST00000125653:C920011F04Rik:INTRONIC+ENSMUST00000125653:C920011F04Rik:WITHIN_NON_CODING_GENE+ENSMUST00000128632:Ict1:INTRONIC+ENSMUST00000128632:Ict1:WITHIN_NON_CODI…	GT:DP:EF	0/1:11:27	0/1:15:26	0/1:19:5	0/0:16:0	0/1:8:12	0/1:5:20	0/1:9:11	0/1:6:33	0/1:17:11	0/1:10:10	0/1:31:19	0/1:10:10	0/1:8:25	0/0:5:0	0/1:14:28
11	115269938	.	A	G	.	PASS	AEF=8;CSQ=ENSMUST00000021079:Ict1:INTRONIC+ENSMUST00000021079:Ict1:WITHIN_NON_CODING_GENE+ENSMUST00000103036:Ict1:INTRONIC+ENSMUST00000106539:Ict1:INTRONIC+ENSMUST00000122946:Ict1:INTRONIC+ENSMUST00000122946:Ict1:NMD_TRANSCRIPT+ENSMUST00000128632:Ict1:INTRONIC+ENSMUST00000128632:Ict1:WITHIN_NON_CODING_GENE+ENSMUST00000133192:Ict1:INTRONIC+ENSMUST00000133192:Ict1:WITHIN_NON_CODING_GENE+ENSMUST0000…	GT:DP:EF	0/1:11:9	0/0:3:0	0/0:2:0	0/0:9:0	0/0:2:0	./.:0:.	0/0:3:0	0/0:5:0	0/0:12:0	0/0:5:0	0/1:24:25	0/0:7:0	0/1:7:28	0/0:3:0	0/0:19:0
11	115269956	.	A	G	.	PASS	AEF=17;CSQ=ENSMUST00000021079:Ict1:INTRONIC+ENSMUST00000021079:Ict1:WITHIN_NON_CODING_GENE+ENSMUST00000103036:Ict1:INTRONIC+ENSMUST00000106539:Ict1:INTRONIC+ENSMUST00000122946:Ict1:INTRONIC+ENSMUST00000122946:Ict1:NMD_TRANSCRIPT+ENSMUST00000128632:Ict1:INTRONIC+ENSMUST00000128632:Ict1:WITHIN_NON_CODING_GENE+ENSMUST00000133192:Ict1:INTRONIC+ENSMUST00000133192:Ict1:WITHIN_NON_CODING_GENE+ENSMUST000…	GT:DP:EF	0/1:14:21	0/0:4:0	0/1:4:25	0/1:8:12	0/0:3:0	0/0:2:0	0/1:7:42	0/1:5:40	0/1:14:7	0/0:6:0	0/1:23:30	0/1:10:30	0/0:5:0	0/0:3:0	0/0:18:0
11	115361414	.	T	C	.	PASS	AEF=17;CSQ=ENSMUST00000021083:Hn1:INTRONIC+ENSMUST00000139980:Hn1:INTRONIC+ENSMUST00000139980:Hn1:WITHIN_NON_CODING_GENE+ENSMUST00000145104:Hn1:INTRONIC+ENSMUST00000145104:Hn1:WITHIN_NON_CODING_GENE	GT:DP:EF	0/1:12:25	0/0:7:0	0/0:3:0	0/1:12:16	0/0:8:0	0/0:5:0	0/1:12:8	0/1:8:12	0/1:11:36	0/0:1:0	0/1:17:29	0/0:6:0	0/1:7:57	0/0:3:0	0/0:3:0
11	115361468	.	T	C	.	PASS	AEF=20;CSQ=ENSMUST00000021083:Hn1:INTRONIC+ENSMUST00000139980:Hn1:INTRONIC+ENSMUST00000139980:Hn1:WITHIN_NON_CODING_GENE+ENSMUST00000145104:Hn1:INTRONIC+ENSMUST00000145104:Hn1:WITHIN_NON_CODING_GENE	GT:DP:EF	0/1:9:11	0/1:11:36	0/1:9:11	0/1:16:18	0/1:7:28	0/0:4:0	0/1:12:25	0/1:9:11	0/1:16:25	0/0:4:0	0/1:18:22	0/1:6:16	0/1:11:18	0/1:4:25	0/1:14:21
11	115433216	.	A	G	.	PASS	AEF=38;CSQ=ENSMUST00000021085:Nup85:INTRONIC+ENSMUST00000144473:Nup85:INTRONIC	GT:DP:EF	0/1:11:54	0/1:3:66	0/1:5:40	0/1:4:25	0/1:6:66	0/1:4:50	0/1:12:16	0/0:4:0	0/0:6:0	./.:0:.	0/1:4:75	0/1:4:50	0/1:5:40	0/0:2:0	0/1:6:66
11	115433217	.	A	G	.	PASS	AEF=21;CSQ=ENSMUST00000021085:Nup85:INTRONIC+ENSMUST00000144473:Nup85:INTRONIC	GT:DP:EF	0/1:11:27	0/1:3:33	0/1:5:20	0/1:4:25	0/1:6:16	0/0:4:0	0/1:12:25	0/0:5:0	0/0:6:0	./.:0:.	0/1:4:75	0/0:4:0	0/1:5:20	0/0:2:0	0/1:6:50
11	115442232	.	T	C	.	PASS	AEF=43;CSQ=ENSMUST00000021085:Nup85:INTRONIC+ENSMUST00000021085:Nup85:SPLICE_SITE+ENSMUST00000140986:Nup85:INTRONIC+ENSMUST00000140986:Nup85:SPLICE_SITE+ENSMUST00000143351:Nup85:INTRONIC+ENSMUST00000143351:Nup85:SPLICE_SITE+ENSMUST00000143351:Nup85:WITHIN_NON_CODING_GENE+ENSMUST00000144473:Nup85:INTRONIC+ENSMUST00000144473:Nup85:SPLICE_SITE	GT:DP:EF	0/1:10:40	0/1:4:25	0/0:5:0	0/1:8:37	0/1:8:50	0/1:5:40	0/1:12:16	0/1:7:71	0/0:5:0	0/1:5:40	0/1:15:73	0/1:7:42	0/1:10:60	0/1:3:33	0/1:12:58
11	115485936	.	T	C	.	PASS	AEF=75;CSQ=ENSMUST00000021089:Slc25a19:INTRONIC+ENSMUST00000106503:Slc25a19:INTRONIC+ENSMUST00000134171:Slc25a19:INTRONIC+ENSMUST00000134171:Slc25a19:WITHIN_NON_CODING_GENE+ENSMUST00000140539:Slc25a19:INTRONIC+ENSMUST00000140539:Slc25a19:WITHIN_NON_CODING_GENE+ENSMUST00000141614:Slc25a19:INTRONIC+ENSMUST00000144083:Slc25a19:INTRONIC+ENSMUST00000144083:Slc25a19:WITHIN_NON_CODING_GENE+ENSMUST000001…	GT:DP:EF	0/1:4:75	./.:0:.	./.:0:.	0/1:4:75	0/1:5:60	0/0:1:0	0/1:2:50	0/1:3:33	0/1:4:50	./.:0:.	0/1:15:80	0/1:2:100	0/1:3:100	./.:0:.	0/1:3:100
11	115827920	.	A	G	.	PASS	AEF=1;CSQ=ENSMUST00000140991:Sap30bp:3PRIME_UTR	GT:DP:EF	0/0:13:0	0/0:13:0	0/0:35:0	0/0:28:0	0/0:14:0	0/0:13:0	0/1:8:12	0/0:17:0	0/0:38:0	0/0:28:0	0/0:63:0	0/0:15:0	0/0:20:0	0/1:21:19	0/0:8:0
11	115916851	.	A	G	.	PASS	AEF=31;CSQ=ENSMUST00000021116:Unk:INTRONIC+ENSMUST00000106452:Unk:INTRONIC+ENSMUST00000150759:Unk:INTRONIC+ENSMUST00000150759:Unk:WITHIN_NON_CODING_GENE	GT:DP:EF	0/1:15:26	0/0:2:0	0/1:3:66	0/1:3:66	0/0:2:0	0/0:1:0	0/1:10:20	0/1:6:33	0/1:3:66	0/1:4:25	0/1:19:31	0/1:10:50	0/1:6:50	0/0:1:0	0/0:9:0
11	115916853	.	A	G	.	PASS	AEF=14;CSQ=ENSMUST00000021116:Unk:INTRONIC+ENSMUST00000106452:Unk:INTRONIC+ENSMUST00000150759:Unk:INTRONIC+ENSMUST00000150759:Unk:WITHIN_NON_CODING_GENE	GT:DP:EF	0/1:14:7	0/0:2:0	0/0:3:0	0/0:3:0	0/0:2:0	0/0:1:0	0/0:9:0	0/1:7:28	0/1:3:33	0/0:4:0	0/1:19:15	0/1:9:55	0/1:6:50	0/0:1:0	0/0:9:0
11	115916860	.	A	G	.	PASS	AEF=3;CSQ=ENSMUST00000021116:Unk:INTRONIC+ENSMUST00000106452:Unk:INTRONIC+ENSMUST00000150759:Unk:INTRONIC+ENSMUST00000150759:Unk:WITHIN_NON_CODING_GENE	GT:DP:EF	0/0:16:0	0/0:2:0	0/0:2:0	0/0:2:0	0/0:2:0	0/0:1:0	0/0:9:0	0/0:7:0	0/0:3:0	0/0:4:0	0/0:21:0	0/1:9:33	0/0:7:0	0/0:1:0	0/0:9:0
11	115945815	.	T	C	.	PASS	AEF=28;CSQ=ENSMUST00000074628:Wbp2:INTRONIC+ENSMUST00000106444:Wbp2:INTRONIC+ENSMUST00000106446:Wbp2:INTRONIC+ENSMUST00000129532:Wbp2:INTRONIC+ENSMUST00000129532:Wbp2:WITHIN_NON_CODING_GENE+ENSMUST00000146339:Wbp2:INTRONIC+ENSMUST00000146339:Wbp2:WITHIN_NON_CODING_GENE	GT:DP:EF	0/1:6:33	0/1:5:20	0/1:8:12	0/1:10:30	0/1:4:50	0/1:9:33	0/1:7:28	0/1:6:33	0/1:13:38	0/0:1:0	0/1:10:40	0/1:9:33	0/0:4:0	0/0:9:0	0/1:8:25
11	115945820	.	T	C	.	PASS	AEF=14;CSQ=ENSMUST00000074628:Wbp2:INTRONIC+ENSMUST00000106444:Wbp2:INTRONIC+ENSMUST00000106446:Wbp2:INTRONIC+ENSMUST00000129532:Wbp2:INTRONIC+ENSMUST00000129532:Wbp2:WITHIN_NON_CODING_GENE+ENSMUST00000146339:Wbp2:INTRONIC+ENSMUST00000146339:Wbp2:WITHIN_NON_CODING_GENE	GT:DP:EF	0/1:6:16	0/0:6:0	0/1:8:12	0/1:10:10	0/1:3:33	0/1:9:11	0/1:7:14	0/1:6:16	0/1:14:21	0/0:1:0	0/1:8:37	0/1:9:33	0/0:4:0	0/0:10:0	0/0:8:0
11	115945822	.	T	C	.	PASS	AEF=28;CSQ=ENSMUST00000074628:Wbp2:INTRONIC+ENSMUST00000106444:Wbp2:INTRONIC+ENSMUST00000106446:Wbp2:INTRONIC+ENSMUST00000129532:Wbp2:INTRONIC+ENSMUST00000129532:Wbp2:WITHIN_NON_CODING_GENE+ENSMUST00000146339:Wbp2:INTRONIC+ENSMUST00000146339:Wbp2:WITHIN_NON_CODING_GENE	GT:DP:EF	0/1:6:33	0/1:6:16	0/1:8:25	0/1:9:33	0/1:2:100	0/1:9:22	0/1:7:28	0/1:6:16	0/1:14:42	0/0:1:0	0/1:10:40	0/1:8:37	0/0:4:0	0/1:10:10	0/1:7:28
11	115945839	.	T	C	.	PASS	AEF=27;CSQ=ENSMUST00000074628:Wbp2:INTRONIC+ENSMUST00000106444:Wbp2:INTRONIC+ENSMUST00000106446:Wbp2:INTRONIC+ENSMUST00000129532:Wbp2:INTRONIC+ENSMUST00000129532:Wbp2:WITHIN_NON_CODING_GENE+ENSMUST00000146339:Wbp2:INTRONIC+ENSMUST00000146339:Wbp2:WITHIN_NON_CODING_GENE	GT:DP:EF	0/1:4:50	0/1:7:28	0/1:12:25	0/1:16:31	0/1:3:33	0/1:7:14	0/0:7:0	0/0:8:0	0/1:21:47	0/0:3:0	0/1:9:22	0/1:5:60	0/0:2:0	0/1:12:16	0/1:6:50
11	115945849	.	T	C	.	PASS	AEF=2;CSQ=ENSMUST00000074628:Wbp2:INTRONIC+ENSMUST00000106444:Wbp2:INTRONIC+ENSMUST00000106446:Wbp2:INTRONIC+ENSMUST00000129532:Wbp2:INTRONIC+ENSMUST00000129532:Wbp2:WITHIN_NON_CODING_GENE+ENSMUST00000146339:Wbp2:INTRONIC+ENSMUST00000146339:Wbp2:WITHIN_NON_CODING_GENE	GT:DP:EF	0/0:4:0	0/0:7:0	0/0:11:0	0/1:18:5	0/0:5:0	0/0:9:0	0/0:7:0	0/0:4:0	0/0:21:0	0/0:4:0	0/1:14:21	0/0:8:0	0/0:3:0	0/0:13:0	0/0:6:0
11	115984138	.	T	C	.	PASS	AEF=47;CSQ=ENSMUST00000106440:Trim65:3PRIME_UTR+ENSMUST00000133039:Trim47:INTRONIC+ENSMUST00000133039:Trim47:WITHIN_NON_CODING_GENE	GT:DP:EF	0/1:17:64	0/1:5:20	0/1:19:31	0/1:13:15	0/1:12:50	0/1:7:14	0/1:11:36	0/1:11:63	0/1:20:40	0/1:4:75	0/1:33:45	0/1:7:71	0/1:6:66	0/1:10:70	0/1:14:71
11	115984143	.	T	C	.	PASS	AEF=16;CSQ=ENSMUST00000106440:Trim65:3PRIME_UTR+ENSMUST00000133039:Trim47:INTRONIC+ENSMUST00000133039:Trim47:WITHIN_NON_CODING_GENE	GT:DP:EF	0/1:16:25	0/0:4:0	0/1:18:5	0/1:10:20	0/1:8:25	0/1:7:14	0/0:11:0	0/1:9:33	0/1:16:18	0/0:4:0	0/1:32:21	0/0:7:0	0/0:7:0	0/1:10:10	0/1:14:21
11	115984159	.	T	C	.	PASS	AEF=20;CSQ=ENSMUST00000106440:Trim65:3PRIME_UTR+ENSMUST00000133039:Trim47:INTRONIC+ENSMUST00000133039:Trim47:WITHIN_NON_CODING_GENE	GT:DP:EF	0/1:13:23	0/0:4:0	0/1:11:9	0/1:7:57	0/1:4:25	0/0:5:0	0/1:13:23	0/1:8:25	0/1:16:18	0/1:5:20	0/1:30:26	0/1:10:20	0/1:7:14	0/1:8:12	0/1:8:12
11	116039051	.	T	C	.	PASS	AEF=47;CSQ=ENSMUST00000021129:Acox1:INTRONIC+ENSMUST00000066587:Acox1:INTRONIC+ENSMUST00000072948:Acox1:INTRONIC+ENSMUST00000130229:Acox1:INTRONIC+ENSMUST00000130229:Acox1:WITHIN_NON_CODING_GENE+ENSMUST00000148601:Acox1:INTRONIC+ENSMUST00000150549:Acox1:INTRONIC+ENSMUST00000150549:Acox1:WITHIN_NON_CODING_GENE	GT:DP:EF	0/1:11:45	0/1:5:20	0/1:7:85	0/1:8:62	0/1:4:75	0/1:3:33	0/0:3:0	0/1:2:100	0/1:11:63	0/1:3:33	0/0:2:0	0/1:7:71	0/1:3:33	0/0:5:0	0/1:6:33
11	116098018	.	A	G	.	PASS	AEF=9;CSQ=ENSMUST00000037007:Evpl:INTRONIC	GT:DP:EF	0/1:6:33	0/0:2:0	./.:0:.	0/0:1:0	./.:0:.	0/0:1:0	0/1:4:25	0/1:2:50	0/0:3:0	./.:0:.	0/0:11:0	0/0:10:0	0/0:1:0	./.:0:.	0/1:14:7
11	116098027	.	A	G	.	PASS	AEF=20;CSQ=ENSMUST00000037007:Evpl:INTRONIC	GT:DP:EF	0/1:9:22	./.:0:.	./.:0:.	0/0:1:0	./.:0:.	0/0:2:0	0/1:4:25	0/1:2:50	0/0:3:0	0/0:1:0	0/1:13:30	0/1:11:18	0/0:1:0	./.:0:.	0/1:11:18
11	116098034	.	A	G	.	PASS	AEF=24;CSQ=ENSMUST00000037007:Evpl:INTRONIC	GT:DP:EF	0/1:9:22	./.:0:.	./.:0:.	0/0:1:0	./.:0:.	0/0:2:0	0/0:4:0	0/1:3:66	0/0:2:0	0/0:1:0	0/1:12:16	0/1:12:8	0/1:2:50	./.:0:.	0/1:12:50
11	116249592	.	T	C	.	PASS	AEF=13;CSQ=ENSMUST00000100202:Rnf157:INTRONIC+ENSMUST00000106398:Rnf157:INTRONIC	GT:DP:EF	0/1:2:50	0/0:5:0	0/0:8:0	0/1:35:11	0/1:3:33	0/1:16:25	0/0:1:0	0/0:6:0	0/1:9:22	./.:0:.	0/0:2:0	./.:0:.	0/0:3:0	0/0:2:0	0/1:4:25
11	116335244	.	T	C	.	PASS	AEF=11;CSQ=ENSMUST00000106391:Prpsap1:INTRONIC+ENSMUST00000125269:Gm11739:WITHIN_NON_CODING_GENE+ENSMUST00000140917:Prpsap1:INTRONIC+ENSMUST00000140917:Prpsap1:WITHIN_NON_CODING_GENE+ENSMUST00000142480:Prpsap1:INTRONIC+ENSMUST00000142480:Prpsap1:WITHIN_NON_CODING_GENE+ENSMUST00000152874:Prpsap1:INTRONIC+ENSMUST00000152874:Prpsap1:WITHIN_NON_CODING_GENE	GT:DP:EF	0/0:4:0	./.:0:.	0/0:1:0	./.:0:.	0/0:1:0	0/0:6:0	./.:0:.	0/0:3:0	0/0:2:0	0/0:8:0	0/1:13:15	0/1:14:35	0/1:9:11	0/0:6:0	0/1:18:5
11	116335263	.	T	C	.	PASS	AEF=5;CSQ=ENSMUST00000106391:Prpsap1:INTRONIC+ENSMUST00000125269:Gm11739:WITHIN_NON_CODING_GENE+ENSMUST00000140917:Prpsap1:INTRONIC+ENSMUST00000140917:Prpsap1:WITHIN_NON_CODING_GENE+ENSMUST00000142480:Prpsap1:INTRONIC+ENSMUST00000142480:Prpsap1:WITHIN_NON_CODING_GENE+ENSMUST00000152874:Prpsap1:INTRONIC+ENSMUST00000152874:Prpsap1:WITHIN_NON_CODING_GENE	GT:DP:EF	0/1:5:20	0/0:2:0	0/0:1:0	0/0:4:0	0/0:2:0	0/0:6:0	./.:0:.	0/0:5:0	0/0:7:0	0/0:7:0	0/0:17:0	0/1:15:20	0/0:7:0	0/0:4:0	0/1:14:7
11	116335264	.	T	C	.	PASS	AEF=13;CSQ=ENSMUST00000106391:Prpsap1:INTRONIC+ENSMUST00000125269:Gm11739:WITHIN_NON_CODING_GENE+ENSMUST00000140917:Prpsap1:INTRONIC+ENSMUST00000140917:Prpsap1:WITHIN_NON_CODING_GENE+ENSMUST00000142480:Prpsap1:INTRONIC+ENSMUST00000142480:Prpsap1:WITHIN_NON_CODING_GENE+ENSMUST00000152874:Prpsap1:INTRONIC+ENSMUST00000152874:Prpsap1:WITHIN_NON_CODING_GENE	GT:DP:EF	0/0:5:0	0/0:2:0	0/0:1:0	0/0:5:0	0/1:2:50	0/1:6:16	./.:0:.	0/0:5:0	0/1:8:25	0/0:6:0	0/1:17:5	0/1:16:37	0/0:7:0	0/0:4:0	0/1:14:14
11	116442451	.	T	C	.	PASS	AEF=64;CSQ=ENSMUST00000082152:Ube2o:NON_SYNONYMOUS_CODING:S>G	GT:DP:EF	0/1:42:59	0/1:8:75	0/1:7:71	0/1:20:70	0/1:4:50	0/1:14:57	0/1:24:54	0/1:11:72	0/1:8:62	0/1:43:62	0/1:65:66	0/1:25:64	0/1:31:64	0/1:15:73	0/1:20:55
11	119008114	.	T	C	.	PASS	AEF=7;CSQ=ENSMUST00000036113:Tbc1d16:3PRIME_UTR	GT:DP:EF	0/1:54:12	0/1:52:11	0/1:149:8	0/1:159:7	0/1:42:4	0/1:39:2	0/1:52:1	0/1:56:14	0/1:161:4	0/1:52:7	0/1:183:10	0/1:64:12	0/0:80:0	0/1:61:4	0/1:64:18
11	119424039	.	A	G	.	PASS	AEF=81;CSQ=ENSMUST00000135630:Gm11762:INTRONIC+ENSMUST00000135630:Gm11762:WITHIN_NON_CODING_GENE	GT:DP:EF	0/1:1:100	./.:0:.	0/0:1:0	0/1:1:100	0/1:5:100	0/1:2:50	./.:0:.	0/1:4:100	0/1:2:100	0/1:3:33	0/1:4:100	0/1:2:100	./.:0:.	./.:0:.	0/1:2:50
11	119424051	.	A	G	.	PASS	AEF=83;CSQ=ENSMUST00000135630:Gm11762:INTRONIC+ENSMUST00000135630:Gm11762:WITHIN_NON_CODING_GENE	GT:DP:EF	0/1:1:100	./.:0:.	0/1:2:100	0/1:2:50	0/1:6:83	0/1:2:100	./.:0:.	0/1:3:100	0/1:2:100	0/1:4:75	0/1:5:80	0/1:2:100	./.:0:.	./.:0:.	0/1:3:66
11	119424052	.	A	G	.	PASS	AEF=46;CSQ=ENSMUST00000135630:Gm11762:INTRONIC+ENSMUST00000135630:Gm11762:WITHIN_NON_CODING_GENE	GT:DP:EF	0/1:1:100	./.:0:.	0/1:2:100	0/0:2:0	0/1:5:40	0/1:2:50	./.:0:.	0/1:3:33	0/1:3:100	0/0:4:0	0/1:5:80	0/0:2:0	./.:0:.	./.:0:.	0/1:3:33
11	119424057	.	A	G	.	PASS	AEF=24;CSQ=ENSMUST00000135630:Gm11762:INTRONIC+ENSMUST00000135630:Gm11762:WITHIN_NON_CODING_GENE	GT:DP:EF	0/1:1:100	0/1:1:100	0/1:3:33	0/0:1:0	0/1:4:25	0/1:4:50	./.:0:.	0/0:5:0	0/0:5:0	0/1:6:16	0/1:9:44	0/1:3:33	./.:0:.	./.:0:.	0/0:6:0
11	119424105	.	A	G	.	PASS	AEF=26;CSQ=ENSMUST00000135630:Gm11762:INTRONIC+ENSMUST00000135630:Gm11762:WITHIN_NON_CODING_GENE	GT:DP:EF	0/1:2:50	0/0:2:0	0/1:9:22	0/1:7:100	0/1:6:100	0/0:5:0	./.:0:.	0/1:8:100	0/1:5:100	0/1:2:100	0/0:2:0	0/1:2:50	./.:0:.	./.:0:.	0/1:10:100
11	119424121	.	A	G	.	PASS	AEF=7;CSQ=ENSMUST00000135630:Gm11762:INTRONIC+ENSMUST00000135630:Gm11762:WITHIN_NON_CODING_GENE	GT:DP:EF	0/1:2:50	0/0:3:0	0/1:14:42	0/1:20:10	0/0:6:0	0/1:5:40	./.:0:.	0/1:7:28	0/0:14:0	0/0:4:0	0/0:4:0	0/1:2:50	./.:0:.	./.:0:.	0/0:12:0
11	119424128	.	A	G	.	PASS	AEF=40;CSQ=ENSMUST00000135630:Gm11762:INTRONIC+ENSMUST00000135630:Gm11762:WITHIN_NON_CODING_GENE	GT:DP:EF	0/1:3:66	0/1:3:66	0/1:16:62	0/1:20:45	0/1:6:16	0/1:4:25	0/1:1:100	0/1:7:28	0/1:12:25	0/1:4:25	0/1:5:40	0/0:3:0	./.:0:.	./.:0:.	0/1:12:33
11	119424129	.	A	G	.	PASS	AEF=38;CSQ=ENSMUST00000135630:Gm11762:INTRONIC+ENSMUST00000135630:Gm11762:WITHIN_NON_CODING_GENE	GT:DP:EF	0/1:3:66	0/1:3:66	0/1:15:60	0/1:20:30	0/1:6:33	0/1:4:75	0/0:1:0	0/1:7:14	0/1:12:25	0/1:4:25	0/1:5:40	0/1:3:100	./.:0:.	./.:0:.	0/1:12:16
11	119424139	.	A	G	.	PASS	AEF=4;CSQ=ENSMUST00000135630:Gm11762:INTRONIC+ENSMUST00000135630:Gm11762:WITHIN_NON_CODING_GENE	GT:DP:EF	0/0:3:0	0/0:3:0	0/1:15:6	0/0:20:0	0/0:5:0	0/0:3:0	0/0:1:0	0/0:7:0	0/0:12:0	0/1:5:20	0/1:7:14	0/1:3:33	./.:0:.	./.:0:.	0/0:7:0
11	119962043	.	A	G	.	PASS	AEF=31	GT:DP:EF	0/1:7:42	0/0:1:0	0/1:6:33	0/1:1:100	0/1:5:20	0/1:4:25	0/0:4:0	0/0:5:0	0/1:2:50	0/0:1:0	0/1:15:40	0/1:6:50	0/0:3:0	0/0:4:0	0/1:14:35
11	121095567	.	A	G	.	PASS	AEF=31	GT:DP:EF	./.:0:.	./.:0:.	./.:0:.	./.:0:.	./.:0:.	./.:0:.	./.:0:.	./.:0:.	./.:0:.	./.:0:.	./.:0:.	0/1:47:31	./.:0:.	./.:0:.	./.:0:.
11	121095601	.	A	G	.	PASS	AEF=47	GT:DP:EF	./.:0:.	./.:0:.	./.:0:.	./.:0:.	./.:0:.	./.:0:.	./.:0:.	./.:0:.	0/0:1:0	./.:0:.	./.:0:.	0/1:37:48	./.:0:.	./.:0:.	./.:0:.
11	121095762	.	A	G	.	PASS	AEF=17	GT:DP:EF	./.:0:.	./.:0:.	./.:0:.	./.:0:.	./.:0:.	./.:0:.	./.:0:.	./.:0:.	0/0:2:0	0/0:1:0	./.:0:.	0/1:55:18	./.:0:.	./.:0:.	./.:0:.
11	121165225	.	A	G	.	PASS	AEF=64;CSQ=ENSMUST00000038442:Foxk2:INTRONIC+ENSMUST00000106113:Foxk2:INTRONIC+ENSMUST00000106114:Foxk2:INTRONIC	GT:DP:EF	0/1:14:71	0/0:1:0	0/0:2:0	0/1:3:33	0/1:8:25	0/1:6:33	0/1:7:42	0/1:7:100	0/1:1:100	./.:0:.	0/1:19:63	0/1:9:66	0/1:20:90	0/1:8:50	0/1:8:87
11	121184629	.	T	C	.	PASS	AEF=27	GT:DP:EF	0/1:4:100	0/1:9:22	0/1:19:31	0/1:10:30	0/1:15:6	0/1:9:55	0/1:11:9	0/1:13:53	0/1:13:23	0/1:11:36	0/1:38:42	0/1:21:33	0/0:17:0	0/1:5:20	0/1:6:33
11	121184647	.	T	C	.	PASS	AEF=11	GT:DP:EF	0/0:4:0	0/0:8:0	0/1:17:17	0/0:13:0	0/1:10:10	0/1:9:11	0/1:9:11	0/1:11:9	0/1:15:6	0/1:11:9	0/1:33:24	0/1:20:20	0/0:15:0	0/0:6:0	0/1:6:16
11	121184651	.	T	C	.	PASS	AEF=4	GT:DP:EF	0/0:4:0	0/1:8:12	0/0:18:0	0/0:12:0	0/1:10:10	0/0:9:0	0/0:12:0	0/1:9:22	0/0:15:0	0/1:11:9	0/1:33:6	0/1:20:5	0/0:14:0	0/0:6:0	0/0:6:0
11	121184664	.	T	C	.	PASS	AEF=52	GT:DP:EF	0/1:3:100	0/1:8:87	0/1:16:56	0/1:11:90	0/1:10:40	0/1:9:77	0/0:19:0	0/1:7:85	0/1:13:61	0/1:10:80	0/1:29:55	0/1:21:47	0/0:15:0	0/0:6:0	0/1:5:80
11	121184669	.	T	C	.	PASS	AEF=48	GT:DP:EF	0/1:2:100	0/1:7:57	0/1:16:56	0/1:8:50	0/1:9:22	0/1:8:75	0/1:18:5	0/1:6:33	0/1:11:63	0/1:7:42	0/1:23:43	0/1:24:45	0/1:16:6	0/0:6:0	0/1:3:66
11	121222620	.	T	C	.	PASS	AEF=26;CSQ=ENSMUST00000026171:Rab40b:INTRONIC+ENSMUST00000106107:Rab40b:INTRONIC+ENSMUST00000124639:Rab40b:INTRONIC+ENSMUST00000124639:Rab40b:WITHIN_NON_CODING_GENE+ENSMUST00000135290:Rab40b:INTRONIC+ENSMUST00000135290:Rab40b:WITHIN_NON_CODING_GENE+ENSMUST00000149948:Rab40b:INTRONIC+ENSMUST00000149948:Rab40b:WITHIN_NON_CODING_GENE	GT:DP:EF	0/0:2:0	0/1:2:100	0/0:1:0	0/1:3:33	0/0:3:0	0/0:2:0	0/0:6:0	0/1:4:75	0/0:2:0	./.:0:.	0/1:14:57	0/0:3:0	0/1:11:36	0/1:2:50	0/1:4:25
12	3244983	.	A	G	.	PASS	AEF=38;CSQ=ENSMUST00000049684:1700012B15Rik:INTRONIC	GT:DP:EF	0/1:5:80	0/1:1:100	0/1:2:50	0/1:2:100	0/1:7:57	0/1:5:40	0/0:3:0	0/1:3:66	0/1:5:80	0/1:2:100	0/1:14:28	0/1:5:40	0/0:4:0	0/1:7:14	0/1:9:44
12	3244986	.	A	G	.	PASS	AEF=40;CSQ=ENSMUST00000049684:1700012B15Rik:INTRONIC	GT:DP:EF	0/1:6:66	0/1:1:100	0/1:2:50	0/1:2:100	0/1:7:71	0/1:5:20	0/0:4:0	0/1:3:33	0/1:7:42	0/1:2:100	0/1:16:37	0/1:6:50	0/0:4:0	0/1:7:14	0/1:9:33
12	3399251	.	A	G	.	PASS	AEF=10;CSQ=ENSMUST00000020999:Kif3c:INTRONIC+ENSMUST00000168012:Kif3c:INTRONIC+ENSMUST00000169789:Kif3c:INTRONIC	GT:DP:EF	0/1:25:16	0/1:11:9	0/1:12:8	0/1:7:28	0/1:14:14	0/1:6:16	0/0:8:0	0/1:15:26	0/1:9:33	0/0:4:0	0/0:16:0	0/0:7:0	0/0:10:0	0/0:9:0	0/1:21:9
12	3399256	.	A	G	.	PASS	AEF=13;CSQ=ENSMUST00000020999:Kif3c:INTRONIC+ENSMUST00000168012:Kif3c:INTRONIC+ENSMUST00000169789:Kif3c:INTRONIC	GT:DP:EF	0/1:28:10	0/1:12:33	0/1:12:25	0/0:7:0	0/1:14:14	0/1:6:16	0/1:10:20	0/1:17:11	0/1:10:10	0/0:4:0	0/1:18:16	0/0:11:0	0/1:11:9	0/1:10:10	0/1:26:15
12	3399267	.	A	G	.	PASS	AEF=45;CSQ=ENSMUST00000020999:Kif3c:INTRONIC+ENSMUST00000168012:Kif3c:INTRONIC+ENSMUST00000169789:Kif3c:INTRONIC	GT:DP:EF	0/1:30:43	0/1:13:61	0/1:12:66	0/1:8:75	0/1:16:31	0/1:7:57	0/1:12:8	0/1:17:47	0/1:12:33	0/1:3:33	0/1:20:65	0/1:13:46	0/1:12:8	0/0:6:0	0/1:25:64
12	3399614	.	A	G	.	PASS	AEF=36;CSQ=ENSMUST00000020999:Kif3c:INTRONIC+ENSMUST00000168012:Kif3c:INTRONIC+ENSMUST00000169789:Kif3c:INTRONIC	GT:DP:EF	0/1:8:25	0/1:2:50	0/1:12:50	0/1:12:41	0/1:3:33	0/1:3:33	0/1:2:50	0/0:4:0	0/1:7:42	0/0:1:0	0/1:19:42	0/0:5:0	0/1:6:33	0/1:6:33	0/1:6:50
12	3399634	.	A	G	.	PASS	AEF=30;CSQ=ENSMUST00000020999:Kif3c:INTRONIC+ENSMUST00000168012:Kif3c:INTRONIC+ENSMUST00000169789:Kif3c:INTRONIC	GT:DP:EF	0/1:4:25	0/0:1:0	0/1:10:50	0/1:8:25	0/1:4:25	0/1:1:100	0/1:1:100	0/0:1:0	0/0:4:0	0/1:2:50	0/1:13:30	0/0:2:0	0/1:4:25	0/1:4:25	0/1:3:33
12	3400037	.	A	G	.	PASS	AEF=23;CSQ=ENSMUST00000020999:Kif3c:INTRONIC+ENSMUST00000168012:Kif3c:INTRONIC+ENSMUST00000169789:Kif3c:INTRONIC	GT:DP:EF	0/1:15:33	0/1:6:16	0/1:13:23	0/1:15:20	0/1:5:40	0/1:2:50	0/0:2:0	0/0:1:0	0/1:24:20	0/0:3:0	0/1:10:30	0/0:5:0	0/1:3:33	0/0:3:0	0/0:2:0
12	3404248	.	A	G	.	PASS	AEF=75;CSQ=ENSMUST00000020999:Kif3c:3PRIME_UTR+ENSMUST00000168012:Kif3c:3PRIME_UTR+ENSMUST00000169789:Kif3c:3PRIME_UTR	GT:DP:EF	0/1:174:80	0/1:166:80	0/1:178:83	0/1:195:77	0/1:158:79	0/1:75:65	0/1:81:71	0/1:151:86	0/1:319:75	0/1:54:83	0/1:304:71	0/1:162:66	0/1:134:65	0/1:46:67	0/1:150:67
12	3404266	.	A	G	.	PASS	AEF=12;CSQ=ENSMUST00000020999:Kif3c:3PRIME_UTR+ENSMUST00000168012:Kif3c:3PRIME_UTR+ENSMUST00000169789:Kif3c:3PRIME_UTR	GT:DP:EF	0/1:217:12	0/1:179:12	0/1:201:9	0/1:207:11	0/1:159:8	0/1:93:9	0/1:80:13	0/1:146:6	0/1:343:12	0/1:48:18	0/1:283:23	0/1:186:12	0/1:126:11	0/1:65:4	0/1:149:13
12	3404609	.	A	G	.	PASS	AEF=.;CSQ=ENSMUST00000020999:Kif3c:3PRIME_UTR+ENSMUST00000168012:Kif3c:3PRIME_UTR+ENSMUST00000169789:Kif3c:3PRIME_UTR	GT:DP:EF	./.:.:.	./.:.:.	./.:.:.	./.:.:.	./.:.:.	./.:.:.	./.:.:.	./.:.:.	./.:.:.	./.:.:.	./.:.:.	./.:.:.	./.:.:.	./.:.:.	./.:.:.
12	3404616	.	A	G	.	PASS	AEF=8;CSQ=ENSMUST00000020999:Kif3c:3PRIME_UTR+ENSMUST00000168012:Kif3c:3PRIME_UTR+ENSMUST00000169789:Kif3c:3PRIME_UTR	GT:DP:EF	0/1:228:11	0/1:103:4	0/1:104:4	0/1:148:8	0/1:149:2	0/1:113:9	0/1:88:9	0/1:127:7	0/1:207:7	0/1:71:11	0/1:347:8	0/1:249:9	0/1:159:6	0/1:78:10	0/1:257:8
12	3404617	.	A	G	.	PASS	AEF=.;CSQ=ENSMUST00000020999:Kif3c:3PRIME_UTR+ENSMUST00000168012:Kif3c:3PRIME_UTR+ENSMUST00000169789:Kif3c:3PRIME_UTR	GT:DP:EF	./.:.:.	./.:.:.	./.:.:.	./.:.:.	./.:.:.	./.:.:.	./.:.:.	./.:.:.	./.:.:.	./.:.:.	./.:.:.	./.:.:.	./.:.:.	./.:.:.	./.:.:.
12	3404637	.	A	G	.	PASS	AEF=10;CSQ=ENSMUST00000020999:Kif3c:3PRIME_UTR+ENSMUST00000168012:Kif3c:3PRIME_UTR+ENSMUST00000169789:Kif3c:3PRIME_UTR	GT:DP:EF	0/1:219:10	0/1:88:12	0/1:111:9	0/1:168:9	0/1:163:4	0/1:122:11	0/1:104:13	0/1:125:8	0/1:247:13	0/1:69:5	0/1:343:16	0/1:242:13	0/1:173:8	0/1:70:8	0/1:255:8
12	3404647	.	A	G	.	PASS	AEF=59;CSQ=ENSMUST00000020999:Kif3c:3PRIME_UTR+ENSMUST00000168012:Kif3c:3PRIME_UTR+ENSMUST00000169789:Kif3c:3PRIME_UTR	GT:DP:EF	0/1:217:59	0/1:89:53	0/1:125:59	0/1:187:58	0/1:171:64	0/1:124:58	0/1:114:60	0/1:133:60	0/1:266:59	0/1:82:58	0/1:344:59	0/1:256:57	0/1:185:58	0/1:58:62	0/1:270:61
12	3404648	.	A	G	.	PASS	AEF=26;CSQ=ENSMUST00000020999:Kif3c:3PRIME_UTR+ENSMUST00000168012:Kif3c:3PRIME_UTR+ENSMUST00000169789:Kif3c:3PRIME_UTR	GT:DP:EF	0/1:217:26	0/1:92:30	0/1:121:22	0/1:187:22	0/1:168:26	0/1:122:25	0/1:114:29	0/1:129:27	0/1:255:20	0/1:84:34	0/1:345:31	0/1:253:30	0/1:181:21	0/1:58:20	0/1:274:29
12	3803841	.	T	C	.	PASS	AEF=20	GT:DP:EF	0/1:11:9	0/1:3:33	0/1:6:33	0/1:9:11	0/1:7:14	0/0:7:0	0/1:12:25	0/1:7:28	0/1:5:20	0/0:6:0	0/1:33:30	0/1:14:21	0/1:18:22	0/0:5:0	0/1:15:6
12	3828324	.	A	G	.	PASS	AEF=25;CSQ=ENSMUST00000020991:Dnmt3a:INTRONIC+ENSMUST00000085826:Dnmt3a:INTRONIC	GT:DP:EF	0/1:10:10	0/1:8:37	0/0:2:0	0/1:5:20	0/1:15:33	0/1:6:16	0/1:9:22	0/1:12:33	0/0:4:0	./.:0:.	./.:0:.	0/1:16:37	0/1:6:16	0/1:3:33	0/0:11:0
12	4019659	.	T	C	.	PASS	AEF=7;CSQ=ENSMUST00000077156:Efr3b:INTRONIC+ENSMUST00000111178:Efr3b:INTRONIC	GT:DP:EF	0/1:10:30	0/0:6:0	0/0:6:0	0/1:8:12	0/1:11:9	0/1:12:8	0/0:2:0	0/0:10:0	0/1:11:9	0/0:2:0	0/0:3:0	0/0:4:0	0/0:2:0	0/0:11:0	0/1:8:12
12	4654598	.	A	G	.	PASS	AEF=67;CSQ=ENSMUST00000020972:Itsn2:INTRONIC+ENSMUST00000062580:Itsn2:INTRONIC+ENSMUST00000164218:Itsn2:INTRONIC	GT:DP:EF	0/1:9:33	0/1:2:50	0/1:7:71	0/1:7:42	0/1:4:25	0/1:11:54	0/1:2:50	0/1:7:57	0/1:4:100	0/1:1:100	0/1:2:100	0/1:13:84	0/1:6:83	0/0:1:0	0/1:7:100
12	4861925	.	A	G	.	PASS	AEF=45;CSQ=ENSMUST00000085793:BC068281:INTRONIC	GT:DP:EF	0/1:7:14	./.:0:.	./.:0:.	0/1:3:66	0/0:4:0	0/1:3:33	0/1:3:100	0/1:3:100	0/1:2:50	0/1:2:50	0/1:13:46	0/1:8:62	0/1:3:33	0/0:6:0	0/1:2:50
12	4863895	.	A	G	.	PASS	AEF=25	GT:DP:EF	0/1:15:40	0/1:12:16	0/1:6:16	0/1:8:25	0/1:6:33	0/1:7:42	0/0:2:0	0/1:3:33	0/1:7:42	0/1:4:25	0/1:9:11	0/0:6:0	./.:0:.	./.:0:.	0/1:4:25
12	8723165	.	A	G	.	PASS	AEF=20;CSQ=ENSMUST00000020915:Pum2:INTRONIC+ENSMUST00000111122:Pum2:INTRONIC+ENSMUST00000111123:Pum2:INTRONIC+ENSMUST00000163569:Pum2:INTRONIC+ENSMUST00000165293:Pum2:INTRONIC+ENSMUST00000165293:Pum2:NMD_TRANSCRIPT+ENSMUST00000168361:Pum2:INTRONIC+ENSMUST00000169089:Pum2:INTRONIC+ENSMUST00000171418:Pum2:INTRONIC	GT:DP:EF	0/1:24:37	0/1:4:25	0/1:5:20	0/0:7:0	0/1:6:16	0/0:4:0	0/0:1:0	0/0:4:0	0/1:17:11	0/0:1:0	0/1:14:28	0/1:7:28	0/0:3:0	0/0:1:0	0/0:2:0
12	17436614	.	A	G	.	PASS	AEF=33;CSQ=ENSMUST00000046011:Nol10:3PRIME_UTR	GT:DP:EF	0/1:66:30	0/1:47:31	0/1:93:22	0/1:115:27	0/1:42:30	0/1:22:59	0/1:33:75	0/1:18:16	0/1:110:27	0/1:14:78	0/1:106:27	0/1:40:30	0/1:49:59	0/1:14:85	0/1:33:12
12	17436665	.	A	G	.	PASS	AEF=14;CSQ=ENSMUST00000046011:Nol10:3PRIME_UTR	GT:DP:EF	0/1:57:10	0/1:28:3	0/1:105:15	0/1:61:9	0/1:19:10	0/1:17:23	0/1:21:28	0/0:13:0	0/1:53:24	0/0:12:0	0/1:113:17	0/1:21:9	0/0:16:0	0/1:14:14	0/1:16:12
12	21339490	.	T	C	.	PASS	AEF=26;CSQ=ENSMUST00000064536:Adam17:INTRONIC+ENSMUST00000101551:Adam17:INTRONIC+ENSMUST00000127974:Adam17:INTRONIC+ENSMUST00000127974:Adam17:NMD_TRANSCRIPT+ENSMUST00000127974:Adam17:WITHIN_NON_CODING_GENE+ENSMUST00000145118:Adam17:INTRONIC+ENSMUST00000145118:Adam17:NMD_TRANSCRIPT+ENSMUST00000145118:Adam17:WITHIN_NON_CODING_GENE+ENSMUST00000155115:Adam17:INTRONIC+ENSMUST00000155115:Adam17:WITHIN_…	GT:DP:EF	0/1:12:25	0/1:5:20	0/1:5:20	0/0:4:0	0/1:11:27	0/0:2:0	./.:0:.	0/1:5:20	0/1:13:38	0/1:3:66	0/1:16:37	0/0:3:0	0/0:2:0	./.:0:.	0/1:9:22
12	21339508	.	T	C	.	PASS	AEF=7;CSQ=ENSMUST00000064536:Adam17:INTRONIC+ENSMUST00000101551:Adam17:INTRONIC+ENSMUST00000127974:Adam17:INTRONIC+ENSMUST00000127974:Adam17:NMD_TRANSCRIPT+ENSMUST00000127974:Adam17:WITHIN_NON_CODING_GENE+ENSMUST00000145118:Adam17:INTRONIC+ENSMUST00000145118:Adam17:NMD_TRANSCRIPT+ENSMUST00000145118:Adam17:WITHIN_NON_CODING_GENE+ENSMUST00000155115:Adam17:INTRONIC+ENSMUST00000155115:Adam17:WITHIN_N…	GT:DP:EF	0/1:10:20	0/1:5:20	0/0:6:0	0/0:4:0	0/0:14:0	0/0:3:0	./.:0:.	0/0:6:0	0/1:12:33	0/1:3:33	0/0:17:0	0/0:2:0	0/0:2:0	0/0:1:0	0/0:9:0
12	21339518	.	T	C	.	PASS	AEF=57;CSQ=ENSMUST00000064536:Adam17:INTRONIC+ENSMUST00000101551:Adam17:INTRONIC+ENSMUST00000127974:Adam17:INTRONIC+ENSMUST00000127974:Adam17:NMD_TRANSCRIPT+ENSMUST00000127974:Adam17:WITHIN_NON_CODING_GENE+ENSMUST00000145118:Adam17:INTRONIC+ENSMUST00000145118:Adam17:NMD_TRANSCRIPT+ENSMUST00000145118:Adam17:WITHIN_NON_CODING_GENE+ENSMUST00000155115:Adam17:INTRONIC+ENSMUST00000155115:Adam17:WITHIN_…	GT:DP:EF	0/1:7:71	0/1:5:40	0/1:7:28	0/1:3:66	0/1:8:87	0/1:3:33	./.:0:.	0/1:5:80	0/1:11:81	0/1:4:100	0/1:12:58	0/0:1:0	0/0:1:0	0/0:1:0	0/1:9:44
12	21339581	.	T	C	.	PASS	AEF=69;CSQ=ENSMUST00000064536:Adam17:INTRONIC+ENSMUST00000101551:Adam17:INTRONIC+ENSMUST00000127974:Adam17:INTRONIC+ENSMUST00000127974:Adam17:NMD_TRANSCRIPT+ENSMUST00000127974:Adam17:WITHIN_NON_CODING_GENE+ENSMUST00000145118:Adam17:INTRONIC+ENSMUST00000145118:Adam17:NMD_TRANSCRIPT+ENSMUST00000145118:Adam17:WITHIN_NON_CODING_GENE+ENSMUST00000155115:Adam17:INTRONIC+ENSMUST00000155115:Adam17:WITHIN_…	GT:DP:EF	0/1:5:60	0/1:1:100	0/1:2:50	0/0:1:0	0/1:5:60	0/1:1:100	./.:0:.	0/1:6:83	0/1:4:75	0/1:5:100	0/1:16:81	0/1:11:63	0/1:4:50	0/0:5:0	0/1:12:58
12	21567442	.	A	G	.	PASS	AEF=19	GT:DP:EF	0/1:8:25	0/0:2:0	0/1:8:25	0/0:10:0	0/0:4:0	0/0:4:0	0/1:28:25	0/0:4:0	0/0:2:0	0/0:1:0	0/0:2:0	0/0:5:0	0/1:18:38	./.:0:.	0/0:2:0
12	21567448	.	A	G	.	PASS	AEF=38	GT:DP:EF	0/1:8:37	0/1:1:100	0/1:7:28	0/1:10:30	0/1:5:40	0/1:5:40	0/1:27:40	0/0:4:0	0/1:2:50	./.:0:.	0/1:2:50	0/1:3:66	0/1:16:43	./.:0:.	0/1:3:33
12	21567469	.	A	G	.	PASS	AEF=17	GT:DP:EF	0/1:8:25	0/1:2:50	0/1:6:50	0/1:11:27	0/1:6:33	0/1:7:14	0/1:22:18	0/0:4:0	0/0:1:0	./.:0:.	0/0:3:0	0/0:3:0	0/0:8:0	./.:0:.	0/0:4:0
12	21567484	.	A	G	.	PASS	AEF=16	GT:DP:EF	0/1:4:25	0/0:3:0	0/1:4:25	0/1:10:10	0/1:3:33	0/1:8:12	0/1:14:28	0/0:4:0	0/0:1:0	./.:0:.	0/0:3:0	0/0:2:0	0/1:7:28	./.:0:.	0/0:4:0
12	21567491	.	A	G	.	PASS	AEF=10	GT:DP:EF	0/0:4:0	0/0:3:0	0/0:5:0	0/1:11:18	0/0:3:0	0/1:7:14	0/1:17:11	0/0:3:0	0/0:1:0	0/0:1:0	0/0:3:0	0/1:3:33	0/1:10:20	./.:0:.	0/0:4:0
12	21567492	.	A	G	.	PASS	AEF=27	GT:DP:EF	0/0:4:0	0/1:3:33	0/0:5:0	0/1:11:36	0/0:3:0	0/1:7:42	0/1:17:23	0/1:3:100	0/0:1:0	0/1:1:100	0/0:3:0	0/1:3:66	0/1:11:18	./.:0:.	0/1:5:20
12	21567672	.	A	G	.	PASS	AEF=50	GT:DP:EF	0/1:3:66	0/1:3:33	0/1:1:100	0/1:5:60	0/0:5:0	0/1:2:50	0/1:24:41	0/1:5:60	0/1:2:100	0/0:2:0	0/1:5:40	0/1:2:100	0/1:12:58	./.:0:.	0/1:4:50
12	21567675	.	A	G	.	PASS	AEF=21	GT:DP:EF	0/0:3:0	0/0:3:0	0/1:1:100	0/0:5:0	0/0:5:0	0/1:2:50	0/1:22:27	0/1:4:25	0/1:2:50	0/0:2:0	0/0:4:0	0/0:1:0	0/1:12:25	./.:0:.	0/1:4:25
12	21567681	.	A	G	.	PASS	AEF=49	GT:DP:EF	0/0:4:0	0/0:3:0	0/1:1:100	0/1:4:25	0/0:5:0	0/1:3:66	0/1:24:54	0/0:5:0	0/1:1:100	0/0:1:0	0/1:5:80	0/1:3:100	0/1:15:73	./.:0:.	0/1:3:100
12	21567891	.	A	G	.	PASS	AEF=63	GT:DP:EF	0/1:6:66	0/1:5:80	0/1:2:50	0/1:5:60	0/1:5:60	0/1:2:50	0/1:20:60	0/1:4:75	0/1:6:83	0/0:1:0	0/1:7:42	0/1:5:60	0/1:7:71	./.:0:.	0/1:7:71
12	21567894	.	A	G	.	PASS	AEF=59	GT:DP:EF	0/1:6:50	0/1:5:40	0/1:4:75	0/1:7:71	0/1:5:80	0/1:2:50	0/1:20:60	0/1:5:40	0/1:6:66	0/1:1:100	0/1:7:42	0/1:5:60	0/1:8:87	./.:0:.	0/1:7:28
12	21567895	.	A	G	.	PASS	AEF=25	GT:DP:EF	0/1:6:16	0/0:5:0	0/1:4:25	0/1:7:28	0/1:5:20	0/1:2:50	0/1:20:10	0/1:5:60	0/1:6:33	0/0:1:0	0/0:7:0	0/1:5:60	0/1:7:42	./.:0:.	0/1:7:42
12	25205601	.	A	G	.	PASS	AEF=60;CSQ=ENSMUST00000075954:Taf1b:INTRONIC	GT:DP:EF	0/1:19:89	0/0:2:0	0/1:5:80	0/1:10:30	0/1:11:63	0/1:12:66	0/1:16:25	0/1:7:71	0/1:6:66	0/1:4:50	0/1:25:56	0/1:16:62	0/1:16:81	0/0:2:0	0/1:22:59
12	25205602	.	A	G	.	PASS	AEF=25;CSQ=ENSMUST00000075954:Taf1b:INTRONIC	GT:DP:EF	0/1:20:25	0/0:2:0	0/1:5:60	0/0:10:0	0/1:11:27	0/1:12:66	0/0:16:0	0/0:7:0	0/1:5:20	0/1:4:25	0/1:24:16	0/1:16:12	0/1:16:75	0/0:2:0	0/1:22:22
12	25231711	.	A	G	.	PASS	AEF=19;CSQ=ENSMUST00000075954:Taf1b:INTRONIC	GT:DP:EF	0/1:21:14	0/1:3:33	0/0:1:0	0/0:3:0	0/1:6:16	0/1:5:20	0/1:7:14	0/1:8:12	0/1:4:25	0/1:8:25	0/1:28:17	0/1:19:15	0/1:13:15	./.:0:.	0/1:10:60
12	25733898	.	A	G	.	PASS	AEF=20;CSQ=ENSMUST00000066652:Kidins220:INTRONIC+ENSMUST00000085537:Kidins220:INTRONIC+ENSMUST00000110933:Kidins220:INTRONIC+ENSMUST00000110935:Kidins220:INTRONIC	GT:DP:EF	0/1:21:23	0/1:3:33	0/1:10:20	0/1:25:8	0/1:15:26	0/1:14:14	0/1:8:12	0/1:14:7	0/1:9:33	0/0:4:0	0/0:10:0	0/1:15:33	0/1:24:33	0/1:7:42	0/1:51:11
12	25739515	.	A	G	.	PASS	AEF=64;CSQ=ENSMUST00000066652:Kidins220:INTRONIC+ENSMUST00000085537:Kidins220:INTRONIC+ENSMUST00000110933:Kidins220:INTRONIC+ENSMUST00000110935:Kidins220:INTRONIC	GT:DP:EF	0/1:49:65	0/1:24:58	0/1:47:74	0/1:48:56	0/1:20:55	0/1:7:57	0/1:31:45	0/1:30:63	0/1:46:67	0/1:35:74	0/1:77:59	0/1:32:65	0/1:18:72	0/1:11:100	0/1:35:71
12	25745012	.	A	G	.	PASS	AEF=6;CSQ=ENSMUST00000110933:Kidins220:INTRONIC	GT:DP:EF	0/1:37:2	0/0:7:0	0/0:13:0	0/1:17:11	0/1:18:5	0/0:15:0	0/0:11:0	0/1:20:5	0/1:17:23	0/1:17:35	0/1:104:6	0/1:18:5	0/1:52:3	0/0:19:0	0/0:24:0
12	25745135	.	A	G	.	PASS	AEF=13;CSQ=ENSMUST00000110933:Kidins220:INTRONIC	GT:DP:EF	0/1:22:4	0/1:5:20	0/1:2:100	0/1:16:18	0/1:29:10	0/1:6:33	0/0:7:0	0/1:15:26	0/1:7:57	0/0:3:0	0/1:56:16	0/1:16:6	0/1:20:5	0/0:9:0	0/0:16:0
12	25745141	.	A	G	.	PASS	AEF=14;CSQ=ENSMUST00000110933:Kidins220:INTRONIC	GT:DP:EF	0/1:24:4	0/0:9:0	0/1:7:28	0/1:24:8	0/1:29:6	0/1:12:41	0/1:12:25	0/1:16:25	0/1:17:23	0/1:16:12	0/1:77:11	0/1:29:17	0/1:37:18	0/1:14:7	0/1:21:14
12	25745148	.	A	G	.	PASS	AEF=20;CSQ=ENSMUST00000110933:Kidins220:INTRONIC	GT:DP:EF	0/1:34:23	0/1:6:16	0/0:2:0	0/1:20:15	0/1:37:18	0/1:6:83	0/1:8:12	0/1:14:28	0/1:7:14	0/1:14:14	0/1:51:27	0/0:15:0	0/1:16:12	0/1:14:14	0/1:21:14
12	25745158	.	A	G	.	PASS	AEF=81;CSQ=ENSMUST00000110933:Kidins220:INTRONIC	GT:DP:EF	0/1:45:95	0/1:6:83	0/1:2:100	0/1:18:83	0/1:34:73	0/1:9:88	0/1:7:71	0/1:14:64	0/1:5:100	0/1:15:80	0/1:51:78	0/1:16:87	0/1:18:66	0/1:18:61	0/1:22:77
12	25745161	.	A	G	.	PASS	AEF=30;CSQ=ENSMUST00000110933:Kidins220:INTRONIC	GT:DP:EF	0/1:46:39	0/1:6:33	0/1:2:50	0/1:15:20	0/1:32:21	0/1:10:50	0/1:6:16	0/1:16:37	0/1:7:42	0/1:16:31	0/1:57:38	0/1:16:25	0/1:15:6	0/1:17:5	0/1:22:36
12	25745170	.	A	G	.	PASS	AEF=8;CSQ=ENSMUST00000110933:Kidins220:INTRONIC	GT:DP:EF	0/1:51:1	0/0:7:0	0/1:8:25	0/0:16:0	0/0:31:0	0/1:10:10	0/0:7:0	0/1:24:16	0/1:11:45	0/0:13:0	0/1:54:5	0/1:14:14	0/1:12:8	0/1:20:5	0/1:19:21
12	33805373	.	T	C	.	PASS	AEF=23;CSQ=ENSMUST00000140105:F730043M19Rik:INTRONIC+ENSMUST00000140105:F730043M19Rik:WITHIN_NON_CODING_GENE+ENSMUST00000140569:Gm16267:INTRONIC+ENSMUST00000140569:Gm16267:WITHIN_NON_CODING_GENE+ENSMUST00000169096:F730043M19Rik:INTRONIC+ENSMUST00000169096:F730043M19Rik:WITHIN_NON_CODING_GENE	GT:DP:EF	./.:0:.	./.:0:.	0/0:2:0	./.:0:.	./.:0:.	0/0:1:0	0/1:2:50	0/0:1:0	0/0:2:0	0/1:5:40	0/1:5:20	0/1:3:33	./.:0:.	0/0:1:0	0/0:1:0
12	33805375	.	T	C	.	PASS	AEF=6;CSQ=ENSMUST00000140105:F730043M19Rik:INTRONIC+ENSMUST00000140105:F730043M19Rik:WITHIN_NON_CODING_GENE+ENSMUST00000140569:Gm16267:INTRONIC+ENSMUST00000140569:Gm16267:WITHIN_NON_CODING_GENE+ENSMUST00000169096:F730043M19Rik:INTRONIC+ENSMUST00000169096:F730043M19Rik:WITHIN_NON_CODING_GENE	GT:DP:EF	./.:0:.	./.:0:.	./.:0:.	./.:0:.	./.:0:.	0/0:1:0	0/0:2:0	0/0:1:0	0/0:2:0	0/0:5:0	0/1:4:25	0/0:3:0	./.:0:.	0/0:1:0	0/0:1:0
12	33805397	.	T	C	.	PASS	AEF=41;CSQ=ENSMUST00000140105:F730043M19Rik:INTRONIC+ENSMUST00000140105:F730043M19Rik:WITHIN_NON_CODING_GENE+ENSMUST00000140569:Gm16267:INTRONIC+ENSMUST00000140569:Gm16267:WITHIN_NON_CODING_GENE+ENSMUST00000169096:F730043M19Rik:INTRONIC+ENSMUST00000169096:F730043M19Rik:WITHIN_NON_CODING_GENE	GT:DP:EF	0/0:1:0	./.:0:.	./.:0:.	./.:0:.	./.:0:.	0/1:1:100	0/1:2:100	0/1:2:50	0/1:1:100	0/1:4:50	0/1:5:20	0/0:3:0	./.:0:.	./.:0:.	0/1:3:33
12	33805412	.	T	C	.	PASS	AEF=83;CSQ=ENSMUST00000140105:F730043M19Rik:INTRONIC+ENSMUST00000140105:F730043M19Rik:WITHIN_NON_CODING_GENE+ENSMUST00000140569:Gm16267:INTRONIC+ENSMUST00000140569:Gm16267:WITHIN_NON_CODING_GENE+ENSMUST00000169096:F730043M19Rik:INTRONIC+ENSMUST00000169096:F730043M19Rik:WITHIN_NON_CODING_GENE	GT:DP:EF	0/0:1:0	./.:0:.	./.:0:.	./.:0:.	./.:0:.	0/1:1:100	0/0:1:0	0/1:2:100	0/1:1:100	0/1:5:60	0/1:6:50	0/1:3:100	./.:0:.	./.:0:.	0/1:3:100
12	33805413	.	T	C	.	PASS	AEF=14;CSQ=ENSMUST00000140105:F730043M19Rik:INTRONIC+ENSMUST00000140105:F730043M19Rik:WITHIN_NON_CODING_GENE+ENSMUST00000140569:Gm16267:INTRONIC+ENSMUST00000140569:Gm16267:WITHIN_NON_CODING_GENE+ENSMUST00000169096:F730043M19Rik:INTRONIC+ENSMUST00000169096:F730043M19Rik:WITHIN_NON_CODING_GENE	GT:DP:EF	0/0:1:0	./.:0:.	./.:0:.	./.:0:.	0/0:1:0	0/0:1:0	0/0:1:0	0/0:2:0	0/1:1:100	0/1:5:20	0/1:11:36	0/1:5:20	./.:0:.	./.:0:.	0/0:4:0
12	33805415	.	T	C	.	PASS	AEF=19;CSQ=ENSMUST00000140105:F730043M19Rik:INTRONIC+ENSMUST00000140105:F730043M19Rik:WITHIN_NON_CODING_GENE+ENSMUST00000140569:Gm16267:INTRONIC+ENSMUST00000140569:Gm16267:WITHIN_NON_CODING_GENE+ENSMUST00000169096:F730043M19Rik:INTRONIC+ENSMUST00000169096:F730043M19Rik:WITHIN_NON_CODING_GENE	GT:DP:EF	0/0:1:0	./.:0:.	./.:0:.	./.:0:.	./.:0:.	0/0:1:0	0/0:1:0	0/0:2:0	0/0:1:0	0/0:4:0	0/1:7:28	0/1:3:33	./.:0:.	./.:0:.	0/1:3:33
12	33805429	.	T	C	.	PASS	AEF=27;CSQ=ENSMUST00000140105:F730043M19Rik:INTRONIC+ENSMUST00000140105:F730043M19Rik:WITHIN_NON_CODING_GENE+ENSMUST00000140569:Gm16267:INTRONIC+ENSMUST00000140569:Gm16267:WITHIN_NON_CODING_GENE+ENSMUST00000169096:F730043M19Rik:INTRONIC+ENSMUST00000169096:F730043M19Rik:WITHIN_NON_CODING_GENE	GT:DP:EF	0/0:1:0	./.:0:.	./.:0:.	./.:0:.	0/1:1:100	./.:0:.	0/0:1:0	0/1:2:50	0/0:1:0	0/0:3:0	0/1:14:28	0/1:3:66	./.:0:.	./.:0:.	0/0:3:0
12	33805441	.	T	C	.	PASS	AEF=52;CSQ=ENSMUST00000140105:F730043M19Rik:INTRONIC+ENSMUST00000140105:F730043M19Rik:WITHIN_NON_CODING_GENE+ENSMUST00000140569:Gm16267:INTRONIC+ENSMUST00000140569:Gm16267:WITHIN_NON_CODING_GENE+ENSMUST00000169096:F730043M19Rik:INTRONIC+ENSMUST00000169096:F730043M19Rik:WITHIN_NON_CODING_GENE	GT:DP:EF	0/1:1:100	./.:0:.	./.:0:.	./.:0:.	0/0:1:0	./.:0:.	0/0:1:0	0/1:2:50	./.:0:.	0/0:1:0	0/1:10:60	./.:0:.	./.:0:.	./.:0:.	0/1:3:66
12	33805451	.	T	C	.	PASS	AEF=20;CSQ=ENSMUST00000140105:F730043M19Rik:INTRONIC+ENSMUST00000140105:F730043M19Rik:WITHIN_NON_CODING_GENE+ENSMUST00000140569:Gm16267:INTRONIC+ENSMUST00000140569:Gm16267:WITHIN_NON_CODING_GENE+ENSMUST00000169096:F730043M19Rik:INTRONIC+ENSMUST00000169096:F730043M19Rik:WITHIN_NON_CODING_GENE	GT:DP:EF	0/0:1:0	./.:0:.	./.:0:.	./.:0:.	0/1:1:100	./.:0:.	./.:0:.	0/0:1:0	./.:0:.	0/0:2:0	0/1:12:25	./.:0:.	./.:0:.	./.:0:.	0/0:3:0
12	36821511	.	T	C	.	PASS	AEF=9;CSQ=ENSMUST00000020856:Bzw2:INTRONIC	GT:DP:EF	0/0:11:0	0/1:12:8	0/1:6:16	0/1:11:9	0/0:10:0	0/0:8:0	0/1:2:100	0/1:8:25	0/1:23:21	0/0:3:0	0/0:17:0	0/0:9:0	0/1:7:14	0/0:5:0	0/0:11:0
12	36821515	.	T	C	.	PASS	AEF=40;CSQ=ENSMUST00000020856:Bzw2:INTRONIC	GT:DP:EF	0/1:10:50	0/1:11:27	0/1:6:16	0/1:12:41	0/1:9:33	0/1:8:37	0/1:3:100	0/1:7:42	0/1:20:55	0/1:4:25	0/1:16:56	0/1:10:40	0/1:6:33	0/0:4:0	0/1:11:27
12	40936273	.	T	C	.	PASS	AEF=34;CSQ=ENSMUST00000001672:Ifrd1:INTRONIC+ENSMUST00000165676:Gm17024:INTRONIC+ENSMUST00000165676:Gm17024:WITHIN_NON_CODING_GENE+ENSMUST00000171530:Ifrd1:INTRONIC+ENSMUST00000171530:Ifrd1:NMD_TRANSCRIPT	GT:DP:EF	0/1:3:66	0/1:2:50	0/0:1:0	0/1:1:100	0/1:4:25	0/0:1:0	0/1:2:50	0/0:1:0	0/1:5:20	0/1:5:40	0/1:31:35	0/0:2:0	0/1:5:40	./.:0:.	./.:0:.
12	40936356	.	T	C	.	PASS	AEF=55;CSQ=ENSMUST00000001672:Ifrd1:INTRONIC+ENSMUST00000165676:Gm17024:INTRONIC+ENSMUST00000165676:Gm17024:WITHIN_NON_CODING_GENE+ENSMUST00000171530:Ifrd1:INTRONIC+ENSMUST00000171530:Ifrd1:NMD_TRANSCRIPT	GT:DP:EF	0/1:3:66	0/1:3:66	0/1:3:66	0/1:3:66	0/1:5:40	0/1:5:40	0/1:4:100	0/1:1:100	0/1:15:33	./.:0:.	0/1:16:50	0/1:6:66	0/0:1:0	0/1:2:100	0/1:8:100
12	40937115	.	T	C	.	PASS	AEF=73;CSQ=ENSMUST00000001672:Ifrd1:INTRONIC+ENSMUST00000165676:Gm17024:INTRONIC+ENSMUST00000165676:Gm17024:WITHIN_NON_CODING_GENE+ENSMUST00000171530:Ifrd1:INTRONIC+ENSMUST00000171530:Ifrd1:NMD_TRANSCRIPT	GT:DP:EF	0/1:9:88	0/1:10:90	0/1:10:90	0/1:6:83	0/1:4:50	./.:0:.	0/1:4:50	0/1:7:57	0/1:10:70	0/1:4:50	0/1:8:75	0/1:3:66	0/1:9:55	0/1:1:100	0/1:5:80
12	40937121	.	T	C	.	PASS	AEF=41;CSQ=ENSMUST00000001672:Ifrd1:INTRONIC+ENSMUST00000165676:Gm17024:INTRONIC+ENSMUST00000165676:Gm17024:WITHIN_NON_CODING_GENE+ENSMUST00000171530:Ifrd1:INTRONIC+ENSMUST00000171530:Ifrd1:NMD_TRANSCRIPT	GT:DP:EF	0/1:7:57	0/1:9:55	0/1:7:28	0/1:4:25	0/1:2:50	./.:0:.	0/1:4:50	0/1:6:83	0/1:8:12	0/1:3:33	0/1:8:12	0/1:2:50	0/1:6:16	0/1:1:100	0/1:5:80
12	40937129	.	T	C	.	PASS	AEF=58;CSQ=ENSMUST00000001672:Ifrd1:INTRONIC+ENSMUST00000165676:Gm17024:INTRONIC+ENSMUST00000165676:Gm17024:WITHIN_NON_CODING_GENE+ENSMUST00000171530:Ifrd1:INTRONIC+ENSMUST00000171530:Ifrd1:NMD_TRANSCRIPT	GT:DP:EF	0/1:3:100	0/0:1:0	0/1:4:50	0/1:2:100	0/1:3:66	0/1:1:100	0/1:6:33	0/1:2:50	0/1:4:75	0/0:1:0	0/1:7:42	0/1:2:50	0/1:6:50	0/1:1:100	0/1:3:100
12	40937132	.	T	C	.	PASS	AEF=33;CSQ=ENSMUST00000001672:Ifrd1:INTRONIC+ENSMUST00000165676:Gm17024:INTRONIC+ENSMUST00000165676:Gm17024:WITHIN_NON_CODING_GENE+ENSMUST00000171530:Ifrd1:INTRONIC+ENSMUST00000171530:Ifrd1:NMD_TRANSCRIPT	GT:DP:EF	0/1:7:28	0/1:7:42	0/1:10:10	0/1:5:60	0/1:10:40	0/1:1:100	0/1:6:16	0/1:7:57	0/1:9:33	0/1:6:50	0/1:23:30	0/1:9:33	0/1:11:18	0/1:2:50	0/1:5:20
12	40937139	.	T	C	.	PASS	AEF=32;CSQ=ENSMUST00000001672:Ifrd1:INTRONIC+ENSMUST00000165676:Gm17024:INTRONIC+ENSMUST00000165676:Gm17024:WITHIN_NON_CODING_GENE+ENSMUST00000171530:Ifrd1:INTRONIC+ENSMUST00000171530:Ifrd1:NMD_TRANSCRIPT	GT:DP:EF	0/1:5:80	0/0:2:0	0/1:3:33	./.:0:.	0/1:4:50	0/0:1:0	0/1:7:14	0/1:2:50	0/0:1:0	0/0:3:0	0/1:13:30	0/1:2:50	0/1:6:33	0/0:1:0	0/1:3:66
12	40937140	.	T	C	.	PASS	AEF=48;CSQ=ENSMUST00000001672:Ifrd1:INTRONIC+ENSMUST00000165676:Gm17024:INTRONIC+ENSMUST00000165676:Gm17024:WITHIN_NON_CODING_GENE+ENSMUST00000171530:Ifrd1:INTRONIC+ENSMUST00000171530:Ifrd1:NMD_TRANSCRIPT	GT:DP:EF	0/1:5:100	0/0:2:0	0/0:2:0	./.:0:.	0/1:3:66	0/1:1:100	0/1:7:42	0/1:2:100	0/0:1:0	0/1:3:33	0/1:13:38	0/0:1:0	0/1:5:60	0/0:1:0	0/1:3:66
12	40937149	.	T	C	.	PASS	AEF=13;CSQ=ENSMUST00000001672:Ifrd1:INTRONIC+ENSMUST00000165676:Gm17024:INTRONIC+ENSMUST00000165676:Gm17024:WITHIN_NON_CODING_GENE+ENSMUST00000171530:Ifrd1:INTRONIC+ENSMUST00000171530:Ifrd1:NMD_TRANSCRIPT	GT:DP:EF	0/1:11:9	0/1:6:33	0/1:7:42	0/1:5:20	0/1:11:27	0/0:2:0	0/0:8:0	0/1:9:22	0/1:6:16	0/0:9:0	0/1:29:10	0/0:8:0	0/1:11:9	0/0:2:0	0/0:8:0
12	40937159	.	T	C	.	PASS	AEF=13;CSQ=ENSMUST00000001672:Ifrd1:INTRONIC+ENSMUST00000165676:Gm17024:INTRONIC+ENSMUST00000165676:Gm17024:WITHIN_NON_CODING_GENE+ENSMUST00000171530:Ifrd1:INTRONIC+ENSMUST00000171530:Ifrd1:NMD_TRANSCRIPT	GT:DP:EF	0/1:13:30	0/0:4:0	0/1:2:50	0/0:1:0	0/1:10:20	0/0:2:0	0/0:9:0	0/0:3:0	./.:0:.	0/0:5:0	0/1:19:21	0/1:7:14	0/1:9:11	0/0:1:0	0/0:8:0
12	40937160	.	T	C	.	PASS	AEF=23;CSQ=ENSMUST00000001672:Ifrd1:INTRONIC+ENSMUST00000165676:Gm17024:INTRONIC+ENSMUST00000165676:Gm17024:WITHIN_NON_CODING_GENE+ENSMUST00000171530:Ifrd1:INTRONIC+ENSMUST00000171530:Ifrd1:NMD_TRANSCRIPT	GT:DP:EF	0/1:12:58	0/1:4:25	0/0:2:0	0/1:1:100	0/1:8:12	0/1:2:50	0/1:8:12	0/0:3:0	./.:0:.	0/0:5:0	0/1:18:16	0/0:5:0	0/1:9:22	0/0:1:0	0/1:7:28
12	40937179	.	T	C	.	PASS	AEF=24;CSQ=ENSMUST00000001672:Ifrd1:INTRONIC+ENSMUST00000165676:Gm17024:INTRONIC+ENSMUST00000165676:Gm17024:WITHIN_NON_CODING_GENE+ENSMUST00000171530:Ifrd1:INTRONIC+ENSMUST00000171530:Ifrd1:NMD_TRANSCRIPT	GT:DP:EF	0/1:17:23	0/0:3:0	0/1:3:33	0/1:4:50	0/1:19:31	0/1:3:33	0/1:15:40	0/0:2:0	0/0:2:0	0/1:5:20	0/1:27:29	0/1:10:10	0/1:13:23	./.:0:.	0/1:14:14
12	47801321	.	T	C	.	PASS	AEF=36;CSQ=ENSMUST00000021438:Nova1:NON_SYNONYMOUS_CODING:S>G	GT:DP:EF	0/1:111:32	0/1:35:25	0/1:63:20	0/1:94:29	0/1:81:38	0/1:63:38	0/1:65:30	0/1:97:32	0/1:115:37	0/1:55:27	0/1:197:38	0/1:99:42	0/1:86:32	0/1:118:42	0/1:102:41
12	52472394	.	A	G	.	PASS	AEF=48;CSQ=ENSMUST00000054308:G2e3:INTRONIC+ENSMUST00000119211:G2e3:INTRONIC+ENSMUST00000121521:G2e3:INTRONIC+ENSMUST00000152236:G2e3:WITHIN_NON_CODING_GENE	GT:DP:EF	0/1:5:100	0/0:3:0	0/1:4:50	0/0:5:0	0/1:9:22	0/1:4:50	0/1:4:25	0/1:4:50	0/1:13:46	./.:0:.	0/1:13:69	0/1:6:50	0/1:10:100	0/1:2:50	0/1:8:75
12	52833527	.	A	G	.	PASS	AEF=59;CSQ=ENSMUST00000021338:Ap4s1:INTRONIC+ENSMUST00000168559:Ap4s1:INTRONIC	GT:DP:EF	0/1:5:40	0/1:2:100	0/1:2:100	0/1:6:33	0/1:7:42	0/1:2:50	./.:0:.	0/1:7:71	0/1:4:50	0/0:2:0	0/1:28:57	0/1:8:100	0/1:3:66	0/1:4:75	0/1:6:50
12	52833585	.	A	G	.	PASS	AEF=25;CSQ=ENSMUST00000021338:Ap4s1:INTRONIC+ENSMUST00000168559:Ap4s1:INTRONIC	GT:DP:EF	0/1:17:35	0/1:10:30	0/1:10:20	0/0:5:0	0/0:10:0	0/1:7:57	0/1:7:28	0/1:14:35	0/1:10:40	./.:0:.	0/1:31:16	0/1:16:6	0/1:14:35	0/1:9:11	0/1:16:25
12	52834965	.	A	G	.	PASS	AEF=32;CSQ=ENSMUST00000021338:Ap4s1:INTRONIC+ENSMUST00000168559:Ap4s1:INTRONIC	GT:DP:EF	0/1:17:41	0/1:19:21	0/1:13:23	0/1:11:36	0/1:9:44	0/1:6:16	0/1:7:14	0/1:10:40	0/1:7:28	0/1:3:33	0/1:24:45	0/1:18:33	0/0:5:0	0/0:5:0	0/1:9:44
12	52834970	.	A	G	.	PASS	AEF=18;CSQ=ENSMUST00000021338:Ap4s1:INTRONIC+ENSMUST00000168559:Ap4s1:INTRONIC	GT:DP:EF	0/1:17:35	0/1:16:6	0/1:15:20	0/1:11:18	0/1:12:8	0/0:7:0	0/1:5:20	0/1:9:22	0/1:6:16	0/1:4:25	0/1:29:27	0/1:16:25	0/0:6:0	0/0:5:0	0/1:9:33
12	52836238	.	A	G	.	PASS	AEF=13;CSQ=ENSMUST00000021338:Ap4s1:INTRONIC+ENSMUST00000168559:Ap4s1:INTRONIC	GT:DP:EF	0/1:18:61	0/0:7:0	0/0:3:0	0/0:9:0	0/0:10:0	0/1:2:50	0/1:5:20	0/0:6:0	0/0:8:0	0/1:5:40	0/1:42:7	0/0:17:0	0/1:13:38	0/0:7:0	0/0:21:0
12	52935612	.	A	G	.	PASS	AEF=49	GT:DP:EF	0/1:12:50	0/1:4:50	0/1:4:25	0/1:2:100	0/0:2:0	0/1:1:100	0/1:4:50	0/1:9:22	0/1:6:33	0/1:2:100	0/1:6:66	0/1:7:71	0/1:11:36	0/1:3:66	0/1:5:40
12	55773272	.	T	C	.	PASS	AEF=31;CSQ=ENSMUST00000161592:Eapp:3PRIME_UTR+ENSMUST00000163433:Eapp:3PRIME_UTR	GT:DP:EF	0/1:25:28	0/1:32:59	0/1:35:71	0/1:54:62	0/1:31:48	0/1:19:21	0/0:72:0	0/1:30:46	0/1:65:47	0/1:33:27	0/1:160:43	0/1:25:28	0/1:76:1	0/1:113:4	0/1:17:23
12	55773344	.	T	C	.	PASS	AEF=6;CSQ=ENSMUST00000161592:Eapp:3PRIME_UTR+ENSMUST00000163433:Eapp:3PRIME_UTR	GT:DP:EF	0/1:27:18	0/0:21:0	0/1:48:8	0/1:82:6	0/1:21:9	0/1:14:21	0/0:63:0	0/1:26:3	0/1:128:7	0/1:28:25	0/1:174:5	0/1:38:15	0/0:96:0	0/0:85:0	0/1:28:17
12	55850926	.	T	C	.	PASS	AEF=13;CSQ=ENSMUST00000005798:Snx6:INTRONIC	GT:DP:EF	0/1:10:40	0/0:10:0	0/0:3:0	0/0:14:0	0/1:11:18	./.:0:.	0/1:16:6	0/0:4:0	0/1:11:9	0/1:1:100	0/1:15:6	0/1:7:14	0/1:7:14	./.:0:.	0/1:13:23
12	55850970	.	T	C	.	PASS	AEF=25;CSQ=ENSMUST00000005798:Snx6:INTRONIC	GT:DP:EF	0/1:4:50	0/1:14:28	0/1:5:60	0/1:23:26	0/1:12:8	0/0:3:0	0/1:12:16	0/0:4:0	0/1:21:23	./.:0:.	0/1:14:14	0/1:5:20	0/1:7:14	./.:0:.	0/1:10:60
12	56156941	.	T	C	.	PASS	AEF=30;CSQ=ENSMUST00000021406:2700097O09Rik:INTRONIC+ENSMUST00000156852:2700097O09Rik:WITHIN_NON_CODING_GENE	GT:DP:EF	0/1:18:33	0/1:12:41	0/1:26:23	0/1:15:53	0/1:14:21	0/1:12:25	0/1:6:16	0/1:19:36	0/1:28:25	0/1:13:46	0/1:42:33	0/1:18:22	0/1:5:60	0/0:2:0	0/1:23:21
12	56517660	.	A	G	.	PASS	AEF=21;CSQ=ENSMUST00000021412:Psma6:INTRONIC+ENSMUST00000162711:Psma6:INTRONIC+ENSMUST00000162711:Psma6:NMD_TRANSCRIPT+ENSMUST00000163070:Psma6:INTRONIC	GT:DP:EF	0/1:9:44	0/0:1:0	0/1:8:12	0/1:4:25	0/0:7:0	0/0:1:0	0/1:9:11	0/1:3:33	0/1:10:10	0/1:4:50	0/1:16:31	0/1:12:33	0/1:8:25	0/0:3:0	0/1:13:23
12	56919056	.	T	C	.	PASS	AEF=16;CSQ=ENSMUST00000085385:Ralgapa1:INTRONIC+ENSMUST00000110687:Ralgapa1:INTRONIC+ENSMUST00000165882:Ralgapa1:INTRONIC	GT:DP:EF	0/0:2:0	0/0:2:0	0/1:7:42	0/1:27:14	0/1:3:33	0/1:30:20	0/1:7:14	0/1:10:20	0/0:7:0	0/0:1:0	0/0:3:0	0/0:9:0	0/1:7:28	0/0:2:0	0/1:6:16
12	62673158	.	A	G	.	PASS	AEF=6;CSQ=ENSMUST00000055815:Lrfn5:INTRONIC+ENSMUST00000119481:Lrfn5:INTRONIC+ENSMUST00000130887:Lrfn5:INTRONIC+ENSMUST00000130887:Lrfn5:WITHIN_NON_CODING_GENE+ENSMUST00000138980:Lrfn5:INTRONIC+ENSMUST00000138980:Lrfn5:WITHIN_NON_CODING_GENE	GT:DP:EF	0/0:9:0	0/0:11:0	0/1:9:22	0/1:10:30	0/0:4:0	0/0:13:0	0/0:1:0	0/0:2:0	0/0:16:0	0/0:2:0	0/0:2:0	0/0:11:0	./.:0:.	0/1:3:33	0/0:4:0
12	62673182	.	A	G	.	PASS	AEF=18;CSQ=ENSMUST00000055815:Lrfn5:INTRONIC+ENSMUST00000119481:Lrfn5:INTRONIC+ENSMUST00000130887:Lrfn5:INTRONIC+ENSMUST00000130887:Lrfn5:WITHIN_NON_CODING_GENE+ENSMUST00000138980:Lrfn5:INTRONIC+ENSMUST00000138980:Lrfn5:WITHIN_NON_CODING_GENE	GT:DP:EF	0/0:10:0	0/0:4:0	0/1:10:30	0/1:10:70	0/1:6:16	0/0:13:0	0/0:1:0	0/0:4:0	0/0:10:0	0/0:3:0	0/0:3:0	0/1:10:40	0/0:1:0	0/0:1:0	0/0:5:0
[truncated: 6,136 more rows]
