# Supplementary material for: High levels of RNA-editing site conservation amongst 15 laboratory mouse strains
Source: Genome Biol. 2012 Apr 23;13(4):r26. doi: 10.1186/gb-2012-13-4-r26 (PMC3446300; doi:10.1186/gb-2012-13-4-r26)
Supplement: Additional file 3 — Supplementary Table s1 with the sites validated on the Sequenom platform. [file gb-2012-13-4-r26-S3.XLS]

## Sheet: Sheet 1
Chrosome	Position	Confirmation
1	74627073	EDITING_CONFIRMED
1	75418580	EDITING_CONFIRMED
1	75418639	EDITING_CONFIRMED
1	106678309	EDITING_CONFIRMED
1	106678545	EDITING_CONFIRMED
1	130088792	EDITING_CONFIRMED
1	133922278	EDITING_CONFIRMED
1	164528329	EDITING_CONFIRMED
1	184808692	EDITING_CONFIRMED
1	184808811	EDITING_CONFIRMED
1	184810089	EDITING_CONFIRMED
1	184810188	EDITING_CONFIRMED
10	48962267	EDITING_CONFIRMED
10	59448093	EDITING_CONFIRMED
10	75938014	EDITING_CONFIRMED
10	76018335	EDITING_CONFIRMED
10	76786805	EDITING_CONFIRMED
10	76786829	EDITING_CONFIRMED
10	86300002	EDITING_CONFIRMED
10	126903541	EDITING_CONFIRMED
11	3609980	EDITING_CONFIRMED
11	4042088	EDITING_CONFIRMED
11	23386505	EDITING_CONFIRMED
11	30827265	EDITING_CONFIRMED
11	54653490	EDITING_CONFIRMED
11	61954912	EDITING_CONFIRMED
11	62136903	EDITING_CONFIRMED
11	68799484	EDITING_CONFIRMED
11	69845577	EDITING_CONFIRMED
11	69850545	EDITING_CONFIRMED
11	69850622	EDITING_CONFIRMED
11	74989934	EDITING_CONFIRMED
11	74990961	EDITING_CONFIRMED
11	75114095	EDITING_CONFIRMED
11	75114125	EDITING_CONFIRMED
11	75114501	EDITING_CONFIRMED
11	75114502	EDITING_CONFIRMED
11	75114517	EDITING_CONFIRMED
11	77349556	EDITING_CONFIRMED
11	78111662	EDITING_CONFIRMED
11	94403347	EDITING_CONFIRMED
11	97101199	EDITING_CONFIRMED
11	97101208	EDITING_CONFIRMED
11	100913381	EDITING_CONFIRMED
11	101059614	EDITING_CONFIRMED
11	101060290	EDITING_CONFIRMED
11	109095672	EDITING_CONFIRMED
11	109115071	EDITING_CONFIRMED
11	115984138	EDITING_CONFIRMED
12	25205601	EDITING_CONFIRMED
12	25739515	EDITING_CONFIRMED
12	47801321	EDITING_CONFIRMED
12	72096116	EDITING_CONFIRMED
12	72096167	EDITING_CONFIRMED
12	72096197	EDITING_CONFIRMED
12	81823642	EDITING_CONFIRMED
12	81823712	EDITING_CONFIRMED
12	81824736	EDITING_CONFIRMED
12	81824756	EDITING_CONFIRMED
12	90876594	EDITING_CONFIRMED
12	90876688	EDITING_CONFIRMED
12	90876705	EDITING_CONFIRMED
12	91258412	EDITING_CONFIRMED
12	91259400	EDITING_CONFIRMED
12	101571954	EDITING_CONFIRMED
12	101581267	EDITING_CONFIRMED
12	114196400	EDITING_CONFIRMED
12	114196427	EDITING_CONFIRMED
13	3651621	EDITING_CONFIRMED
13	14094312	EDITING_CONFIRMED
13	14103153	EDITING_CONFIRMED
13	49627526	EDITING_CONFIRMED
14	8769650	EDITING_CONFIRMED
14	8769692	EDITING_CONFIRMED
14	13307570	EDITING_CONFIRMED
14	21570582	EDITING_CONFIRMED
14	30883024	EDITING_CONFIRMED
14	32513812	EDITING_CONFIRMED
14	32514637	EDITING_CONFIRMED
14	33109811	EDITING_CONFIRMED
14	40021000	EDITING_CONFIRMED
14	60190998	EDITING_CONFIRMED
14	64473741	EDITING_CONFIRMED
14	71019412	EDITING_CONFIRMED
14	125016066	EDITING_CONFIRMED
15	31406559	EDITING_CONFIRMED
15	81285409	EDITING_CONFIRMED
15	82112163	EDITING_CONFIRMED
15	84783187	EDITING_CONFIRMED
15	88966479	EDITING_CONFIRMED
15	98567543	EDITING_CONFIRMED
16	4626347	EDITING_CONFIRMED
16	17518050	EDITING_CONFIRMED
16	28624823	EDITING_CONFIRMED
16	35927002	EDITING_CONFIRMED
16	37088347	EDITING_CONFIRMED
16	40462207	EDITING_CONFIRMED
16	40984998	EDITING_CONFIRMED
16	41431163	EDITING_CONFIRMED
16	41752198	EDITING_CONFIRMED
16	74931662	EDITING_CONFIRMED
16	75166440	EDITING_CONFIRMED
16	87434370	EDITING_CONFIRMED
16	91656378	EDITING_CONFIRMED
17	6122631	EDITING_CONFIRMED
17	6122636	EDITING_CONFIRMED
17	11717199	EDITING_CONFIRMED
17	15657775	EDITING_CONFIRMED
17	27811825	EDITING_CONFIRMED
17	28729801	EDITING_CONFIRMED
17	32933078	EDITING_CONFIRMED
17	33469975	EDITING_CONFIRMED
17	33825682	EDITING_CONFIRMED
17	33825800	EDITING_CONFIRMED
17	33826836	EDITING_CONFIRMED
17	35994685	EDITING_CONFIRMED
17	46636327	EDITING_CONFIRMED
17	63403708	EDITING_CONFIRMED
17	63403723	EDITING_CONFIRMED
17	69629507	EDITING_CONFIRMED
17	91258361	EDITING_CONFIRMED
17	95156462	EDITING_CONFIRMED
17	95159391	EDITING_CONFIRMED
18	10074704	EDITING_CONFIRMED
18	24118906	EDITING_CONFIRMED
18	24119137	EDITING_CONFIRMED
18	32262196	EDITING_CONFIRMED
18	57116140	EDITING_CONFIRMED
18	57116594	EDITING_CONFIRMED
18	61114344	EDITING_CONFIRMED
18	61166083	EDITING_CONFIRMED
18	65636745	EDITING_CONFIRMED
18	67631395	EDITING_CONFIRMED
18	77213593	EDITING_CONFIRMED
18	77213681	EDITING_CONFIRMED
18	77502838	EDITING_CONFIRMED
18	77898952	EDITING_CONFIRMED
19	4763131	EDITING_CONFIRMED
19	4783692	EDITING_CONFIRMED
19	7276420	EDITING_CONFIRMED
19	7612605	EDITING_CONFIRMED
19	10510845	EDITING_CONFIRMED
19	45079778	EDITING_CONFIRMED
19	46615311	EDITING_CONFIRMED
2	3377528	EDITING_CONFIRMED
2	21138004	EDITING_CONFIRMED
2	25155291	EDITING_CONFIRMED
2	27119226	EDITING_CONFIRMED
2	37550566	EDITING_CONFIRMED
2	41989375	EDITING_CONFIRMED
2	90388725	EDITING_CONFIRMED
2	90388746	EDITING_CONFIRMED
2	91140148	EDITING_CONFIRMED
2	91142429	EDITING_CONFIRMED
2	112195658	EDITING_CONFIRMED
2	120559513	EDITING_CONFIRMED
2	120559557	EDITING_CONFIRMED
2	130393872	EDITING_CONFIRMED
2	130726038	EDITING_CONFIRMED
2	132135391	EDITING_CONFIRMED
2	132135616	EDITING_CONFIRMED
2	135240958	EDITING_CONFIRMED
2	135242514	EDITING_CONFIRMED
2	135242524	EDITING_CONFIRMED
2	144365646	EDITING_CONFIRMED
2	154363666	EDITING_CONFIRMED
2	157383876	EDITING_CONFIRMED
2	164937353	EDITING_CONFIRMED
2	169896843	EDITING_CONFIRMED
2	169897001	EDITING_CONFIRMED
3	25547330	EDITING_CONFIRMED
3	25692056	EDITING_CONFIRMED
3	32454876	EDITING_CONFIRMED
3	40597116	EDITING_CONFIRMED
3	55090577	EDITING_CONFIRMED
3	80510465	EDITING_CONFIRMED
3	80510571	EDITING_CONFIRMED
3	89864539	EDITING_CONFIRMED
3	100272398	EDITING_CONFIRMED
3	100272400	EDITING_CONFIRMED
3	126664145	EDITING_CONFIRMED
3	129688228	EDITING_CONFIRMED
4	21761695	EDITING_CONFIRMED
4	21763697	EDITING_CONFIRMED
4	21838822	EDITING_CONFIRMED
4	35745662	EDITING_CONFIRMED
4	41482548	EDITING_CONFIRMED
4	41482592	EDITING_CONFIRMED
4	42932692	EDITING_CONFIRMED
4	45390014	EDITING_CONFIRMED
4	45419227	EDITING_CONFIRMED
4	102462418	EDITING_CONFIRMED
4	102463852	EDITING_CONFIRMED
4	123351144	EDITING_CONFIRMED
4	148575852	EDITING_CONFIRMED
4	155384775	EDITING_CONFIRMED
5	23667567	EDITING_CONFIRMED
5	23950624	EDITING_CONFIRMED
5	23950642	EDITING_CONFIRMED
5	33760959	EDITING_CONFIRMED
5	37625938	EDITING_CONFIRMED
5	37626254	EDITING_CONFIRMED
5	37626275	EDITING_CONFIRMED
5	49501345	EDITING_CONFIRMED
5	49838231	EDITING_CONFIRMED
5	49838307	EDITING_CONFIRMED
5	65839285	EDITING_CONFIRMED
5	73702017	EDITING_CONFIRMED
5	108500397	EDITING_CONFIRMED
5	123698675	EDITING_CONFIRMED
5	124191261	EDITING_CONFIRMED
5	125937276	EDITING_CONFIRMED
5	125937277	EDITING_CONFIRMED
5	139708333	EDITING_CONFIRMED
5	143145246	EDITING_CONFIRMED
5	144155339	EDITING_CONFIRMED
5	144157245	EDITING_CONFIRMED
6	6762925	EDITING_CONFIRMED
6	6762958	EDITING_CONFIRMED
6	6762986	EDITING_CONFIRMED
6	6763722	EDITING_CONFIRMED
6	21208123	EDITING_CONFIRMED
6	31301947	EDITING_CONFIRMED
6	38404087	EDITING_CONFIRMED
6	47821438	EDITING_CONFIRMED
6	49209124	EDITING_CONFIRMED
6	63626046	EDITING_CONFIRMED
6	66490075	EDITING_CONFIRMED
6	83679268	EDITING_CONFIRMED
6	85908383	EDITING_CONFIRMED
6	85908394	EDITING_CONFIRMED
6	86364934	EDITING_CONFIRMED
6	120914230	EDITING_CONFIRMED
6	124404826	EDITING_CONFIRMED
6	126592176	EDITING_CONFIRMED
6	140522159	EDITING_CONFIRMED
7	6919163	EDITING_CONFIRMED
7	6919225	EDITING_CONFIRMED
7	26317522	EDITING_CONFIRMED
7	28313187	EDITING_CONFIRMED
7	28981376	EDITING_CONFIRMED
7	28981400	EDITING_CONFIRMED
7	52638919	EDITING_CONFIRMED
7	56811695	EDITING_CONFIRMED
7	66489116	EDITING_CONFIRMED
7	66489541	EDITING_CONFIRMED
7	66489576	EDITING_CONFIRMED
7	66489610	EDITING_CONFIRMED
7	66581100	EDITING_CONFIRMED
7	66585754	EDITING_CONFIRMED
7	66588986	EDITING_CONFIRMED
7	66589051	EDITING_CONFIRMED
7	66589056	EDITING_CONFIRMED
7	69008757	EDITING_CONFIRMED
7	75182201	EDITING_CONFIRMED
7	98297039	EDITING_CONFIRMED
7	98729573	EDITING_CONFIRMED
7	116902177	EDITING_CONFIRMED
7	134114795	EDITING_CONFIRMED
7	134664661	EDITING_CONFIRMED
7	135127233	EDITING_CONFIRMED
7	149839178	EDITING_CONFIRMED
8	17007896	EDITING_CONFIRMED
8	72919068	EDITING_CONFIRMED
8	75002614	EDITING_CONFIRMED
8	75004242	EDITING_CONFIRMED
8	75006569	EDITING_CONFIRMED
8	75074274	EDITING_CONFIRMED
8	87360626	EDITING_CONFIRMED
8	109542116	EDITING_CONFIRMED
8	112365899	EDITING_CONFIRMED
8	127418084	EDITING_CONFIRMED
9	21487225	EDITING_CONFIRMED
9	49367838	EDITING_CONFIRMED
9	56339555	EDITING_CONFIRMED
9	64561450	EDITING_CONFIRMED
9	95957659	EDITING_CONFIRMED
9	107665619	EDITING_CONFIRMED
9	122578008	EDITING_CONFIRMED
X	19677359	EDITING_CONFIRMED
X	58441274	EDITING_CONFIRMED
X	71471989	EDITING_CONFIRMED
X	71531186	EDITING_CONFIRMED
X	100771891	EDITING_CONFIRMED
X	100771892	EDITING_CONFIRMED
X	100775118	EDITING_CONFIRMED
X	132322260	EDITING_CONFIRMED
X	146944733	EDITING_CONFIRMED
X	147420072	EDITING_CONFIRMED
1	13615117	CONTROL_FAILED
1	25829915	CONTROL_FAILED
1	126662933	CONTROL_FAILED
1	130086655	CONTROL_FAILED
1	145602513	CONTROL_FAILED
1	153292086	CONTROL_FAILED
1	180882342	CONTROL_FAILED
10	5319214	CONTROL_FAILED
10	86300032	CONTROL_FAILED
11	35601413	CONTROL_FAILED
11	53077846	CONTROL_FAILED
11	62136380	CONTROL_FAILED
11	62136392	CONTROL_FAILED
11	69846597	CONTROL_FAILED
11	70457001	CONTROL_FAILED
11	74670275	CONTROL_FAILED
11	74989842	CONTROL_FAILED
11	75114079	CONTROL_FAILED
11	75455710	CONTROL_FAILED
11	75459721	CONTROL_FAILED
11	78111434	CONTROL_FAILED
11	82776157	CONTROL_FAILED
11	94403327	CONTROL_FAILED
11	97375062	CONTROL_FAILED
11	97375124	CONTROL_FAILED
11	101060045	CONTROL_FAILED
11	101060076	CONTROL_FAILED
11	101878241	CONTROL_FAILED
11	104174271	CONTROL_FAILED
12	3404168	CONTROL_FAILED
12	3404229	CONTROL_FAILED
12	3404248	CONTROL_FAILED
12	3404265	CONTROL_FAILED
12	25745161	CONTROL_FAILED
12	72095616	CONTROL_FAILED
12	81823685	CONTROL_FAILED
12	81823738	CONTROL_FAILED
12	91258414	CONTROL_FAILED
12	100135334	CONTROL_FAILED
12	101581307	CONTROL_FAILED
12	114196450	CONTROL_FAILED
13	14145784	CONTROL_FAILED
13	19215665	CONTROL_FAILED
13	21481868	CONTROL_FAILED
13	21481887	CONTROL_FAILED
13	21484192	CONTROL_FAILED
13	21484211	CONTROL_FAILED
13	94128088	CONTROL_FAILED
14	22617026	CONTROL_FAILED
14	93996086	CONTROL_FAILED
14	94134727	CONTROL_FAILED
15	8108190	CONTROL_FAILED
15	9129228	CONTROL_FAILED
15	55086809	CONTROL_FAILED
15	55086851	CONTROL_FAILED
15	79737977	CONTROL_FAILED
15	81649714	CONTROL_FAILED
15	93320065	CONTROL_FAILED
16	4626376	CONTROL_FAILED
16	6560081	CONTROL_FAILED
16	18835021	CONTROL_FAILED
16	19653901	CONTROL_FAILED
16	19654210	CONTROL_FAILED
16	20509891	CONTROL_FAILED
16	32299933	CONTROL_FAILED
16	34152838	CONTROL_FAILED
16	58680082	CONTROL_FAILED
16	87434170	CONTROL_FAILED
16	90938178	CONTROL_FAILED
16	97669267	CONTROL_FAILED
17	32949664	CONTROL_FAILED
17	35995580	CONTROL_FAILED
17	37213684	CONTROL_FAILED
17	46973691	CONTROL_FAILED
17	63403462	CONTROL_FAILED
17	63403480	CONTROL_FAILED
17	63403502	CONTROL_FAILED
17	63403538	CONTROL_FAILED
17	81401404	CONTROL_FAILED
18	6792755	CONTROL_FAILED
18	24123481	CONTROL_FAILED
18	33348214	CONTROL_FAILED
18	35761228	CONTROL_FAILED
18	36735898	CONTROL_FAILED
18	57116216	CONTROL_FAILED
18	57116722	CONTROL_FAILED
19	4760994	CONTROL_FAILED
19	40815478	CONTROL_FAILED
19	40815512	CONTROL_FAILED
19	46410375	CONTROL_FAILED
19	46410432	CONTROL_FAILED
2	18136990	CONTROL_FAILED
2	25157904	CONTROL_FAILED
2	30886452	CONTROL_FAILED
2	41988493	CONTROL_FAILED
2	104511045	CONTROL_FAILED
2	117106825	CONTROL_FAILED
2	118695677	CONTROL_FAILED
2	120562030	CONTROL_FAILED
2	120562711	CONTROL_FAILED
2	120562737	CONTROL_FAILED
2	121370038	CONTROL_FAILED
2	130380656	CONTROL_FAILED
2	130393909	CONTROL_FAILED
2	144366174	CONTROL_FAILED
2	144366175	CONTROL_FAILED
2	157383885	CONTROL_FAILED
2	165697742	CONTROL_FAILED
2	165697814	CONTROL_FAILED
2	166622470	CONTROL_FAILED
2	166623277	CONTROL_FAILED
3	16095872	CONTROL_FAILED
3	88156113	CONTROL_FAILED
3	96436383	CONTROL_FAILED
3	104308036	CONTROL_FAILED
3	104308041	CONTROL_FAILED
3	116447622	CONTROL_FAILED
3	135069834	CONTROL_FAILED
4	21838814	CONTROL_FAILED
4	56888684	CONTROL_FAILED
4	107905278	CONTROL_FAILED
4	118298730	CONTROL_FAILED
4	118298748	CONTROL_FAILED
4	125766266	CONTROL_FAILED
4	125766395	CONTROL_FAILED
4	139597856	CONTROL_FAILED
4	148572353	CONTROL_FAILED
4	154995489	CONTROL_FAILED
4	154996480	CONTROL_FAILED
5	18944003	CONTROL_FAILED
5	23667588	CONTROL_FAILED
5	29779671	CONTROL_FAILED
5	33758586	CONTROL_FAILED
5	49342864	CONTROL_FAILED
5	49838282	CONTROL_FAILED
5	73702012	CONTROL_FAILED
5	104933377	CONTROL_FAILED
5	115361538	CONTROL_FAILED
5	118560345	CONTROL_FAILED
5	125940948	CONTROL_FAILED
5	126030029	CONTROL_FAILED
5	138805476	CONTROL_FAILED
5	143631904	CONTROL_FAILED
5	151443143	CONTROL_FAILED
6	6762965	CONTROL_FAILED
6	21427293	CONTROL_FAILED
6	31462171	CONTROL_FAILED
6	49210964	CONTROL_FAILED
6	66490209	CONTROL_FAILED
6	83678726	CONTROL_FAILED
6	115579568	CONTROL_FAILED
6	149099423	CONTROL_FAILED
7	5311137	CONTROL_FAILED
7	6714917	CONTROL_FAILED
7	6919223	CONTROL_FAILED
7	16821786	CONTROL_FAILED
7	30964312	CONTROL_FAILED
7	52729546	CONTROL_FAILED
7	66489089	CONTROL_FAILED
7	87856938	CONTROL_FAILED
7	129131759	CONTROL_FAILED
7	134722520	CONTROL_FAILED
7	151633968	CONTROL_FAILED
8	24287599	CONTROL_FAILED
8	72919084	CONTROL_FAILED
8	75077725	CONTROL_FAILED
8	86773916	CONTROL_FAILED
8	93407352	CONTROL_FAILED
8	93407366	CONTROL_FAILED
8	93407377	CONTROL_FAILED
8	106948952	CONTROL_FAILED
8	112614485	CONTROL_FAILED
8	114477405	CONTROL_FAILED
8	127418022	CONTROL_FAILED
9	21847263	CONTROL_FAILED
9	72944447	CONTROL_FAILED
9	72944457	CONTROL_FAILED
9	108291078	CONTROL_FAILED
X	98844449	CONTROL_FAILED
X	100777854	CONTROL_FAILED
X	104982433	CONTROL_FAILED
X	131123169	CONTROL_FAILED
X	143630236	CONTROL_FAILED
X	146945486	CONTROL_FAILED
X	147418418	CONTROL_FAILED
X	147419161	CONTROL_FAILED
X	159378396	CONTROL_FAILED
X	160415860	CONTROL_FAILED
1	88242505	NOT_CONFIRMED
1	88245381	NOT_CONFIRMED
11	4042049	NOT_CONFIRMED
11	11832126	NOT_CONFIRMED
11	22930465	NOT_CONFIRMED
11	59269768	NOT_CONFIRMED
11	69596633	NOT_CONFIRMED
12	85481676	NOT_CONFIRMED
12	117846194	NOT_CONFIRMED
14	55699392	NOT_CONFIRMED
16	3863121	NOT_CONFIRMED
16	4775483	NOT_CONFIRMED
16	74831350	NOT_CONFIRMED
16	91655860	NOT_CONFIRMED
17	15659184	NOT_CONFIRMED
17	63403533	NOT_CONFIRMED
17	63403547	NOT_CONFIRMED
17	95159739	NOT_CONFIRMED
18	32262176	NOT_CONFIRMED
18	35834187	NOT_CONFIRMED
2	163293275	NOT_CONFIRMED
3	94987504	NOT_CONFIRMED
4	45417990	NOT_CONFIRMED
4	154996074	NOT_CONFIRMED
5	65839284	NOT_CONFIRMED
5	104933996	NOT_CONFIRMED
5	109062174	NOT_CONFIRMED
5	149340987	NOT_CONFIRMED
7	25769416	NOT_CONFIRMED
7	28980767	NOT_CONFIRMED
7	66585042	NOT_CONFIRMED
7	66588897	NOT_CONFIRMED
8	87501226	NOT_CONFIRMED
X	7485263	NOT_CONFIRMED
1	138166936	NOT_AN_EDIT_CONFIRMED
1	168246558	NOT_AN_EDIT_CONFIRMED
1	174127467	NOT_AN_EDIT_CONFIRMED
1	175262461	NOT_AN_EDIT_CONFIRMED
10	86299103	NOT_AN_EDIT_CONFIRMED
11	6501470	NOT_AN_EDIT_CONFIRMED
11	51841285	NOT_AN_EDIT_CONFIRMED
11	70545357	NOT_AN_EDIT_CONFIRMED
11	75578340	NOT_AN_EDIT_CONFIRMED
11	101059995	NOT_AN_EDIT_CONFIRMED
11	114763132	NOT_AN_EDIT_CONFIRMED
12	3404660	NOT_AN_EDIT_CONFIRMED
13	21481786	NOT_AN_EDIT_CONFIRMED
13	67393958	NOT_AN_EDIT_CONFIRMED
13	97896592	NOT_AN_EDIT_CONFIRMED
13	102452716	NOT_AN_EDIT_CONFIRMED
14	31801242	NOT_AN_EDIT_CONFIRMED
15	8585807	NOT_AN_EDIT_CONFIRMED
15	31406581	NOT_AN_EDIT_CONFIRMED
15	79737961	NOT_AN_EDIT_CONFIRMED
15	79738001	NOT_AN_EDIT_CONFIRMED
16	7410445	NOT_AN_EDIT_CONFIRMED
16	7411252	NOT_AN_EDIT_CONFIRMED
16	32299952	NOT_AN_EDIT_CONFIRMED
16	97668882	NOT_AN_EDIT_CONFIRMED
16	97668998	NOT_AN_EDIT_CONFIRMED
17	63401896	NOT_AN_EDIT_CONFIRMED
17	63401977	NOT_AN_EDIT_CONFIRMED
18	12103226	NOT_AN_EDIT_CONFIRMED
18	14729199	NOT_AN_EDIT_CONFIRMED
18	34477494	NOT_AN_EDIT_CONFIRMED
19	18778839	NOT_AN_EDIT_CONFIRMED
2	22797146	NOT_AN_EDIT_CONFIRMED
2	126718652	NOT_AN_EDIT_CONFIRMED
3	19032661	NOT_AN_EDIT_CONFIRMED
3	55337718	NOT_AN_EDIT_CONFIRMED
3	130399284	NOT_AN_EDIT_CONFIRMED
4	56883132	NOT_AN_EDIT_CONFIRMED
5	33334834	NOT_AN_EDIT_CONFIRMED
5	108709148	NOT_AN_EDIT_CONFIRMED
5	121817310	NOT_AN_EDIT_CONFIRMED
6	21436802	NOT_AN_EDIT_CONFIRMED
6	125171860	NOT_AN_EDIT_CONFIRMED
7	13390943	NOT_AN_EDIT_CONFIRMED
7	13390994	NOT_AN_EDIT_CONFIRMED
7	13390995	NOT_AN_EDIT_CONFIRMED
7	13391020	NOT_AN_EDIT_CONFIRMED
7	16821520	NOT_AN_EDIT_CONFIRMED
7	30964347	NOT_AN_EDIT_CONFIRMED
8	56144913	NOT_AN_EDIT_CONFIRMED
9	75421223	NOT_AN_EDIT_CONFIRMED
9	110842590	NOT_AN_EDIT_CONFIRMED
X	71697008	NOT_AN_EDIT_CONFIRMED
X	139733353	NOT_AN_EDIT_CONFIRMED
1	13615090	MISSED
1	180882795	MISSED
10	18362394	MISSED
10	114901476	MISSED
11	59269748	MISSED
11	94402330	MISSED
12	3404266	MISSED
12	90876641	MISSED
13	19213968	MISSED
13	28496691	MISSED
14	40020989	MISSED
14	48878507	MISSED
14	52913904	MISSED
14	79612541	MISSED
14	113713995	MISSED
15	58678681	MISSED
16	6559208	MISSED
16	6560139	MISSED
16	32300010	MISSED
18	14729072	MISSED
18	32262215	MISSED
18	43048718	MISSED
18	72489417	MISSED
19	9632540	MISSED
19	9632576	MISSED
2	121370075	MISSED
2	158588255	MISSED
3	57448342	MISSED
3	59235895	MISSED
3	92232247	MISSED
3	92232336	MISSED
4	24935832	MISSED
5	19827914	MISSED
5	33758567	MISSED
5	33761016	MISSED
5	78903550	MISSED
6	12049990	MISSED
6	21483618	MISSED
6	66490132	MISSED
6	66490635	MISSED
7	5311174	MISSED
7	98296157	MISSED
7	98296213	MISSED
7	148818373	MISSED
8	9576492	MISSED
9	7212976	MISSED
